# Supplementary material for: Do Extracellular Vesicles Derived from Mesenchymal Stem Cells Contain Functional Mitochondria?
Source: Int J Mol Sci. 2022 Jul 3;23(13):7408. doi: 10.3390/ijms23137408 (PMC9266972; doi:10.3390/ijms23137408)
Supplement: Supplementary file 1 [file ijms-23-07408-s001.zip › Supplement Table S1.xlsx]

## Sheet: ectosomeFullList
LFQ intensity 3_220426_ves1	LFQ intensity 4_220426_ves2	LFQ intensity 5_220426_ves3	LFQ intensity 6_220426_ves4	LFQ intensity 7_220426_ves5	N: Peptides	N: Razor + unique peptides	N: Unique peptides	N: Sequence coverage [%]	N: Unique + razor sequence coverage [%]	N: Unique sequence coverage [%]	N: Mol. weight [kDa]	N: Q-value	N: Score	N: Intensity	N: MS/MS count	T: Protein IDs	T: Majority protein IDs	T: Protein names	T: Gene names	T: id	id	N: Intensity
32.059	32.0913	32.6756	32.8158	31.8951	180	180	151	70.4	70.4	60.8	226.53	0	323.31	439160000000	1520	P35579;P35579-2;REV__Q9UKV3-5;REV__Q9UKV3;P13535;Q9Y623;P12882;Q9UKX2;A7E2Y1	P35579;P35579-2	Myosin-9	MYH9	1257		439160000000
33.0885	34.1385	33.8654	33.8481	33.7959	29	29	2	78.1	78.1	4.8	41.792	0	323.31	269920000000	968	P63261	P63261	Actin, cytoplasmic 2;Actin, cytoplasmic 2, N-terminally processed	ACTG1	1788		269920000000
31.089	30.9234	31.7524	31.252	30.3558	148	148	133	72	72	68.4	280.01	0	323.31	154410000000	1047	P21333-2;P21333	P21333-2;P21333	Filamin-A	FLNA	1038		154410000000
31.5875	32.8546	31.8507	31.9815	30.7902	47	47	41	86.7	86.7	78.5	53.651	0	323.31	85793000000	331	P08670;P41219;P41219-2;P14136-3;P14136;P14136-2;CON__Q61726	P08670	Vimentin	VIM	776		85793000000
31.0876	30.7075	31.3277	31.0287	31.0282	66	66	45	73.5	73.5	50.7	104.85	0	323.31	71579000000	461	O43707;O43707-2;O43707-3	O43707;O43707-2;O43707-3	Alpha-actinin-4	ACTN4	334		71579000000
31.6197	32.1358	32.0083	31.5764	31.59	31	31	1	81.6	81.6	3.1	50.135	0	323.31	58849000000	322	Q71U36;Q71U36-2;P0DPH8;P0DPH7;P0DPH7-2;Q6PEY2	Q71U36;Q71U36-2;P0DPH8;P0DPH7;P0DPH7-2;Q6PEY2	Tubulin alpha-1A chain;Tubulin alpha-3E chain	TUBA1A;TUBA3E	2535		58849000000
31.2844	31.3218	31.5844	31.7608	31.8708	57	57	56	65.9	65.9	64.4	92.468	0	323.31	57507000000	347	P14625;Q58FF3	P14625	Endoplasmin	HSP90B1	918		57507000000
29.3051	28.9798	29.4844	28.7268	29.0332	257	257	257	63.8	63.8	63.8	532.4	0	323.31	54311000000	1209	Q14204	Q14204	Cytoplasmic dynein 1 heavy chain 1	DYNC1H1	2115		54311000000
31.1451	31.8963	31.0337	30.686	31.7073	30	30	30	78.2	78.2	78.2	38.604	0	323.31	53964000000	193	P07355;P07355-2;A6NMY6	P07355;P07355-2;A6NMY6	Annexin A2;Putative annexin A2-like protein	ANXA2;ANXA2P2	733		53964000000
33.7375	33.5224	34.4404	32.7328	32.2045	24	11	1	70.6	45.9	2.9	42.009	0	323.31	53306000000	208	P62736;P63267;P63267-2	P62736;P63267;P63267-2	Actin, aortic smooth muscle;Actin, gamma-enteric smooth muscle	ACTA2;ACTG2	1739		53306000000
29.9851	29.3399	29.8555	29.4474	29.6584	150	150	132	70.1	70.1	63.9	269.76	0	323.31	52965000000	754	Q9Y490	Q9Y490	Talin-1	TLN1	3925		52965000000
30.3807	29.9754	30.5023	30.1475	30.3343	93	93	74	69.4	69.4	59.4	187.89	0	323.31	51124000000	571	Q00610-2;Q00610	Q00610-2;Q00610	Clathrin heavy chain 1	CLTC	1856		51124000000
32.1065	32.3816	32.507	32.2378	32.2123	20	20	20	72.8	72.8	72.8	36.053	0	323.31	50746000000	342	P04406;P04406-2;O14556	P04406;P04406-2	Glyceraldehyde-3-phosphate dehydrogenase	GAPDH	671		50746000000
31.0215	31.1142	31.0923	31.4422	31.5323	46	46	44	64.4	64.4	63.3	72.332	0	323.31	48790000000	320	P11021	P11021	78 kDa glucose-regulated protein	HSPA5	836		48790000000
30.9871	31.0628	31.0485	30.1852	31.0932	45	45	5	78.7	78.7	9.4	57.936	0	323.31	48472000000	315	P14618;P14618-3;P30613-2;P30613	P14618;P14618-3	Pyruvate kinase PKM	PKM	916		48472000000
30.4756	30.0786	30.8619	30.5577	30.5063	65	46	3	74	55.1	3.1	105.57	0	323.31	47498000000	340	P12814-3;P12814-2;P12814-4	P12814-3;P12814-2;P12814-4	Alpha-actinin-1	ACTN1	878		47498000000
30.3109	30.7941	30.5586	30.6381	30.9672	40	40	40	74.8	74.8	74.8	57.116	0	323.31	44902000000	257	P07237	P07237	Protein disulfide-isomerase	P4HB	730		44902000000
29.5939	29.7234	30.0864	29.7325	29.7285	128	128	125	68.8	68.8	67.5	233.47	0	323.31	43437000000	701	Q9NZM1-6;Q9NZM1;Q9NZM1-3;Q9NZM1-2;Q9NZM1-5;Q9NZM1-7;Q9NZM1-8;Q9NZM1-4	Q9NZM1-6;Q9NZM1;Q9NZM1-3;Q9NZM1-2;Q9NZM1-5	Myoferlin	MYOF	3629		43437000000
31.0991	31.7561	31.4861	31.7343	31.9481	26	26	26	64.3	64.3	64.3	48.141	0	323.31	42901000000	248	P27797	P27797	Calreticulin	CALR	1138		42901000000
31.6379	31.9786	31.8634	31.2808	32.0601	29	29	29	71.6	71.6	71.6	50.14	0	323.31	41482000000	263	P68104;Q5VTE0;Q05639	P68104;Q5VTE0	Elongation factor 1-alpha 1;Putative elongation factor 1-alpha-like 3	EEF1A1;EEF1A1P5	1798		41482000000
29.4523	29.2062	30.7385	31.048	28.5022	144	125	116	65.5	56.5	53.5	229	0	323.31	40722000000	610	P35580;P35580-3;P35580-5;P35580-2;P35580-4;REV__Q8IYT3	P35580;P35580-3;P35580-5;P35580-2;P35580-4	Myosin-10	MYH10	1258		40722000000
31.1443	31.6611	31.3363	31.4992	31.5322	28	28	28	80.6	80.6	80.6	35.936	0	323.31	40531000000	182	P08758	P08758	Annexin A5	ANXA5	779		40531000000
30.3244	28.5144	29.9365	29.0227	29.9863	73	73	73	62.7	62.7	62.7	123.8	0	323.31	39391000000	314	P18206;P18206-2;P18206-3	P18206;P18206-2	Vinculin	VCL	990		39391000000
31.292	31.3019	31.2326	31.6082	31.5361	24	24	24	68.1	68.1	68.1	56.559	0	323.31	38314000000	227	P06576	P06576	ATP synthase subunit beta, mitochondrial	ATP5B	712		38314000000
30.5271	30.1123	30.7354	30.6004	30.4837	41	41	4	55.8	55.8	2.4	61.212	0	323.31	37063000000	236	Q05682-5;Q05682-4	Q05682-5;Q05682-4	Caldesmon	CALD1	1918		37063000000
31.7062	32.014	32.1404	32.5709	31.8488	10	10	1	78.1	78.1	17.9	16.961	0	233.77	36684000000	91	P60660-2	P60660-2	Myosin light polypeptide 6	MYL6	1643		36684000000
30.4986	30.4454	30.467	31.0209	30.8226	41	41	41	70.4	70.4	70.4	66.022	0	323.31	36110000000	253	Q07065;Q96K21-4;Q96K21-3;Q96K21-2;Q96K21	Q07065	Cytoskeleton-associated protein 4	CKAP4	1932		36110000000
31.5048	31.0785	31.8435	30.9904	31.2919	25	25	0	60.2	60.2	0	32.876	0	323.31	35668000000	127	P09493-3;P09493-2	P09493-3;P09493-2			793		35668000000
30.7819	30.6771	30.7274	31.2501	31.0185	36	36	36	68.5	68.5	68.5	59.75	0	323.31	33534000000	202	P25705;P25705-2;P25705-3	P25705;P25705-2;P25705-3	ATP synthase subunit alpha, mitochondrial	ATP5A1	1111		33534000000
31.0693	30.7878	30.697	30.8465	30.8835	34	34	34	65.5	65.5	65.5	56.782	0	323.31	32734000000	225	P30101	P30101	Protein disulfide-isomerase A3	PDIA3	1184		32734000000
30.769	30.2915	29.6563	29.9981	31.6227	34	34	34	65.9	65.9	65.9	63.367	0	323.31	32388000000	214	P21589;P21589-2	P21589;P21589-2	5-nucleotidase	NT5E	1041		32388000000
29.6092	30.0947	29.7979	29.087	28.9127	148	136	133	73.9	70.1	68.4	291.02	0	323.31	32043000000	649	Q14315;Q14315-2	Q14315;Q14315-2	Filamin-C	FLNC	2123		32043000000
30.5099	30.3431	30.1821	31.2288	30.9658	39	39	39	70	70	70	77.328	0	323.31	31511000000	222	P21980;P21980-2;P21980-3;O43548-2;P49221;O43548	P21980;P21980-2	Protein-glutamine gamma-glutamyltransferase 2	TGM2	1048		31511000000
30.6145	30.6224	30.8672	30.6918	30.9781	25	25	25	66.7	66.7	66.7	46.44	0	323.31	31460000000	198	P50454	P50454	Serpin H1	SERPINH1	1478		31460000000
31.2029	31.8446	31.5319	31.2802	31.9593	11	11	11	91.1	91.1	91.1	14.716	0	264.35	30899000000	110	P09382	P09382	Galectin-1	LGALS1	787		30899000000
31.2559	31.3018	31.5169	30.875	31.0739	24	17	1	74.2	52.4	2.7	49.83	0	323.31	30490000000	208	P68371	P68371	Tubulin beta-4B chain	TUBB4B	1802		30490000000
30.3758	30.7307	30.3571	30.6291	30.8065	44	44	44	79.1	79.1	79.1	61.054	0	323.31	29993000000	397	P10809;P10809-2	P10809	60 kDa heat shock protein, mitochondrial	HSPD1	834		29993000000
30.4343	30.4544	30.3502	29.7856	30.4062	37	35	25	60.7	59.6	44.7	70.897	0	323.31	28775000000	209	P11142;P11142-2	P11142;P11142-2	Heat shock cognate 71 kDa protein	HSPA8	839		28775000000
29.4254	29.5563	29.3312	28.6646	29.6647	208	208	208	64.5	64.5	64.5	629.09	0	323.31	28243000000	755	Q09666;Q09666-2	Q09666	Neuroblast differentiation-associated protein AHNAK	AHNAK	1958		28243000000
30.1624	30.4176	29.9417	29.3457	30.3628	49	49	49	68.4	68.4	68.4	75.872	0	323.31	27864000000	267	P08133;P08133-2	P08133;P08133-2	Annexin A6	ANXA6	756		27864000000
31.1981	31.3178	31.8343	31.87	31.3623	11	11	4	66.7	66.7	24.6	19.794	0	323.31	27586000000	131	P19105;O14950	P19105;O14950	Myosin regulatory light chain 12A;Myosin regulatory light chain 12B	MYL12A;MYL12B	231		27586000000
30.6616	30.8596	30.2391	29.5943	31.0002	30	30	30	44.4	44.4	44.4	88.414	0	323.31	25982000000	228	P05556;P05556-2;P05556-5;P05556-4;P05556-3	P05556;P05556-2;P05556-5;P05556-4;P05556-3	Integrin beta-1	ITGB1	702		25982000000
29.3976	28.9269	29.8808	29.3962	29.5783	46	46	46	59.6	59.6	59.6	99.326	0	323.31	25745000000	315	Q14764	Q14764	Major vault protein	MVP	2153		25745000000
30.2047	30.7276	30.1187	30.0375	30.5401	27	27	27	73.1	73.1	73.1	38.714	0	323.31	25707000000	153	P04083	P04083	Annexin A1	ANXA1	661		25707000000
30.6766	31.1518	31.094	30.324	30.6938	18	18	17	83.6	83.6	80.1	22.611	0	177.33	24263000000	107	Q01995	Q01995	Transgelin	TAGLN	1880		24263000000
30.0646	30.1884	29.7153	28.703	30.3655	44	44	32	67.9	67.9	51.3	67.819	0	323.31	24189000000	237	P26038	P26038	Moesin	MSN	1117		24189000000
30.5808	30.7091	30.5571	30.4192	30.6138	46	45	26	59.5	57.9	35.9	83.263	0	323.31	24139000000	254	P08238;Q58FF7;Q58FF6	P08238	Heat shock protein HSP 90-beta	HSP90AB1	762		24139000000
29.8501	29.8989	29.4032	29.1043	29.8012	50	50	49	66.4	66.4	65.3	95.337	0	323.31	24007000000	288	P13639	P13639	Elongation factor 2	EEF2	892		24007000000
30.4049	30.2662	30.5914	30.6018	29.7318	20	20	20	81.7	81.7	81.7	31.628	0	323.31	23023000000	180	P00387-2;P00387;P00387-3	P00387-2;P00387;P00387-3	NADH-cytochrome b5 reductase 3;NADH-cytochrome b5 reductase 3 membrane-bound form;NADH-cytochrome b5 reductase 3 soluble form	CYB5R3	603		23023000000
30.5907	30.507	30.4818	30.3347	30.2894	38	38	38	50.2	50.2	50.2	71.502	0	323.31	22661000000	210	P27824-2;P27824;P27824-3	P27824-2;P27824;P27824-3	Calnexin	CANX	1140		22661000000
28.0056	28.0312	28.2973	28.4805	26.7672	256	256	3	59.9	59.9	0.6	531.78	0	323.31	22066000000	942	Q15149;Q15149-7;Q15149-8;Q15149-9;Q15149-5;Q15149-6;Q15149-2;Q15149-3	Q15149;Q15149-7;Q15149-8;Q15149-9;Q15149-5;Q15149-6;Q15149-2;Q15149-3	Plectin	PLEC	2193		22066000000
31.1805	30.8163	31.2551	29.9951	30.2294	24	24	11	81.2	81.2	44.2	49.857	0	323.31	21804000000	182	Q9BUF5	Q9BUF5	Tubulin beta-6 chain	TUBB6	3231		21804000000
30.4364	29.384	29.5173	29.1908	31.0398	26	26	26	83.5	83.5	83.5	43.104	0	323.31	20888000000	177	Q08431;Q08431-4;Q08431-2;Q08431-3	Q08431;Q08431-4;Q08431-2;Q08431-3	Lactadherin;Lactadherin short form;Medin	MFGE8	1949		20888000000
30.7564	31.0632	30.529	31.1408	31.141	21	21	21	83.7	83.7	83.7	30.772	0	323.31	19853000000	148	P21796	P21796	Voltage-dependent anion-selective channel protein 1	VDAC1	1042	1	19853000000
28.6753	27.8406	28.6437	26.3361	28.0419	108	108	108	59.1	59.1	59.1	273.42	0	323.31	19816000000	439	P49327	P49327	Fatty acid synthase;[Acyl-carrier-protein] S-acetyltransferase;[Acyl-carrier-protein] S-malonyltransferase;3-oxoacyl-[acyl-carrier-protein] synthase;3-oxoacyl-[acyl-carrier-protein] reductase;3-hydroxyacyl-[acyl-carrier-protein] dehydratase;Enoyl-[acyl-carrier-protein] reductase;Oleoyl-[acyl-carrier-protein] hydrolase	FASN	1435		19816000000
29.2559	28.6256	29.3518	29.1829	29.7225	57	57	57	61.1	61.1	61.1	111.13	0	323.31	19666000000	287	P06756-3;P06756;P06756-2	P06756-3;P06756;P06756-2	Integrin alpha-V;Integrin alpha-V heavy chain;Integrin alpha-V light chain	ITGAV	721		19666000000
28.9399	28.7762	29.0945	28.6997	29.1196	91	91	87	66.7	66.7	64.5	189.25	0	323.31	19623000000	421	P46940	P46940	Ras GTPase-activating-like protein IQGAP1	IQGAP1	1391		19623000000
30.8636	31.7533	31.1289	32.8447	30.6049	9	9	9	53.4	53.4	53.4	11.367	0	75.372	19460000000	76	P62805	P62805	Histone H4	HIST1H4A	1743		19460000000
30.5222	30.8075	30.5147	30.7448	30.7935	19	19	6	60.1	60.1	15.8	32.866	0	134.57	19193000000	115	P12236	P12236	ADP/ATP translocase 3;ADP/ATP translocase 3, N-terminally processed	SLC25A6	870		19193000000
30.2597	30.4833	30.3138	29.5653	30.6393	30	30	23	87.9	87.9	74.2	39.42	0	323.31	18724000000	184	P04075;P04075-2	P04075;P04075-2	Fructose-bisphosphate aldolase A	ALDOA	659		18724000000
29.896	29.8087	30.2468	30.1218	29.6781	39	39	2	56.5	56.5	1.4	80.64	0	323.31	18232000000	188	P06396-2	P06396-2	Gelsolin	GSN	708		18232000000
30.6382	30.5927	30.0166	30.2566	31.3222	51	51	46	50	50	46.3	113	0	323.31	17861000000	223	P05023-4;P05023;P05023-3;P05023-2;P13637;P13637-2;P13637-3;P50993;Q13733;P20648	P05023-4;P05023;P05023-3;P05023-2	Sodium/potassium-transporting ATPase subunit alpha-1	ATP1A1	682		17861000000
28.2185	27.719	27.7931	27.6232	28.1201	137	123	123	77	72.3	72.3	275.66	0	323.31	17450000000	481	O75369-2;O75369-9;O75369;O75369-8;O75369-6;O75369-3;O75369-7;O75369-5;O75369-4	O75369-2;O75369-9;O75369;O75369-8;O75369-6;O75369-3;O75369-7;O75369-5;O75369-4	Filamin-B	FLNB	439		17450000000
30.927	31.9399	30.8369	30.5279	31.7442	12	12	12	20.3	20.3	20.3	74.387	0	169.43	17261000000	73	P16070-8;P16070-12;P16070-14;P16070-13;P16070-17;P16070-5;P16070-7;P16070-3;P16070-6;P16070-4;P16070;P16070-16;P16070-10;P16070-11;P16070-18;P16070-15;P16070-9;P16070-19	P16070-8;P16070-12;P16070-14;P16070-13;P16070-17;P16070-5;P16070-7;P16070-3;P16070-6;P16070-4;P16070;P16070-16;P16070-10;P16070-11;P16070-18	CD44 antigen	CD44	949		17261000000
29.8596	29.586	29.4048	29.2174	29.9773	50	50	2	65.1	65.1	3.1	109.44	0	323.31	16664000000	259	Q14697-2	Q14697-2	Neutral alpha-glucosidase AB	GANAB	2148		16664000000
29.3158	29.4614	28.8768	29.7481	29.6093	41	41	41	59.8	59.8	59.8	73.68	0	323.31	16556000000	241	P38646	P38646	Stress-70 protein, mitochondrial	HSPA9	1300		16556000000
29.073	28.8208	28.9606	30.1597	28.8485	61	61	17	62.1	62.1	18.9	129.38	0	323.31	16367000000	322	P07996;P07996-2	P07996;P07996-2	Thrombospondin-1	THBS1	753		16367000000
30.4084	30.6362	30.474	29.3736	30.8264	18	18	15	80.1	80.1	59	18.502	0	254.01	16353000000	107	P23528	P23528	Cofilin-1	CFL1	1085		16353000000
31.1326	31.1321	31.5326	30.2604	30.4474	17	17	17	84.9	84.9	84.9	22.782	0	251.03	16322000000	109	P04792	P04792	Heat shock protein beta-1	HSPB1	675		16322000000
30.5198	30.054	31.0735	30.2063	30.1298	22	12	0	57.4	39.8	0	32.989	0	137.46	16256000000	68	P07951-2	P07951-2			751		16256000000
29.3099	28.5217	29.2994	29.079	29.0222	56	56	2	59.5	59.5	1.9	119.63	0	323.31	15710000000	264	O00159-3;O00159	O00159-3;O00159	Unconventional myosin-Ic	MYO1C	140		15710000000
29.2573	29.0047	29.0653	29.3446	29.0701	42	42	42	66.6	66.6	66.6	82.999	0	323.31	15630000000	225	P40939;P40939-2	P40939	Trifunctional enzyme subunit alpha, mitochondrial;Long-chain enoyl-CoA hydratase;Long chain 3-hydroxyacyl-CoA dehydrogenase	HADHA	1320		15630000000
29.9015	30.3327	29.6941	28.8086	30.2589	23	23	20	71	71	58.3	47.168	0	323.31	15337000000	176	P06733;P06733-2	P06733;P06733-2	Alpha-enolase	ENO1	715		15337000000
30.3614	30.1708	30.2416	30.4867	30.1872	19	19	19	67.8	67.8	67.8	35.503	0	323.31	15331000000	118	P40926;P40926-2	P40926;P40926-2	Malate dehydrogenase, mitochondrial	MDH2	1319	2	15331000000
30.4571	30.7033	30.6024	30.7334	30.6067	17	17	2	70.4	70.4	7.5	31.566	0	323.31	15147000000	110	P45880;P45880-1	P45880;P45880-1	Voltage-dependent anion-selective channel protein 2	VDAC2	1365		15147000000
30.7091	31.9136	30.975	32.692	30.4632	9	9	0	57.1	57.1	0	13.952	0	54.616	14640000000	60	Q99880;Q96A08	Q99880	Histone H2B type 1-L	HIST1H2BL	3164		14640000000
29.3674	29.3379	29.0738	29.328	29.8724	41	41	41	59.2	59.2	59.2	72.932	0	323.31	14518000000	189	P13667	P13667	Protein disulfide-isomerase A4	PDIA4	893		14518000000
29.3007	29.8952	29.6137	29.6964	29.7674	26	26	6	72.4	72.4	13.7	37.106	0	323.31	14489000000	184	O43852;O43852-3;O43852-6;O43852-5;O43852-15;O43852-10;O43852-9;O43852-13;O43852-14;O43852-11;O43852-12	O43852;O43852-3;O43852-6;O43852-5;O43852-15;O43852-10	Calumenin	CALU	354		14489000000
30.4831	30.892	30.6575	29.4693	30.8329	12	12	12	62.4	62.4	62.4	16.837	0	323.31	14378000000	69	P0DP25;P0DP24;P0DP23;P27482	P0DP25;P0DP24;P0DP23			818		14378000000
29.9664	30.1905	30.0069	29.3258	30.2776	18	15	13	73.1	62.9	58.8	27.745	0	126.24	13750000000	83	P63104;P63104-2	P63104;P63104-2	14-3-3 protein zeta/delta	YWHAZ	1777		13750000000
29.3251	28.8879	29.3478	28.2789	29.0935	49	49	49	69.5	69.5	69.5	89.321	0	323.31	13229000000	246	P55072	P55072	Transitional endoplasmic reticulum ATPase	VCP	1588		13229000000
29.277	29.1575	28.9776	29.4708	29.5653	36	36	36	67.1	67.1	67.1	68.569	0	323.31	12987000000	172	P04843	P04843	Dolichyl-diphosphooligosaccharide--protein glycosyltransferase subunit 1	RPN1	676		12987000000
28.7264	28.4328	28.7955	28.7817	28.7646	44	44	37	54.9	54.9	48.2	101.08	0	323.31	12700000000	193	P19367-4;P19367-2;P19367;P19367-3;Q2TB90-3;Q2TB90-2	P19367-4;P19367-2;P19367;P19367-3	Hexokinase-1	HK1	1001		12700000000
30.9406	31.2119	30.9902	30.4113	31.448	21	21	18	74.1	74.1	64.3	29.174	0	156.6	12433000000	100	P62258;P62258-2	P62258;P62258-2	14-3-3 protein epsilon	YWHAE	1716		12433000000
30.8607	31.1541	31.3867	31.7091	31.9538	4	4	4	24.8	24.8	24.8	17.935	0	125.14	12251000000	36	P04216	P04216	Thy-1 membrane glycoprotein	THY1	667		12251000000
30.0305	30.4667	30.3393	30.2735	30.9475	14	14	14	55.1	55.1	55.1	23.742	0	149.14	12245000000	74	P23284	P23284	Peptidyl-prolyl cis-trans isomerase B	PPIB	1076		12245000000
29.6937	30.0079	29.8033	29.5506	30.1926	21	21	12	67	67	42.3	40.45	0	323.31	12207000000	139	P04899;P04899-6;P04899-3;P04899-5;P04899-2;P04899-4;P09471-2;P19087;P11488;P09471;A8MTJ3	P04899;P04899-6;P04899-3;P04899-5;P04899-2;P04899-4	Guanine nucleotide-binding protein G(i) subunit alpha-2	GNAI2	679		12207000000
30.4418	30.7385	30.3378	30.1143	30.9478	15	12	11	73.4	65.8	60.3	22.11	0	118.06	12204000000	70	Q06830	Q06830	Peroxiredoxin-1	PRDX1	1929		12204000000
29.1315	29.179	29.3568	28.745	29.3651	34	34	34	70.1	70.1	70.1	66.193	0	323.31	12130000000	190	O75083;O75083-3	O75083;O75083-3	WD repeat-containing protein 1	WDR1	416		12130000000
29.9878	30.238	29.6628	30.2518	30.5484	42	42	42	44.1	44.1	44.1	109.54	0	323.31	12115000000	213	P15144	P15144	Aminopeptidase N	ANPEP	930		12115000000
29.3053	28.351	29.2786	29.3846	28.9692	35	35	32	77	77	72	61.161	0	323.31	11859000000	188	Q9NZN4;Q9NZN4-2	Q9NZN4;Q9NZN4-2	EH domain-containing protein 2	EHD2	3631		11859000000
30.2715	30.3872	30.5003	30.5428	31.0701	15	15	15	43.5	43.5	43.5	47.837	0	304.8	11655000000	115	Q15084-3;Q15084;Q15084-4;Q15084-5;Q15084-2	Q15084-3;Q15084;Q15084-4;Q15084-5;Q15084-2	Protein disulfide-isomerase A6	PDIA6	2185		11655000000
28.8033	28.6862	28.8962	28.5585	28.8593	50	50	34	44.6	44.6	32.3	137.92	0	323.31	11524000000	227	P23634;P23634-6;P23634-7;P23634-8;P23634-2;P23634-4;P23634-3;P23634-5;Q16720-3;Q16720-5;Q16720-2;Q16720-6;Q16720-4;Q16720;Q16720-7;Q16720-8;Q01814-4;Q01814-7;Q01814-3;Q01814-2	P23634;P23634-6;P23634-7;P23634-8;P23634-2;P23634-4;P23634-3;P23634-5	Plasma membrane calcium-transporting ATPase 4	ATP2B4	1087		11524000000
29.2924	29.798	29.6949	30.0835	29.6294	21	21	21	82	82	82	29.804	0	323.31	11262000000	130	P35232;P35232-2	P35232	Prohibitin	PHB	1246		11262000000
29.5859	29.1596	29.7282	28.8547	29.2351	45	31	31	59.7	42.3	42.3	84.659	0	323.31	11012000000	200	P07900;P07900-2;Q58FG0;Q14568;Q58FG1	P07900;P07900-2	Heat shock protein HSP 90-alpha	HSP90AA1	745		11012000000
28.7957	29.1639	28.942	28.4879	28.8517	33	33	33	78.1	78.1	78.1	57.488	0	323.31	10860000000	198	P78371;P78371-2	P78371;P78371-2	T-complex protein 1 subunit beta	CCT2	1811		10860000000
30.5329	30.9692	30.815	31.1731	31.0358	10	10	3	62.4	62.4	19.1	20.471	0	142.46	10790000000	53	Q03135;P56539	Q03135	Caveolin-1	CAV1	1896		10790000000
28.1504	27.7783	28.4142	27.087	27.5542	79	79	79	59.6	59.6	59.6	191.48	0	323.31	10673000000	330	Q02952;Q02952-3;Q02952-2	Q02952;Q02952-3;Q02952-2	A-kinase anchor protein 12	AKAP12	1893		10673000000
30.2144	29.7908	30.5088	30.738	30.6051	25	21	4	68.1	58.5	11.7	29.032	0	279.04	10528000000	91	P06753-2;P06753-3;P06753-6	P06753-2;P06753-3;P06753-6			719		10528000000
29.9766	29.5808	30.314	30.3545	30.4271	19	19	19	59.5	59.5	59.5	43.476	0	323.31	10527000000	94	Q6NZI2;Q6NZI2-2;Q6NZI2-3	Q6NZI2;Q6NZI2-2	Polymerase I and transcript release factor	PTRF	2463		10527000000
30.3744	30.3214	30.6032	30.3682	30.1153	16	16	8	48.9	48.9	25.7	40.648	0	323.31	10174000000	93	P10321;P10321-2	P10321;P10321-2	HLA class I histocompatibility antigen, Cw-7 alpha chain	HLA-C	823		10174000000
29.2366	29.1296	29.0235	28.3332	28.9446	38	38	38	77	77	77	59.62	0	191.59	10113000000	144	P50990;P50990-2;P50990-3	P50990;P50990-2;P50990-3	T-complex protein 1 subunit theta	CCT8	1486		10113000000
30.3693	29.6966	30.8481	30.5764	30.2315	23	13	5	54.6	42.3	15.5	32.722	0	250.15	10013000000	60	P67936-2	P67936-2	Tropomyosin alpha-4 chain	TPM4	1796		10013000000
28.8888	28.7311	28.486	29.0293	28.9502	29	29	29	71.2	71.2	71.2	49.541	0	323.31	9909700000	161	P49411	P49411	Elongation factor Tu, mitochondrial	TUFM	1439		9909700000
30.8599	31.1904	31.1247	30.5042	30.7261	23	4	4	70.5	16	16	49.67	0	179.97	9640300000	64	P07437;A6NNZ2	P07437	Tubulin beta chain	TUBB	735		9640300000
29.4489	28.9136	29.5261	29.1539	28.8791	20	20	20	64.6	64.6	64.6	41.92	0	261.99	9579300000	143	Q99536;Q99536-3;Q99536-2	Q99536;Q99536-3;Q99536-2	Synaptic vesicle membrane protein VAT-1 homolog	VAT1	3128		9579300000
28.6797	28.317	29.1132	28.473	28.243	36	36	35	47.6	47.6	46.5	108.63	0	323.31	9485600000	189	Q8WX93-3;Q8WX93;Q8WX93-4;Q8WX93-8;Q8WX93-5;Q8WX93-2;Q8WX93-9;Q8WX93-7;Q8WX93-6	Q8WX93-3;Q8WX93;Q8WX93-4;Q8WX93-8;Q8WX93-5;Q8WX93-2;Q8WX93-9;Q8WX93-7	Palladin	PALLD	2862		9485600000
29.684	29.5504	29.7687	30.0806	29.8538	21	21	21	68.6	68.6	68.6	33.296	0	204.35	9359000000	85	Q99623;Q99623-2	Q99623;Q99623-2	Prohibitin-2	PHB2	3140		9359000000
29.1656	29.2931	29.2389	28.4675	29.0025	35	35	35	64.8	64.8	64.8	60.533	0	323.31	9315000000	158	P49368;P49368-2	P49368;P49368-2	T-complex protein 1 subunit gamma	CCT3	1437		9315000000
28.6043	28.5055	28.3591	28.4964	28.608	42	42	41	50.3	50.3	49.5	111.33	0	323.31	9189900000	195	Q9Y4L1;Q9Y4L1-2	Q9Y4L1;Q9Y4L1-2	Hypoxia up-regulated protein 1	HYOU1	3937		9189900000
30.0436	29.8886	30.1725	29.5208	29.5154	59	59	59	67	67	67	109.68	0	323.31	9168800000	273	P33176;O60282;Q12840;O60282-2	P33176	Kinesin-1 heavy chain	KIF5B	1230		9168800000
29.7829	29.6587	29.5612	29.1963	29.8598	17	17	9	69.4	69.4	39.1	37.377	0	323.31	9123600000	94	P62873;P62873-2	P62873;P62873-2	Guanine nucleotide-binding protein G(I)/G(S)/G(T) subunit beta-1	GNB1	1754		9123600000
28.0873	29.5733	28.094	27.6402	27.2271	80	80	80	48.2	48.2	48.2	262.62	0	323.31	9024500000	319	P02751-1;P02751;P02751-3;P02751-17;P02751-8;P02751-7;P02751-6;P02751-5;P02751-14;P02751-9;P02751-10;P02751-13;P02751-11;P02751-4;P02751-12;P02751-16;P02751-2	P02751-1;P02751;P02751-3;P02751-17;P02751-8;P02751-7;P02751-6;P02751-5;P02751-14;P02751-9;P02751-10;P02751-13;P02751-11;P02751-4;P02751-12	Fibronectin;Anastellin;Ugl-Y1;Ugl-Y2;Ugl-Y3	FN1	643		9024500000
28.2232	28.2014	28.4903	27.0119	27.8393	57	57	57	59.8	59.8	59.8	120.84	0	323.31	9003300000	238	P53396;P53396-2;P53396-3	P53396;P53396-2;P53396-3	ATP-citrate synthase	ACLY	1547		9003300000
29.4033	29.1566	29.4309	28.2704	29.3553	27	27	26	60.5	60.5	58.9	51.83	0	319.04	8901600000	114	Q01518-2;Q01518	Q01518-2;Q01518	Adenylyl cyclase-associated protein 1	CAP1	1872		8901600000
27.6844	27.6271	27.4031	27.2745	27.8667	132	132	131	37.4	37.4	37.2	504.6	0	323.31	8901400000	462	Q07954;Q07954-2;Q9NZR2	Q07954	Prolow-density lipoprotein receptor-related protein 1;Low-density lipoprotein receptor-related protein 1 85 kDa subunit;Low-density lipoprotein receptor-related protein 1 515 kDa subunit;Low-density lipoprotein receptor-related protein 1 intracellular domain	LRP1	1938		8901400000
27.7418	27.151	26.5027	27.5468	27.4825	105	105	105	46.6	46.6	46.6	333.14	0	323.31	8802200000	361	Q99715;Q99715-4;Q99715-2	Q99715;Q99715-4;Q99715-2	Collagen alpha-1(XII) chain	COL12A1	3148		8802200000
29.2698	28.7838	29.1007	28.8922	28.764	24	24	24	53.4	53.4	53.4	53.248	0	323.31	8747800000	114	Q9ULV4;Q9ULV4-2;Q9ULV4-3;Q6QEF8-4;Q6QEF8-3;Q6QEF8-2;Q6QEF8-5;Q6QEF8	Q9ULV4;Q9ULV4-2;Q9ULV4-3	Coronin-1C	CORO1C	3801		8747800000
30.4165	30.3844	30.9261	30.6041	30.359	13	13	1	65.1	65.1	2.8	42.274	0	212.7	8722000000	104	Q9NQC3-5	Q9NQC3-5	Reticulon-4	RTN4	3484		8722000000
29.175	29.0491	28.8271	29.1511	29.0317	23	23	2	48.5	48.5	6.3	69.283	0	323.31	8531400000	144	P04844	P04844	Dolichyl-diphosphooligosaccharide--protein glycosyltransferase subunit 2	RPN2	677		8531400000
28.4066	28.0345	28.4037	27.7232	28.2631	48	48	48	70.2	70.2	70.2	113.8	0	323.31	8409300000	209	P22314-2;P22314	P22314-2;P22314	Ubiquitin-like modifier-activating enzyme 1	UBA1	1057		8409300000
28.2329	28.6012	28.4682	27.8856	28.398	36	36	36	66.4	66.4	66.4	59.67	0	323.31	8394900000	209	P48643;P48643-2	P48643;P48643-2	T-complex protein 1 subunit epsilon	CCT5	1417		8394900000
29.577	28.5435	29.4006	29.4861	29.581	21	21	21	58.4	58.4	58.4	61.277	0	323.31	8379000000	121	Q15942;Q15942-2	Q15942;Q15942-2	Zyxin	ZYX	2253		8379000000
28.4641	27.6681	28.3407	27.7239	27.915	49	49	41	61.4	61.4	53.3	96.695	0	323.31	8326600000	232	P11216;P11217;P11217-2	P11216	Glycogen phosphorylase, brain form	PYGB	846		8326600000
29.8941	29.9887	30.2366	30.5018	30.3765	14	14	14	40.2	40.2	40.2	39.958	0	68.366	8278400000	69	Q00325-2;Q00325	Q00325-2;Q00325	Phosphate carrier protein, mitochondrial	SLC25A3	1851		8278400000
28.5092	28.489	29.3229	29.0857	28.5112	72	72	0	52.7	52.7	0	205.06	0	323.31	8182900000	262	Q15746-3;Q15746;Q15746-5;Q15746-7;Q15746-9;Q15746-8	Q15746-3;Q15746;Q15746-5;Q15746-7	Myosin light chain kinase, smooth muscle;Myosin light chain kinase, smooth muscle, deglutamylated form	MYLK	2239		8182900000
29.5733	29.9252	29.697	28.6612	29.6943	19	19	18	59.3	59.3	55.7	36.688	0	277.08	8098100000	90	P00338;P00338-3;P00338-4;P00338-5;P00338-2;Q6ZMR3;P07864	P00338;P00338-3;P00338-4;P00338-5;P00338-2	L-lactate dehydrogenase A chain	LDHA	600		8098100000
27.7371	27.5975	26.7919	27.169	27.6682	98	98	12	44.4	44.4	6.6	321.35	0	323.31	8085200000	348	P12111-2;P12111;P12111-5;P12111-3	P12111-2;P12111	Collagen alpha-3(VI) chain	COL6A3	867		8085200000
29.6985	29.6092	29.478	28.7207	29.3095	31	31	31	65.8	65.8	65.8	60.343	0	323.31	8067200000	154	P17987	P17987	T-complex protein 1 subunit alpha	TCP1	983		8067200000
29.3415	29.3336	29.3662	29.1569	29.8749	23	23	23	57.9	57.9	57.9	59.177	0	323.31	8050500000	103	P14314-2;P14314	P14314-2;P14314	Glucosidase 2 subunit beta	PRKCSH	910		8050500000
30.1807	30.3542	29.759	30.6758	30.6409	10	10	10	77.5	77.5	77.5	10.932	0	38.212	8021300000	42	P61604	P61604	10 kDa heat shock protein, mitochondrial	HSPE1	1687		8021300000
28.2839	28.4768	28.3631	28.9883	28.4052	47	47	1	64.9	64.9	3.9	82.624	0	323.31	7839200000	228	Q16891-2	Q16891-2	MICOS complex subunit MIC60	IMMT	2300		7839200000
29.14	28.4405	28.3862	28.2515	29.0797	34	34	34	59.4	59.4	59.4	83.549	0	323.31	7824000000	165	Q02809;Q02809-2	Q02809;Q02809-2	Procollagen-lysine,2-oxoglutarate 5-dioxygenase 1	PLOD1	1889		7824000000
29.2347	29.2568	28.6797	28.8441	29.0733	25	25	13	60.1	60.1	34.5	46.153	0	323.31	7811800000	128	P60842;P60842-2	P60842;P60842-2	Eukaryotic initiation factor 4A-I	EIF4A1	1646		7811800000
29.1011	28.8117	29.3426	28.4168	28.9551	21	21	21	65.3	65.3	65.3	47.371	0	234.02	7802000000	94	P61158;Q9P1U1-2;Q9P1U1;Q9P1U1-3;Q9C0K3	P61158	Actin-related protein 3	ACTR3	1667		7802000000
30.826	30.8616	30.1715	30.472	31.3007	4	4	4	25	25	25	14.177	0	49.864	7706300000	23	P13987;P13987-2	P13987;P13987-2	CD59 glycoprotein	CD59	906		7706300000
29.3633	29.5718	29.7703	29.1954	29.3345	30	30	30	51.6	51.6	51.6	71.428	0	323.31	7640800000	144	Q16643;Q16643-3;Q16643-2	Q16643;Q16643-3;Q16643-2	Drebrin	DBN1	2277		7640800000
28.6923	28.847	28.9816	29.2712	29.0212	29	29	29	69.2	69.2	69.2	51.294	0	258.36	7613400000	134	P55084;P55084-2	P55084;P55084-2	Trifunctional enzyme subunit beta, mitochondrial;3-ketoacyl-CoA thiolase	HADHB	1589		7613400000
29.1351	29.0978	29.1748	29.0523	29.2473	21	21	21	51.4	51.4	51.4	47.628	0	247.17	7569600000	107	Q8NBS9;Q8NBS9-2	Q8NBS9;Q8NBS9-2	Thioredoxin domain-containing protein 5	TXNDC5	2754		7569600000
28.6791	28.4088	28.3579	27.6705	28.1717	31	31	31	70.7	70.7	70.7	57.924	0	314.03	7534700000	149	P50991;P50991-2	P50991;P50991-2	T-complex protein 1 subunit delta	CCT4	1487		7534700000
30.319	30.227	30.0668	29.02	30.6415	11	11	4	73.3	73.3	29.1	18.012	0	190.41	7502400000	59	P62937;P0DN26;A0A0B4J2A2;A0A075B767;A0A075B759;Q9Y536;F5H284;P0DN37	P62937	Peptidyl-prolyl cis-trans isomerase A;Peptidyl-prolyl cis-trans isomerase A, N-terminally processed	PPIA	1764		7502400000
28.4823	28.5012	28.6735	28.7744	28.0954	50	50	50	51.5	51.5	51.5	114.76	0	323.31	7346100000	192	P16615;P16615-5;P16615-2;P16615-3;P16615-4;O14983-2;O14983;O14983-3;Q93084-4;Q93084;Q93084-3;Q93084-7;Q93084-1;Q93084-6;Q93084-5	P16615;P16615-5;P16615-2;P16615-3;P16615-4	Sarcoplasmic/endoplasmic reticulum calcium ATPase 2	ATP2A2	960		7346100000
30.3298	30.1654	30.5244	30.0879	30.0144	16	10	7	46.4	29.6	21.3	40.46	0	323.31	7335900000	59	P01889	P01889	HLA class I histocompatibility antigen, B-7 alpha chain	HLA-B	630		7335900000
28.3602	28.7736	28.518	28.7623	28.6616	28	28	28	56.3	56.3	56.3	61.397	0	271.35	7326600000	145	P00367;P00367-3;P49448;P00367-2	P00367;P00367-3;P49448;P00367-2	Glutamate dehydrogenase 1, mitochondrial;Glutamate dehydrogenase 2, mitochondrial	GLUD1;GLUD2	602		7326600000
31.2605	31.7813	30.7007	30.0402	31.8479	5	5	4	75	75	75	5.0526	0	17.63	7246800000	27	P62328	P62328	Thymosin beta-4;Hematopoietic system regulatory peptide	TMSB4X	1729		7246800000
29.0287	29.1679	29.1031	28.1413	29.2563	17	16	16	49.7	46.1	46.1	36.638	0	272.91	7232100000	90	P07195	P07195	L-lactate dehydrogenase B chain	LDHB	727		7232100000
28.6804	28.4306	28.9156	28.2697	28.695	28	28	28	73.9	73.9	73.9	44.614	0	323.31	7140700000	145	P00558;P00558-2;P07205	P00558;P00558-2	Phosphoglycerate kinase 1	PGK1	614		7140700000
27.6438	27.2483	28.0275	27.0274	27.2404	62	62	62	62	62	62	136.82	0	323.31	7082500000	250	Q14203-3;Q14203-4;Q14203-6;Q14203;Q14203-5;Q14203-2	Q14203-3;Q14203-4;Q14203-6;Q14203;Q14203-5;Q14203-2	Dynactin subunit 1	DCTN1	2114		7082500000
29.5012	30.3606	29.4298	29.3537	30.2012	11	11	6	87.9	87.9	49.3	15.054	0	108.93	7052200000	60	P07737	P07737	Profilin-1	PFN1	740		7052200000
28.11	28.4176	28.1653	29.8455	27.1048	42	42	2	62.3	62.3	9.6	74.139	0	323.31	7040100000	161	P02545;P02545-6;P02545-3;P02545-5;P02545-4	P02545;P02545-6;P02545-3;P02545-5;P02545-4	Prelamin-A/C;Lamin-A/C	LMNA	639		7040100000
29.127	28.4794	29.2244	29.572	29.0885	21	21	21	82.1	82.1	82.1	32.193	0	223.68	7007000000	117	Q14192;Q14192-2	Q14192	Four and a half LIM domains protein 2	FHL2	2111		7007000000
28.9481	28.7629	28.5736	27.9437	28.9226	31	31	31	70.2	70.2	70.2	54.529	0	323.31	6993300000	130	Q16658	Q16658	Fascin	FSCN1	2278		6993300000
29.1556	29.2023	29.0749	28.3759	29.0506	28	28	22	64.4	64.4	51.4	58.024	0	191.72	6946400000	115	P40227;P40227-2	P40227;P40227-2	T-complex protein 1 subunit zeta	CCT6A	1312		6946400000
28.6875	28.6426	28.2775	28.5254	28.8385	21	21	21	53	53	53	51.712	0	174.77	6934300000	109	O75390	O75390	Citrate synthase, mitochondrial	CS	442	2	6934300000
29.4201	29.346	29.7905	NaN	29.1801	15	15	15	58.8	58.8	58.8	30.57	0	281.34	6879500000	84	P24593	P24593	Insulin-like growth factor-binding protein 5	IGFBP5	1098		6879500000
29.0953	29.1532	28.8945	28.1868	29.0553	17	17	17	82.1	82.1	82.1	25.035	0	106.86	6878800000	93	P30041	P30041	Peroxiredoxin-6	PRDX6	1174		6878800000
30.2553	29.7866	30.8486	29.7934	29.7045	11	4	4	66.3	24.4	24.4	19.827	0	140.74	6828600000	34	P24844;P24844-2	P24844;P24844-2	Myosin regulatory light polypeptide 9	MYL9	1102		6828600000
30.5524	31.3772	30.6869	32.3473	30.1764	5	5	1	38.5	38.5	6.3	15.144	0	51.122	6734500000	22	P16104;Q96QV6	P16104;Q96QV6	Histone H2AX;Histone H2A type 1-A	H2AFX;HIST1H2AA	950		6734500000
28.245	28.3713	28.1781	27.3861	27.9488	41	41	41	49.4	49.4	49.4	122.85	0	323.31	6655100000	195	Q9BSJ8;Q9BSJ8-2	Q9BSJ8;Q9BSJ8-2	Extended synaptotagmin-1	ESYT1	3208		6655100000
29.8955	30.0441	30.2529	29.4261	30.4483	9	9	8	92.2	92.2	77.4	11.665	0	182.09	6574600000	54	P05387;P05386-2	P05387	60S acidic ribosomal protein P2	RPLP2	698		6574600000
29.0079	29.1006	29.0539	28.9474	29.4342	20	20	20	80.7	80.7	80.7	26.688	0	99.704	6564600000	84	P23396;P23396-2	P23396;P23396-2	40S ribosomal protein S3	RPS3	1079		6564600000
31.8568	32.6677	NaN	32.0144	31.5324	29	2	2	78.1	4.8	4.8	41.736	0	142.68	6502000000	25	P60709	P60709	Actin, cytoplasmic 1;Actin, cytoplasmic 1, N-terminally processed	ACTB	1645		6502000000
29.1384	29.1675	29.126	29.7525	29.433	21	21	20	60.4	60.4	59	52.645	0	323.31	6483700000	126	P31930	P31930	Cytochrome b-c1 complex subunit 1, mitochondrial	UQCRC1	1209		6483700000
28.1884	27.8631	28.4094	28.0422	28.2172	23	23	21	50.4	50.4	46.9	50.909	0	180.34	6456400000	140	P48735;P48735-2	P48735;P48735-2	Isocitrate dehydrogenase [NADP], mitochondrial	IDH2	1423		6456400000
29.5418	29.577	29.4378	28.7021	29.8942	15	15	15	82.6	82.6	82.6	26.922	0	172.1	6446600000	75	O00299	O00299	Chloride intracellular channel protein 1	CLIC1	154		6446600000
28.2975	28.3249	27.983	27.2647	28.5871	38	38	29	64.6	64.6	50.3	70.81	0	323.31	6414900000	173	P13797;P13797-2;P13797-3	P13797;P13797-2;P13797-3	Plastin-3	PLS3	900		6414900000
29.0026	28.9876	29.8292	31.4498	29.386	11	11	11	66.2	66.2	66.2	24.75	0	262.99	6413800000	72	P04179;P04179-4;P04179-2;P04179-3	P04179;P04179-4;P04179-2;P04179-3	Superoxide dismutase [Mn], mitochondrial	SOD2	664		6413800000
29.5848	29.4666	29.2862	29.6495	29.3894	11	11	11	59.2	59.2	59.2	25.838	0	207.13	6367000000	67	P30048-2;P30048	P30048-2;P30048	Thioredoxin-dependent peroxide reductase, mitochondrial	PRDX3	1178		6367000000
28.2876	28.0524	27.6527	28.5882	28.5748	34	34	34	63	63	63	72.926	0	323.31	6356800000	153	P49748-3;P49748;P49748-2	P49748-3;P49748;P49748-2	Very long-chain specific acyl-CoA dehydrogenase, mitochondrial	ACADVL	1451		6356800000
28.9094	28.7667	28.319	27.4582	28.957	28	28	28	42.6	42.6	42.6	114.54	0	323.31	6351500000	118	P08648	P08648	Integrin alpha-5;Integrin alpha-5 heavy chain;Integrin alpha-5 light chain	ITGA5	775		6351500000
28.9324	29.2701	29.1808	29.0447	29.357	17	17	17	56.8	56.8	56.8	29.945	0	193.39	6348500000	81	P61247	P61247	40S ribosomal protein S3a	RPS3A	1676		6348500000
28.5705	27.9631	28.4055	28.7021	28.8391	27	23	22	72.7	63.8	61.5	62.293	0	323.31	6340700000	136	Q16555;Q16555-2	Q16555;Q16555-2	Dihydropyrimidinase-related protein 2	DPYSL2	2269		6340700000
28.6647	28.1704	28.8188	28.5089	28.1625	28	24	12	56.6	51.3	27.6	70.051	0	323.31	6335600000	134	P0DMV8;P0DMV9;P0DMV8-2	P0DMV8;P0DMV9;P0DMV8-2	Heat shock 70 kDa protein 1A;Heat shock 70 kDa protein 1B	HSPA1A;HSPA1B	816		6335600000
28.4269	28.4802	28.2984	28.9205	28.5699	26	26	26	72.3	72.3	72.3	53.454	0	318.38	6327400000	127	P34897-3;P34897;P34897-2;P34896-4;P34896-3;P34896-2;P34896	P34897-3;P34897;P34897-2	Serine hydroxymethyltransferase, mitochondrial	SHMT2	1239		6327400000
31.6712	31.352	26.9598	31.3	31.0598	4	4	4	43.3	43.3	43.3	10.18	0	21.171	6292400000	10	P06703	P06703	Protein S100-A6	S100A6	713		6292400000
28.725	28.5497	29.0755	28.4317	28.8518	15	15	15	45.4	45.4	45.4	44.76	0	179.93	6244100000	92	P61160;P61160-2	P61160;P61160-2	Actin-related protein 2	ACTR2	1668		6244100000
28.6695	28.0925	28.5035	28.0666	28.2614	49	49	48	54.7	54.7	54.7	122.11	0	323.31	6238500000	183	Q9Y4F1-2;Q9Y4F1;Q9Y4F1-3	Q9Y4F1-2;Q9Y4F1	FERM, RhoGEF and pleckstrin domain-containing protein 1	FARP1	3931		6238500000
28.4342	28.0802	28.4536	28.1232	28.4309	34	34	34	48.8	48.8	48.8	84.87	0	323.31	6195600000	144	P02786;Q9UP52-2;Q9UP52-3;Q9UP52	P02786	Transferrin receptor protein 1;Transferrin receptor protein 1, serum form	TFRC	645		6195600000
29.0614	28.6902	28.8028	29.1726	28.8862	17	17	17	60.1	60.1	60.1	38.89	0	323.31	6152400000	101	Q15293;Q15293-2	Q15293;Q15293-2	Reticulocalbin-1	RCN1	2210		6152400000
28.7946	28.9284	28.5474	29.1885	29.2406	26	26	26	68.4	68.4	68.4	47.517	0	323.31	6119200000	113	P00505;P00505-2	P00505;P00505-2	Aspartate aminotransferase, mitochondrial	GOT2	612		6119200000
27.6885	27.4719	26.6569	26.8819	27.4213	76	76	75	61.5	61.5	61	157.9	0	323.31	6117500000	265	P42704	P42704	Leucine-rich PPR motif-containing protein, mitochondrial	LRPPRC	1344		6117500000
29.9673	30.5575	30.1407	30.7077	30.041	14	14	7	75.6	75.6	38	22.677	0	82.037	6117500000	69	P62820;P62820-2;P62820-3;P59190-2;P59190	P62820;P62820-2;P62820-3	Ras-related protein Rab-1A	RAB1A	1744		6117500000
28.9993	28.807	28.7756	28.2604	29.0742	19	19	19	79.1	79.1	79.1	28.772	0	323.31	6090800000	128	Q9Y696;Q9NZA1-3;O15247;Q9NZA1-2;Q9NZA1;Q96NY7-2;Q96NY7	Q9Y696	Chloride intracellular channel protein 4	CLIC4	3984		6090800000
28.1246	27.5498	27.9726	27.9239	27.7543	33	33	1	60.3	60.3	2	77.53	0	323.31	6062100000	157	P41250-2	P41250-2	Glycine--tRNA ligase	GARS	1331		6062100000
29.768	29.6355	29.9262	29.5998	29.8482	11	11	3	59.6	59.6	12.4	21.768	0	188.51	6044100000	58	P61586	P61586	Transforming protein RhoA	RHOA	1684		6044100000
29.1085	29.4198	29.0072	28.1861	29.3282	18	18	18	74.1	74.1	74.1	30.791	0	176.38	6027800000	102	P60174-3;P60174;P60174-4	P60174-3;P60174;P60174-4	Triosephosphate isomerase	TPI1	1635		6027800000
28.4481	28.203	28.1649	27.6344	28.1121	45	45	45	59.9	59.9	59.9	100.2	0	323.31	5956800000	181	Q13200;Q13200-3;Q13200-2	Q13200;Q13200-3;Q13200-2	26S proteasome non-ATPase regulatory subunit 2	PSMD2	2020		5956800000
29.3525	29.3883	29.012	29.4625	29.6302	17	17	17	58.3	58.3	58.3	50.8	0	323.31	5952500000	96	P39656;P39656-3;P39656-2	P39656;P39656-3;P39656-2	Dolichyl-diphosphooligosaccharide--protein glycosyltransferase 48 kDa subunit	DDOST	1305		5952500000
28.6193	28.5705	28.8532	28.17	28.4929	35	35	35	57	57	57	79.994	0	323.31	5928500000	153	P17655;P17655-2	P17655;P17655-2	Calpain-2 catalytic subunit	CAPN2	973		5928500000
29.2692	29.1356	29.3341	29.0818	29.8022	11	11	3	35.6	35.6	11.7	42.2	0	323.31	5887200000	71	P35613;P35613-2;P35613-4	P35613;P35613-2;P35613-4	Basigin	BSG	1262		5887200000
28.1623	28.7337	26.3676	26.1266	29.2973	35	35	35	39.9	39.9	39.9	129.29	0	323.31	5883900000	137	P17301	P17301	Integrin alpha-2	ITGA2	968		5883900000
27.725	27.6214	27.7114	27.8145	27.6411	50	50	50	58.9	58.9	58.9	115.93	0	323.31	5882300000	208	Q02218;Q02218-2;Q02218-3;Q9ULD0;Q9ULD0-3;Q9ULD0-2	Q02218;Q02218-2	2-oxoglutarate dehydrogenase, mitochondrial	OGDH	1881	2	5882300000
28.7604	28.3153	28.3966	27.7912	28.2193	31	31	31	44.9	44.9	44.9	97.169	0	323.31	5846500000	151	Q14974;Q14974-2	Q14974;Q14974-2	Importin subunit beta-1	KPNB1	2160		5846500000
28.7568	28.1625	28.4177	28.0838	28.0226	29	29	29	56.2	56.2	56.2	65.308	0	178.88	5733400000	128	P30153;P30154-4;P30154;P30154-2;P30154-5;P30154-3	P30153	Serine/threonine-protein phosphatase 2A 65 kDa regulatory subunit A alpha isoform	PPP2R1A	1185		5733400000
30.7549	31.5842	31.2874	31.3237	31.2529	31	3	0	81.6	6.2	0	50.151	0	49.895	5727400000	34	P68363;P68363-2;Q9H853	P68363;P68363-2	Tubulin alpha-1B chain	TUBA1B	1800		5727400000
28.3229	28.446	28.1755	28.327	28.7723	21	21	21	82	82	82	35.076	0	313.53	5723700000	89	P63244	P63244	Guanine nucleotide-binding protein subunit beta-2-like 1;Guanine nucleotide-binding protein subunit beta-2-like 1, N-terminally processed	GNB2L1	1787		5723700000
29.1524	28.7694	28.7474	28.3627	28.7914	21	21	21	48.4	48.4	48.4	46.108	0	203.96	5714500000	94	P39023;Q92901	P39023	60S ribosomal protein L3	RPL3	1303		5714500000
28.7894	28.9221	29.0561	28.7295	28.8192	13	13	13	58	58	58	34.273	0	76.59	5651500000	64	P05388;P05388-2;Q8NHW5	P05388;P05388-2;Q8NHW5	60S acidic ribosomal protein P0;60S acidic ribosomal protein P0-like	RPLP0;RPLP0P6	699		5651500000
29.517	28.7039	29.0091	28.4782	29.3902	29	29	29	32.7	32.7	32.7	123.97	0	323.31	5641100000	140	P09619;P09619-2	P09619	Platelet-derived growth factor receptor beta	PDGFRB	802		5641100000
28.4695	28.0096	27.7744	28.321	28.3277	39	39	39	62.8	62.8	62.8	85.424	0	276.86	5618300000	165	Q99798	Q99798	Aconitate hydratase, mitochondrial	ACO2	3157	2	5618300000
28.1964	28.8617	28.9543	28.5325	28.6436	19	19	19	45.9	45.9	45.9	47.697	0	153.72	5596600000	95	P36578	P36578	60S ribosomal protein L4	RPL4	1281		5596600000
30.3108	29.7299	29.6403	29.3455	29.8706	3	3	3	35.3	35.3	35.3	13.714	0	48.273	5511100000	27	P61769	P61769	Beta-2-microglobulin;Beta-2-microglobulin form pI 5.3	B2M	1691		5511100000
28.7203	28.0622	28.6269	28.4473	28.6298	17	17	17	50	50	50	32.728	0	55.661	5509600000	80	Q02878	Q02878	60S ribosomal protein L6	RPL6	1891		5509600000
28.0121	27.7484	28.0503	28.4741	28.1263	44	44	26	53.4	53.4	36.5	105.69	0	323.31	5481600000	198	P63010-2;P63010;P63010-3	P63010-2;P63010;P63010-3	AP-2 complex subunit beta	AP2B1	1772		5481600000
28.5651	28.3175	28.071	28.7132	28.4481	21	21	21	60	60	60	48.442	0	183.81	5479700000	90	P22695	P22695	Cytochrome b-c1 complex subunit 2, mitochondrial	UQCRC2	1067		5479700000
28.2402	27.6492	27.3316	27.2766	27.8745	41	41	41	60.4	60.4	60.4	87.301	0	323.31	5432500000	174	P54886;P54886-2	P54886;P54886-2	Delta-1-pyrroline-5-carboxylate synthase;Glutamate 5-kinase;Gamma-glutamyl phosphate reductase	ALDH18A1	1580		5432500000
29.2563	28.8641	28.7516	29.2293	29.006	10	10	10	62	62	62	23.277	0	144.48	5384200000	54	P48047	P48047	ATP synthase subunit O, mitochondrial	ATP5O	1400		5384200000
28.2644	27.5657	28.2967	28.0281	28.5457	32	32	32	58.1	58.1	58.1	87.057	0	323.31	5381600000	118	P05106;P05106-2;P05106-3	P05106;P05106-2;P05106-3	Integrin beta-3	ITGB3	688		5381600000
29.0079	29.2021	28.964	27.9021	29.3261	16	16	6	78.7	78.7	26.2	30.137	0	165.55	5370600000	76	P22392-2;P22392;O60361	P22392-2;P22392	Nucleoside diphosphate kinase B	NME2	1059		5370600000
29.1699	29.0563	29.0706	28.9234	29.2533	18	18	11	60.1	60.1	40.3	29.597	0	109.08	5317100000	85	P62701;Q8TD47	P62701	40S ribosomal protein S4, X isoform	RPS4X	1737		5317100000
28.7421	27.4391	28.6209	28.5076	27.9825	23	22	22	74.8	74.8	74.8	41.487	0	256.08	5293400000	98	Q15019;Q15019-2;Q15019-3	Q15019;Q15019-2;Q15019-3	Septin-2	2022-09-02	2168		5293400000
29.7078	28.3023	29.7443	28.7715	29.3534	21	5	5	58.9	14.9	14.9	28.521	0	218.84	5291000000	23	P67936	P67936	Tropomyosin alpha-4 chain	TPM4	1795		5291000000
28.7803	28.6434	28.3694	28.044	28.489	16	16	12	70.5	70.5	52.4	28.804	0	282.68	5273400000	101	P18669;P15259	P18669	Phosphoglycerate mutase 1	PGAM1	994		5273400000
28.3849	28.3095	28.4514	26.8464	27.882	34	34	30	54.5	54.5	48.7	85.595	0	323.31	5255500000	143	Q01813;Q01813-2	Q01813;Q01813-2	ATP-dependent 6-phosphofructokinase, platelet type	PFKP	1877		5255500000
28.8297	28.9843	28.6255	28.7286	28.9432	21	21	21	46	46	46	50.118	0	136.46	5235600000	104	P26641;P26641-2	P26641;P26641-2	Elongation factor 1-gamma	EEF1G	1128		5235600000
28.9249	28.303	28.9819	28.3649	28.6911	20	20	20	74.3	74.3	74.3	34.333	0	174.67	5191100000	91	O15144	O15144	Actin-related protein 2/3 complex subunit 2	ARPC2	253		5191100000
28.2771	27.8489	28.2259	27.7828	28.2294	24	24	24	76.6	76.6	76.6	49.973	0	323.31	5171600000	118	P13489	P13489	Ribonuclease inhibitor	RNH1	887		5171600000
27.8075	27.7115	27.866	27.431	27.4972	49	49	35	66.6	66.6	52.9	100.07	0	323.31	5164800000	180	P35221;P35221-2;P35221-3;P26232-4;P26232-6;REV__Q9P2T0-2;REV__Q9P2T0;Q9UI47	P35221;P35221-2;P35221-3	Catenin alpha-1	CTNNA1	1244		5164800000
28.5724	28.3841	28.7973	28.277	28.7073	18	18	18	61.8	61.8	61.8	30.628	0	141.75	5123200000	93	P47756-2;P47756	P47756-2;P47756	F-actin-capping protein subunit beta	CAPZB	1395		5123200000
31.085	30.2762	31.532	29.5281	29.8476	24	7	1	68.8	24.9	2.7	49.906	0	218.39	5106000000	42	Q13885	Q13885	Tubulin beta-2A chain	TUBB2A	2090		5106000000
30.0202	29.9776	29.6349	29.1161	30.2773	6	6	6	64	64	64	16.694	0	164.48	5104400000	43	O43169	O43169	Cytochrome b5 type B	CYB5B	292		5104400000
29.0545	29.384	29.3268	29.0109	29.1828	16	16	16	54.6	54.6	54.6	31.324	0	103.18	5098200000	80	P15880	P15880	40S ribosomal protein S2	RPS2	945		5098200000
27.1956	26.9963	27.4034	27.7839	27.6875	58	58	58	50.2	50.2	50.2	153	0	251.55	5021700000	220	Q8WUJ3;Q8WUJ3-2	Q8WUJ3;Q8WUJ3-2	Cell migration-inducing and hyaluronan-binding protein	CEMIP	2841		5021700000
28.6708	29.9178	28.7911	26.2681	27.2121	42	42	41	36.5	36.5	36.5	138.94	0	323.31	5016800000	124	P02452;CON__Q862S4	P02452	Collagen alpha-1(I) chain	COL1A1	634		5016800000
27.389	27.233	27.1689	27.1683	27.4233	57	57	52	47	47	44.5	174.97	0	323.31	4954500000	223	Q9NYU2-2;Q9NYU2	Q9NYU2-2;Q9NYU2	UDP-glucose:glycoprotein glucosyltransferase 1	UGGT1	3612		4954500000
29.4038	29.1326	29.1767	28.9361	29.2024	15	15	15	62.4	62.4	62.4	32.854	0	278.43	4938900000	77	P08865	P08865	40S ribosomal protein SA	RPSA	780		4938900000
29.536	29.8655	29.8438	29.3997	29.9354	5	5	5	49.5	49.5	49.5	11.74	0	26.509	4936300000	34	P31949	P31949	Protein S100-A11;Protein S100-A11, N-terminally processed	S100A11	1217		4936300000
28.9855	29.1139	28.9139	28.8566	29.2411	32	32	32	49.2	49.2	49.2	85.862	0	323.31	4901800000	151	Q12797;Q12797-10;Q12797-6;Q12797-11;Q12797-2;Q12797-7;Q12797-9;Q12797-5;Q12797-8;Q12797-4;Q12797-3	Q12797;Q12797-10	Aspartyl/asparaginyl beta-hydroxylase	ASPH	1973		4901800000
30.3257	30.4352	30.4858	30.9021	30.5176	4	4	4	28.4	28.4	28.4	25.809	0	323.31	4891100000	31	P60033	P60033	CD81 antigen	CD81	1633		4891100000
27.9167	27.907	27.8886	27.2518	28.5144	25	25	25	54	54	54	60.632	0	243.62	4877500000	103	O15460-2;O15460	O15460-2;O15460	Prolyl 4-hydroxylase subunit alpha-2	P4HA2	282		4877500000
27.9246	28.1478	27.8801	27.4361	27.8394	32	32	32	72.6	72.6	72.6	59.366	0	281.53	4839100000	122	Q99832;Q99832-3;Q99832-4;Q99832-2	Q99832;Q99832-3;Q99832-4;Q99832-2	T-complex protein 1 subunit eta	CCT7	3162		4839100000
29.8335	30.5671	29.3375	31.9405	30.1248	6	6	1	31.6	31.6	8.1	15.43	0	19.125	4761000000	18	Q5TEC6	Q5TEC6	Histone H3	HIST2H3PS2	2401		4761000000
27.4423	27.1049	27.5865	26.979	27.4443	42	41	1	45.3	44.7	1.4	131.98	0	323.31	4728400000	167	O43795;Q9UBC5	O43795	Unconventional myosin-Ib	MYO1B	346		4728400000
28.8454	28.9813	28.8965	29.9254	29.1117	13	13	13	53.8	53.8	53.8	31.73	0	292.95	4718500000	65	P27105;P27105-2	P27105	Erythrocyte band 7 integral membrane protein	STOM	1130		4718500000
28.3655	27.985	28.8926	26.9077	28.5465	15	15	15	58.7	58.7	58.7	34.632	0	260.74	4708300000	87	P09486	P09486	SPARC	SPARC	791		4708300000
28.237	27.6769	28.3607	27.1123	27.7451	21	21	21	67.6	67.6	67.6	44.23	0	218.62	4702700000	96	Q13561;Q13561-3;Q13561-2	Q13561;Q13561-3;Q13561-2	Dynactin subunit 2	DCTN2	2065		4702700000
28.7026	28.9155	28.7207	28.4715	28.7398	17	17	17	61.9	61.9	61.9	22.591	0	28.689	4694000000	53	P46781	P46781	40S ribosomal protein S9	RPS9	1383		4694000000
27.8837	27.6	28.1699	28.2324	28.1551	47	47	34	61	61	46.6	105.36	0	174.04	4690700000	152	O95782-2;O95782	O95782-2;O95782	AP-2 complex subunit alpha-1	AP2A1	575		4690700000
29.014	28.69	29.0383	28.1123	29.0566	16	11	11	56.7	42.9	42.9	27.764	0	323.31	4679600000	58	P27348	P27348	14-3-3 protein theta	YWHAQ	1131		4679600000
28.7834	28.6502	29.0887	28.1729	28.3499	21	21	12	66.2	66.2	41.8	42.613	0	323.31	4653200000	106	P61163	P61163	Alpha-centractin	ACTR1A	1669		4653200000
26.9731	26.8933	27.0619	27.1179	26.77	63	63	63	61.8	61.8	61.8	138.34	0	323.31	4603700000	223	P53621;P53621-2	P53621;P53621-2	Coatomer subunit alpha;Xenin;Proxenin	COPA	1552		4603700000
28.5824	28.0684	28.6253	28.7432	27.9074	16	16	15	59.8	59.8	53.9	35.503	0	226.3	4599200000	84	Q9BWM7	Q9BWM7	Sideroflexin-3	SFXN3	3263		4599200000
27.9066	27.846	27.3697	26.8043	28.4388	20	20	20	22.5	22.5	22.5	116.61	0	216.44	4592000000	93	P26006;P26006-1	P26006;P26006-1	Integrin alpha-3;Integrin alpha-3 heavy chain;Integrin alpha-3 light chain	ITGA3	1116		4592000000
28.3994	27.7931	28.8336	27.7744	26.3849	25	23	23	58.8	57.1	57.1	57.206	0	323.31	4566600000	88	P30837;P47895	P30837	Aldehyde dehydrogenase X, mitochondrial	ALDH1B1	1200		4566600000
28.4689	27.7285	28.2321	27.9939	28.1172	20	20	20	49.8	49.8	49.8	51.419	0	103.9	4566400000	85	Q13418;Q13418-2;Q13418-3	Q13418;Q13418-2;Q13418-3	Integrin-linked protein kinase	ILK	2041		4566400000
27.79	27.4571	27.5024	27.4084	28.1599	37	37	37	81.7	81.7	81.7	59.256	0	323.31	4536300000	155	P11413;P11413-2;P11413-3	P11413;P11413-2;P11413-3	Glucose-6-phosphate 1-dehydrogenase	G6PD	854		4536300000
29.1454	28.7623	28.4194	28.6093	29.6245	14	14	14	64.9	64.9	64.9	31.512	0	60.732	4526300000	48	P54709;P54709-2	P54709;P54709-2	Sodium/potassium-transporting ATPase subunit beta-3	ATP1B3	1573		4526300000
29.0564	29.2259	29.4776	29.5204	29.11	13	13	5	77.2	77.2	29.9	20.987	0	178.77	4499200000	69	P62834	P62834	Ras-related protein Rap-1A	RAP1A	1747		4499200000
28.1883	28.0209	28.4361	28.7578	28.0725	26	26	26	58.9	58.9	58.9	53.354	0	246.14	4484500000	110	Q6NUK1;Q6NUK1-2	Q6NUK1;Q6NUK1-2	Calcium-binding mitochondrial carrier protein SCaMC-1	SLC25A24	2454		4484500000
28.1729	27.7761	27.8289	27.1385	27.8937	28	28	2	59.4	59.4	3.2	60.966	0	261.07	4483900000	116	P13674-2;P13674-3	P13674-2;P13674-3	Prolyl 4-hydroxylase subunit alpha-1	P4HA1	895		4483900000
29.594	29.3828	29.3622	29.8445	29.71	8	8	8	48	48	48	25.565	0	59.443	4474000000	38	P00403	P00403	Cytochrome c oxidase subunit 2	MT-CO2	606		4474000000
28.6999	27.9052	28.531	28.3801	28.7147	20	20	2	61.2	61.2	7.8	44.39	0	115.36	4447400000	105	P48059-3;P0CW19-2;P0CW20;P0CW19	P48059-3	LIM and senescent cell antigen-like-containing domain protein 1	LIMS1	1402		4447400000
29.5795	29.6767	29.7835	29.5055	30.0921	8	8	8	65.7	65.7	65.7	11.737	0	26.598	4412500000	43	P10599;P10599-2	P10599;P10599-2	Thioredoxin	TXN	827		4412500000
28.5664	28.3663	28.5757	28.3745	28.347	15	15	15	62.1	62.1	62.1	29.717	0	90.477	4399200000	64	Q14847;Q14847-2;Q14847-3;O76041-2	Q14847;Q14847-2;Q14847-3	LIM and SH3 domain protein 1	LASP1	2157		4399200000
30.4602	NaN	31.5696	NaN	30.7828	15	3	3	6.4	1.6	1.6	227.87	0	3.9729	4393700000	19	Q7Z406;Q7Z406-6;Q7Z406-2;Q7Z406-4;Q7Z406-5	Q7Z406;Q7Z406-6;Q7Z406-2;Q7Z406-4;Q7Z406-5	Myosin-14	MYH14	2570		4393700000
29.3034	28.7786	28.7601	28.8442	29.1884	10	10	4	45.5	45.5	18	23.467	0	56.871	4385300000	53	P63000-2;P63000;P60763	P63000-2;P63000;P60763	Ras-related C3 botulinum toxin substrate 1;Ras-related C3 botulinum toxin substrate 3	RAC1;RAC3	1771		4385300000
28.4244	28.4677	28.2338	27.7888	28.8488	27	27	26	53.3	53.3	53.3	64.244	0	116.62	4384200000	112	Q96AY3;Q96AY3-2	Q96AY3	Peptidyl-prolyl cis-trans isomerase FKBP10	FKBP10	2968		4384200000
28.378	28.6389	28.6278	29.4645	28.784	17	17	17	50.3	50.3	50.3	48.755	0	167.26	4359400000	87	P36957;P36957-2	P36957;P36957-2	Dihydrolipoyllysine-residue succinyltransferase component of 2-oxoglutarate dehydrogenase complex, mitochondrial	DLST	1286		4359400000
29.8138	29.4164	29.5771	29.0055	29.1019	13	13	13	55.4	55.4	55.4	22.876	0	126.89	4354100000	51	P46782	P46782	40S ribosomal protein S5;40S ribosomal protein S5, N-terminally processed	RPS5	1384		4354100000
29.0319	28.8773	28.794	28.5844	28.9643	11	11	11	55.3	55.3	55.3	24.205	0	283.97	4337000000	57	P62241	P62241	40S ribosomal protein S8	RPS8	1712		4337000000
29.4364	29.1072	29.3047	28.561	29.1963	12	12	12	65.7	65.7	65.7	23.356	0	276.52	4333900000	65	P09211	P09211	Glutathione S-transferase P	GSTP1	786		4333900000
27.5324	27.0821	27.8686	27.8961	27.4757	29	29	29	44.1	44.1	44.1	91.706	0	323.31	4315000000	150	Q96QK1	Q96QK1	Vacuolar protein sorting-associated protein 35	VPS35	3092		4315000000
31.5321	31.1207	30.2547	31.3394	NaN	2	2	2	10.7	10.7	10.7	16.684	0	46.561	4306300000	11	P05976-2;P05976;P08590	P05976-2;P05976;P08590	Myosin light chain 1/3, skeletal muscle isoform;Myosin light chain 3	MYL1;MYL3	704		4306300000
29.1064	28.921	29.0149	28.4959	29.0111	16	16	16	45.1	45.1	45.1	29.995	0	312.59	4275600000	75	P62424	P62424	60S ribosomal protein L7a	RPL7A	1733		4275600000
28.4579	28.2271	29.0372	28.3781	27.8597	24	24	24	72.9	72.9	72.9	50.435	0	278.74	4247100000	104	Q07960	Q07960	Rho GTPase-activating protein 1	ARHGAP1	1940		4247100000
27.267	27.5753	27.5773	28.3835	27.7017	36	36	36	66.2	66.2	66.2	76.758	0	323.31	4202900000	162	Q06210-2;Q06210;O94808	Q06210-2;Q06210	Glutamine--fructose-6-phosphate aminotransferase [isomerizing] 1	GFPT1	1924		4202900000
28.2799	27.2711	27.8579	27.3428	27.6518	36	36	36	64.7	64.7	64.7	77.86	0	323.31	4164800000	123	Q96AC1;Q96AC1-3;Q96AC1-2;Q9BQL6-4;Q9BQL6-2;Q9BQL6	Q96AC1;Q96AC1-3;Q96AC1-2	Fermitin family homolog 2	FERMT2	2961		4164800000
27.2495	26.9579	27.2411	27.192	26.8673	50	50	50	47.8	47.8	47.8	144.5	0	323.31	4164700000	185	P41252	P41252	Isoleucine--tRNA ligase, cytoplasmic	IARS	1332		4164700000
28.3905	29.2728	28.5049	29.0832	28.7768	16	16	16	44.3	44.3	44.3	27.991	0	94.855	4134100000	71	P51572;P51572-2	P51572;P51572-2	B-cell receptor-associated protein 31	BCAP31	1503		4134100000
28.8257	27.6036	28.6558	28.5128	28.0971	14	14	14	65.7	65.7	65.7	33.261	0	120.07	4111700000	88	Q99685;Q99685-2	Q99685;Q99685-2	Monoglyceride lipase	MGLL	3144		4111700000
27.6082	27.3399	27.3953	27.9178	27.648	29	29	29	65.2	65.2	65.2	72.691	0	323.31	4102800000	140	P31040;P31040-2;P31040-3	P31040;P31040-2;P31040-3	Succinate dehydrogenase [ubiquinone] flavoprotein subunit, mitochondrial	SDHA	1201	2	4102800000
27.6562	27.5072	27.6641	27.3242	27.5248	44	44	44	56.5	56.5	56.5	96.771	0	323.31	4094700000	145	Q8WUM4-2;Q8WUM4;Q8WUM4-3	Q8WUM4-2;Q8WUM4	Programmed cell death 6-interacting protein	PDCD6IP	2844		4094700000
28.8874	28.8461	29.0096	28.8065	28.8873	19	19	19	55	55	55	56.639	0	181.62	4077500000	95	Q9UHG3;Q9UHG3-2	Q9UHG3;Q9UHG3-2	Prenylcysteine oxidase 1	PCYOX1	3728		4077500000
27.5048	27.567	28.2356	28.6397	27.8694	34	34	34	48	48	48	87.711	0	211.4	4042100000	148	Q12884;Q12884-2;P10643	Q12884	Prolyl endopeptidase FAP;Antiplasmin-cleaving enzyme FAP, soluble form	FAP	1982		4042100000
29.7165	29.2316	29.0055	29.6152	29.0758	10	6	6	64.4	35.6	35.6	20.511	0	38.609	4020700000	25	P18085	P18085	ADP-ribosylation factor 4	ARF4	988		4020700000
28.2473	28.2315	27.7805	26.9691	27.6574	36	26	25	53.8	41.1	39.8	69.412	0	158.74	4018900000	101	P15311	P15311	Ezrin	EZR	937		4018900000
28.005	28.3787	27.598	28.8735	28.9174	20	20	20	41.4	41.4	41.4	57.548	0	270.42	3993900000	99	P49257	P49257	Protein ERGIC-53	LMAN1	1433		3993900000
27.1172	27.1062	27.51	27.6653	27.5465	42	42	42	44.8	44.8	44.8	113.89	0	311.37	3988200000	157	Q13423	Q13423	NAD(P) transhydrogenase, mitochondrial	NNT	2042		3988200000
29.1619	28.8826	28.7694	28.464	28.5024	16	16	16	49.2	49.2	49.2	29.225	0	118.76	3968500000	74	P18124	P18124	60S ribosomal protein L7	RPL7	989		3968500000
27.7332	27.2282	28.3428	28.1848	27.53	23	23	22	57.6	57.6	53.9	50.58	0	292.97	3956800000	107	Q16181-2;Q16181;O43236-5;Q6ZU15;O43236-2;O43236-3;O43236;O43236-4;O43236-7	Q16181-2;Q16181	Septin-7	2022-09-07	2255		3956800000
28.6598	29.2072	29.102	29.2806	29.1315	11	11	1	37.9	37.9	4.4	32.996	0	78.302	3956600000	44	P36542	P36542	ATP synthase subunit gamma, mitochondrial	ATP5C1	1277		3956600000
28.1862	27.5192	27.5805	27.0706	27.9613	34	34	34	56	56	56	80.473	0	238.77	3937000000	114	Q04446	Q04446	1,4-alpha-glucan-branching enzyme	GBE1	1904		3937000000
29.5218	29.0704	29.4321	29.17	29.3772	9	9	9	31.9	31.9	31.9	31.291	0	155.27	3920800000	61	Q9Y639-1;Q9Y639;Q9Y639-3;Q9Y639-4;Q9Y639-5	Q9Y639-1;Q9Y639;Q9Y639-3;Q9Y639-4;Q9Y639-5	Neuroplastin	NPTN	3976		3920800000
29.0618	29.232	29.1171	29.4038	28.9456	17	17	17	76.8	76.8	76.8	23.489	0	223.76	3917400000	68	P51149	P51149	Ras-related protein Rab-7a	RAB7A	1492		3917400000
30.3796	30.3716	29.9545	29.371	29.9299	10	2	2	24.5	7.4	7.4	49.775	0	240.09	3908600000	21	Q3ZCM7	Q3ZCM7	Tubulin beta-8 chain	TUBB8	2324		3908600000
28.3309	27.9243	28.0732	28.7474	28.4287	14	14	14	78	78	78	27.873	0	178.69	3901600000	77	O95571	O95571	Persulfide dioxygenase ETHE1, mitochondrial	ETHE1	566		3901600000
27.9419	27.7016	27.631	27.9911	28.055	17	17	17	51	51	51	46.971	0	205.03	3880000000	100	Q9BS26	Q9BS26	Endoplasmic reticulum resident protein 44	ERP44	3202		3880000000
28.4108	27.5875	29.0323	28.0998	28.006	31	31	26	71.8	71.8	63.3	73.91	0	310.26	3876200000	113	Q14195-2;Q14195;Q14117	Q14195-2;Q14195	Dihydropyrimidinase-related protein 3	DPYSL3	2112		3876200000
26.9342	26.6417	27.0501	27.006	26.9048	53	53	53	45.7	45.7	45.7	166.57	0	234.59	3864800000	176	Q14152;Q14152-2	Q14152;Q14152-2	Eukaryotic translation initiation factor 3 subunit A	EIF3A	2102		3864800000
28.0458	27.6589	27.9909	27.3971	27.9748	27	27	27	68.4	68.4	68.4	55.023	0	323.31	3851000000	103	O60701;O60701-2;O60701-3	O60701;O60701-2;O60701-3	UDP-glucose 6-dehydrogenase	UGDH	394		3851000000
27.2853	27.1888	26.4574	26.2398	27.223	53	53	53	47.2	47.2	47.2	177.6	0	323.31	3845000000	170	P11047;Q9Y6N6	P11047	Laminin subunit gamma-1	LAMC1	837		3845000000
27.6346	26.7512	27.4643	27.4448	27.0104	49	49	47	45.9	45.9	44.6	136.37	0	253.16	3839500000	154	Q86VP6;Q86VP6-2;Q86VP6-3	Q86VP6;Q86VP6-2	Cullin-associated NEDD8-dissociated protein 1	CAND1	2618		3839500000
28.641	28.3222	28.7117	29.5843	29.1194	12	12	12	64.8	64.8	64.8	20.567	0	215.36	3831800000	63	P21291	P21291	Cysteine and glycine-rich protein 1	CSRP1	1037		3831800000
28.7341	28.8304	28.9592	28.5355	28.2977	14	14	14	50	50	50	24.146	0	100.61	3825100000	73	P61313;P61313-2	P61313	60S ribosomal protein L15	RPL15	1678		3825100000
28.0741	27.0835	27.5156	27.572	28.6516	33	31	17	69.7	66.5	40.6	60.886	0	323.31	3819000000	108	Q9NZN3;Q9NZN3-2	Q9NZN3	EH domain-containing protein 3	EHD3	3630		3819000000
29.7634	29.3198	29.1868	29.461	29.1033	11	11	6	64.4	64.4	35.6	20.529	0	323.31	3807900000	50	P84085	P84085	ADP-ribosylation factor 5	ARF5	1837		3807900000
28.1603	27.1129	27.5551	28.1786	28.5122	36	36	36	56.9	56.9	56.9	88.053	0	323.31	3797000000	136	P18084	P18084	Integrin beta-5	ITGB5	987		3797000000
29.4119	29.3337	29.723	29.1642	29.5195	15	15	13	74.1	74.1	64.7	32.949	0	323.31	3796000000	80	P47755;P47755-2	P47755;P47755-2	F-actin-capping protein subunit alpha-2	CAPZA2	1394		3796000000
28.7908	29.2346	28.9682	29.6923	29.3573	12	12	12	39.1	39.1	39.1	28.908	0	275.3	3789800000	54	P24539	P24539	ATP synthase F(0) complex subunit B1, mitochondrial	ATP5F1	1096	1	3789800000
26.6984	24.7477	27.7117	26.9736	25.7143	56	56	55	63.5	63.5	62.8	116.2	0	304.29	3778800000	169	O94832;B0I1T2-2;B0I1T2-3;B0I1T2-4;B0I1T2	O94832	Unconventional myosin-Id	MYO1D	501		3778800000
27.9237	28.0749	27.7682	27.3131	27.0231	24	24	24	58.2	58.2	58.2	60.541	0	308.77	3771900000	101	Q6DD88	Q6DD88	Atlastin-3	ATL3	2437		3771900000
27.6742	27.6515	28.1007	27.6115	27.0204	28	28	28	37.3	37.3	37.3	108.53	0	323.31	3770000000	134	P12109	P12109	Collagen alpha-1(VI) chain	COL6A1	865		3770000000
27.1733	26.973	27.2452	27.3203	27.2589	43	43	43	60.9	60.9	60.9	102	0	237.84	3761200000	146	Q7KZF4	Q7KZF4	Staphylococcal nuclease domain-containing protein 1	SND1	2541		3761200000
27.5827	27.8778	27.8618	27.3299	27.6064	42	42	42	55	55	55	105.84	0	323.31	3757000000	158	Q99460;Q99460-2	Q99460;Q99460-2	26S proteasome non-ATPase regulatory subunit 1	PSMD1	3122		3757000000
28.7896	28.3711	28.4992	27.9442	28.63	13	11	11	69.2	59.8	59.8	32.922	0	323.31	3755100000	62	P52907	P52907	F-actin-capping protein subunit alpha-1	CAPZA1	1538		3755100000
28.142	27.8121	27.6293	27.6532	27.7507	17	17	17	79.3	79.3	79.3	26.923	0	204.2	3728800000	104	Q99714;Q99714-2	Q99714;Q99714-2	3-hydroxyacyl-CoA dehydrogenase type-2	HSD17B10	3147		3728800000
27.7673	27.3881	27.3847	27.5747	27.5876	29	29	11	50.5	50.5	22.9	66.217	0	276.88	3718400000	98	Q9NVI7-2;Q9NVI7;Q9NVI7-3;Q5T2N8;Q5T9A4-2	Q9NVI7-2;Q9NVI7;Q9NVI7-3	ATPase family AAA domain-containing protein 3A	ATAD3A	3564		3718400000
28.3506	28.3416	28.7755	28.4219	27.8062	15	15	15	83.7	83.7	83.7	24.449	0	197.43	3716800000	95	P21964-2;P21964	P21964-2;P21964	Catechol O-methyltransferase	COMT	1047		3716800000
27.7661	27.1132	28.0474	28.281	27.8108	20	20	17	50.1	50.1	42.2	49.398	0	180.06	3690000000	105	Q9NVA2;Q9NVA2-2;Q14141-2;Q14141-4;Q14141;Q14141-3	Q9NVA2;Q9NVA2-2	Septin-11	2022-09-11	3557		3690000000
28.6515	28.2716	28.5819	28.1971	29.2014	6	6	6	50.9	50.9	50.9	11.776	0	155.1	3662300000	44	P35754	P35754	Glutaredoxin-1	GLRX	1266		3662300000
27.525	27.1862	26.9352	27.3607	27.2979	41	41	41	36.4	36.4	36.4	166.67	0	323.31	3631000000	151	Q9UBG0	Q9UBG0	C-type mannose receptor 2	MRC2	3679		3631000000
31.4146	31.1855	31.3328	31.6552	31.8976	23	23	23	41.4	41.4	41.4	68.76	0	78.438	3630800000	72	Q9H845	Q9H845	Acyl-CoA dehydrogenase family member 9, mitochondrial	ACAD9	3414		3630800000
28.1394	27.1831	27.3121	28.0258	27.69	28	28	28	74.5	74.5	74.5	47.355	0	276.11	3628100000	104	O75955;O75955-2	O75955;O75955-2	Flotillin-1	FLOT1	484		3628100000
26.9622	26.7893	27.0706	27.1725	26.8704	58	58	58	55.7	55.7	55.7	170.59	0	323.31	3623100000	191	P07814	P07814	Bifunctional glutamate/proline--tRNA ligase;Glutamate--tRNA ligase;Proline--tRNA ligase	EPRS	743		3623100000
27.5464	27.2535	27.3525	26.5639	26.9877	35	35	35	78	78	78	64.615	0	323.31	3617500000	143	P31939;P31939-2	P31939;P31939-2	Bifunctional purine biosynthesis protein PURH;Phosphoribosylaminoimidazolecarboxamide formyltransferase;IMP cyclohydrolase	ATIC	1211		3617500000
29.7821	29.6796	29.2031	29.7249	29.6533	17	8	7	46	22.5	19.8	32.852	0	142.67	3580500000	36	P05141;Q9H0C2	P05141	ADP/ATP translocase 2;ADP/ATP translocase 2, N-terminally processed	SLC25A5	691		3580500000
27.7685	27.5298	27.4482	26.7367	27.8682	32	32	32	30.4	30.4	30.4	130.85	0	211.49	3577100000	111	P56199	P56199	Integrin alpha-1	ITGA1	1612		3577100000
28.8105	28.9487	29.1105	28.8733	29.3101	8	8	8	70.5	70.5	70.5	14.515	0	81.746	3576900000	53	P25398	P25398	40S ribosomal protein S12	RPS12	1108		3576900000
28.7534	28.7629	29.3628	28.439	28.8411	16	15	15	71.5	67.3	67.3	18.506	0	67.892	3576300000	61	P60981;P60981-2	P60981;P60981-2	Destrin	DSTN	1652		3576300000
27.7825	27.7756	27.6563	27.61	28.4511	21	21	21	42.6	42.6	42.6	51.242	0	241.59	3572900000	69	P50995-2;P50995;P27216;P27216-2	P50995-2;P50995	Annexin A11	ANXA11	1488		3572900000
NaN	NaN	NaN	NaN	NaN	10	1	1	15.4	1.7	1.7	71.027	0	7.1604	3572200000	6	P17066;P48741	P17066;P48741	Heat shock 70 kDa protein 6;Putative heat shock 70 kDa protein 7	HSPA6;HSPA7	964		3572200000
29.3827	29.8527	29.1054	29.4195	29.7954	7	7	7	40.8	40.8	40.8	31.362	0	109.01	3562900000	48	Q07021	Q07021	Complement component 1 Q subcomponent-binding protein, mitochondrial	C1QBP	1931		3562900000
29.0868	29.2839	29.2114	29.3733	29.4744	7	7	7	42	42	42	21.634	0	75.73	3562900000	24	Q07020;Q07020-2	Q07020;Q07020-2	60S ribosomal protein L18	RPL18	1930		3562900000
27.0378	26.7575	27.2244	26.8195	27.3116	60	60	1	57.7	57.7	1.3	148.66	0	323.31	3562900000	222	Q9UM54-6	Q9UM54-6	Unconventional myosin-VI	MYO6	3805		3562900000
28.7568	28.6979	29.2238	29.007	29.017	14	14	12	69.7	69.7	57.3	23.48	0	191.43	3526500000	69	P10301	P10301	Ras-related protein R-Ras	RRAS	822		3526500000
29.2934	29.8948	29.5449	30.0209	29.5834	7	7	3	48.7	48.7	21.2	17.965	0	78.067	3519500000	30	P62979;P0CG47;P0CG48	P62979;P0CG47;P0CG48	Ubiquitin-40S ribosomal protein S27a;Ubiquitin;40S ribosomal protein S27a;Polyubiquitin-B;Ubiquitin;Polyubiquitin-C;Ubiquitin	RPS27A;UBB;UBC	1767		3519500000
28.3439	28.8517	29.0265	28.5466	28.4573	11	11	11	57.9	57.9	57.9	17.718	0	74.853	3507200000	39	P62269	P62269	40S ribosomal protein S18	RPS18	1719		3507200000
28.1972	28.478	28.4512	28.2572	28.4632	13	13	13	60.8	60.8	60.8	18.431	0	133.44	3501600000	54	P62280	P62280	40S ribosomal protein S11	RPS11	1722		3501600000
27.7307	27.8689	27.8086	27.944	27.602	35	35	35	67.3	67.3	67.3	79.467	0	323.31	3484000000	145	P28331;P28331-2;P28331-4;P28331-5;P28331-3	P28331;P28331-2;P28331-4;P28331-5;P28331-3	NADH-ubiquinone oxidoreductase 75 kDa subunit, mitochondrial	NDUFS1	1151		3484000000
28.4857	28.0713	28.2337	28.2582	27.9979	21	21	21	53.6	53.6	53.6	46.48	0	126.18	3483800000	86	Q9HDC9;Q9HDC9-2	Q9HDC9;Q9HDC9-2	Adipocyte plasma membrane-associated protein	APMAP	3466		3483800000
29.6658	30.2497	30.1459	30.5883	30.4541	16	8	7	48.5	27.1	22.7	40.84	0	90.939	3481200000	23	P04439;P04439-2	P04439;P04439-2	HLA class I histocompatibility antigen, A-3 alpha chain	HLA-A	672		3481200000
28.352	28.5092	28.4785	27.9916	28.59	12	12	12	58.8	58.8	58.8	37.493	0	303.45	3468900000	81	Q96D15	Q96D15	Reticulocalbin-3	RCN3	2989		3468900000
28.2148	28.5455	28.3378	28.1368	28.3591	12	9	8	57.5	47.4	43.7	28.302	0	143.97	3446100000	48	P61981	P61981	14-3-3 protein gamma;14-3-3 protein gamma, N-terminally processed	YWHAG	1703		3446100000
27.7589	26.6514	27.5148	27.1765	27.5683	22	22	22	58.5	58.5	58.5	65.746	0	317.59	3434000000	113	Q93052	Q93052	Lipoma-preferred partner	LPP	2934		3434000000
27.5306	27.8431	27.7434	27.4317	27.9634	23	23	23	65.9	65.9	65.9	47.463	0	192.21	3429200000	107	O00231;O00231-2	O00231;O00231-2	26S proteasome non-ATPase regulatory subunit 11	PSMD11	148		3429200000
28.6726	28.362	28.3124	28.7646	28.6218	12	12	12	72.7	72.7	72.7	18.491	0	75.937	3428200000	59	O75947;O75947-2	O75947;O75947-2	ATP synthase subunit d, mitochondrial	ATP5H	482		3428200000
28.1607	27.9715	29.1404	27.6881	26.8032	16	16	15	72.1	72.1	69.7	33.17	0	232.59	3421000000	54	P51911;P51911-2	P51911;P51911-2	Calponin-1	CNN1	1520		3421000000
28.403	28.5385	28.858	28.848	28.4822	14	14	2	64.7	64.7	13.3	24.488	0	190.13	3409100000	55	Q15907;Q15907-2	Q15907;Q15907-2	Ras-related protein Rab-11B	RAB11B	2252		3409100000
28.2215	28.0652	28.3704	27.8308	28.5438	20	20	19	68.8	68.8	62.6	40.949	0	323.31	3388000000	73	O15143	O15143	Actin-related protein 2/3 complex subunit 1B	ARPC1B	252		3388000000
28.0945	27.7314	27.7448	27.9094	27.7686	21	21	21	65.3	65.3	65.3	50.212	0	193.62	3385100000	82	P07954-2;P07954	P07954-2;P07954	Fumarate hydratase, mitochondrial	FH	752	2	3385100000
28.7846	28.796	28.6819	28.5174	28.878	11	11	11	46.7	46.7	46.7	24.604	0	129.12	3382600000	49	P27635;Q96L21	P27635	60S ribosomal protein L10	RPL10	1135		3382600000
29.0476	28.788	28.809	28.9499	28.4162	15	15	14	57	57	57	23.818	0	323.31	3378100000	63	O15173;O15173-2	O15173;O15173-2	Membrane-associated progesterone receptor component 2	PGRMC2	256		3378100000
28.1317	27.3276	28.0183	28.057	27.6848	27	27	27	56.3	56.3	56.3	64.681	0	194.23	3376700000	111	Q9UHD8-5;Q9UHD8-7;Q9UHD8-2;Q9UHD8;Q9UHD8-3;Q9UHD8-4;Q9UHD8-9;Q9UHD8-8	Q9UHD8-5;Q9UHD8-7;Q9UHD8-2;Q9UHD8;Q9UHD8-3;Q9UHD8-4;Q9UHD8-9;Q9UHD8-8	Septin-9	2022-09-09	3726		3376700000
28.7191	28.9872	28.5014	27.5518	28.923	10	10	10	69.5	69.5	69.5	16.832	0	100.29	3364700000	46	P63241;P63241-2;Q6IS14;Q9GZV4	P63241;P63241-2;Q6IS14;Q9GZV4	Eukaryotic translation initiation factor 5A-1;Eukaryotic translation initiation factor 5A-1-like;Eukaryotic translation initiation factor 5A-2	EIF5A;EIF5AL1;EIF5A2	1786		3364700000
29.1524	29.1053	28.7096	28.9785	29.4403	15	15	12	63.1	63.1	57.6	30.54	0	119.93	3357400000	87	Q13162	Q13162	Peroxiredoxin-4	PRDX4	2015		3357400000
26.5381	26.2053	26.5714	26.4567	26.451	95	95	95	43.4	43.4	43.4	292.75	0	323.31	3334700000	277	Q92616	Q92616	Translational activator GCN1	GCN1L1	2894		3334700000
27.6428	26.7588	27.1448	28.1618	27.3362	36	36	36	48.7	48.7	48.7	106.49	0	323.31	3330500000	128	P36776;P36776-2;P36776-3	P36776;P36776-2;P36776-3	Lon protease homolog, mitochondrial	LONP1	1282		3330500000
27.7374	27.5028	27.6828	26.991	27.1516	35	35	35	47.6	47.6	47.6	108.17	0	323.31	3324900000	126	O60716;O60716-3;O60716-2;O60716-5;O60716-7;O60716-8;O60716-6;O60716-4;O60716-9;O60716-13;O60716-21;O60716-19;O60716-10;O60716-18;O60716-11;O60716-17;O60716-12;O60716-14;O60716-15;O60716-16;O60716-20;O60716-22;O60716-23;O60716-24;O60716-25;O60716-26;O60716-27;O60716-29;O60716-31;O60716-28;O60716-30;O60716-32	O60716;O60716-3;O60716-2;O60716-5;O60716-7;O60716-8;O60716-6;O60716-4;O60716-9;O60716-13;O60716-21;O60716-19;O60716-10;O60716-18;O60716-11;O60716-17;O60716-12;O60716-14;O60716-15;O60716-16;O60716-20;O60716-22;O60716-23;O60716-24;O60716-25;O60716-26;O60716-27;O60716-29;O60716-31;O60716-28;O60716-30;O60716-32	Catenin delta-1	CTNND1	395		3324900000
29.3786	29.2221	29.5924	28.4314	29.2714	6	6	6	79.2	79.2	79.2	8.0061	0	64.797	3312500000	20	Q9UBI6	Q9UBI6	Guanine nucleotide-binding protein G(I)/G(S)/G(O) subunit gamma-12	GNG12	3681		3312500000
28.3298	27.8657	27.9762	27.9438	28.1818	15	15	15	60.4	60.4	60.4	35.079	0	43.945	3303800000	61	P13804;P13804-2	P13804;P13804-2	Electron transfer flavoprotein subunit alpha, mitochondrial	ETFA	902		3303800000
29.0489	28.6679	29.0607	28.5228	28.5124	10	10	10	74.6	74.6	74.6	28.315	0	151.98	3302500000	57	P04632;Q96L46	P04632	Calpain small subunit 1	CAPNS1	674		3302500000
29.0927	28.8678	28.5637	28.3359	29.1368	8	8	8	51	51	51	23.207	0	245.29	3282800000	43	P52565;P52565-2	P52565;P52565-2	Rho GDP-dissociation inhibitor 1	ARHGDIA	1529		3282800000
26.4067	24.6059	26.4989	25.3787	25.8524	157	156	1	26.8	26.7	0.2	838.3	0	323.31	3275500000	297	Q9UPN3;Q9UPN3-4	Q9UPN3;Q9UPN3-4	Microtubule-actin cross-linking factor 1, isoforms 1/2/3/5	MACF1	3827		3275500000
28.1966	27.9771	27.7441	27.9205	27.66	20	20	20	64.9	64.9	64.9	45.199	0	288.99	3258900000	92	P24752;P24752-2	P24752	Acetyl-CoA acetyltransferase, mitochondrial	ACAT1	1100		3258900000
28.2037	27.914	27.9466	27.9658	28.2645	17	17	6	64.8	64.8	24.5	37.512	0	219.4	3255200000	91	P62136;P62136-2;P62136-3	P62136;P62136-2;P62136-3	Serine/threonine-protein phosphatase PP1-alpha catalytic subunit	PPP1CA	1707		3255200000
28.0975	27.5767	27.6657	27.0716	28.2492	30	30	20	73	73	49.9	50.663	0	323.31	3241900000	116	P50395;P50395-2	P50395;P50395-2	Rab GDP dissociation inhibitor beta	GDI2	1472		3241900000
29.0833	28.4985	28.4723	27.5128	28.5505	10	10	10	50.3	50.3	50.3	31.554	0	111.11	3234300000	49	P29966	P29966	Myristoylated alanine-rich C-kinase substrate	MARCKS	1169		3234300000
27.846	27.7371	27.473	27.6634	27.857	27	27	17	55.8	55.8	34.4	61.18	0	235.04	3226300000	123	P11940-2;P11940;Q9H361;Q4VXU2;Q4VXU2-2;Q5JQF8;Q96DU9-2;Q96DU9	P11940-2;P11940	Polyadenylate-binding protein 1	PABPC1	861		3226300000
29.1397	29.8099	29.7773	30.2268	29.5979	7	7	7	16.1	16.1	16.1	44.882	0	53.891	3204900000	28	P11279;P11279-2	P11279;P11279-2	Lysosome-associated membrane glycoprotein 1	LAMP1	849		3204900000
28.3783	28.1901	28.5675	27.9552	28.2989	11	11	11	72.6	72.6	72.6	19.667	0	74.683	3187700000	43	P59998;P59998-3;P59998-2;P59998-4	P59998;P59998-3;P59998-2	Actin-related protein 2/3 complex subunit 4	ARPC4	1632		3187700000
28.4087	27.2122	27.805	27.2075	28.263	22	22	22	55.8	55.8	55.8	40.669	0	182.56	3176700000	88	Q8WUP2;Q8WUP2-3;Q8WUP2-2	Q8WUP2;Q8WUP2-3;Q8WUP2-2	Filamin-binding LIM protein 1	FBLIM1	2845		3176700000
28.8129	29.2157	28.73	29.1718	29.1447	14	14	14	58.7	58.7	58.7	30.658	0	309.33	3163300000	59	Q9Y277;Q9Y277-2	Q9Y277;Q9Y277-2	Voltage-dependent anion-selective channel protein 3	VDAC3	3849		3163300000
28.3076	28.0272	27.6479	28.765	28.5946	14	14	14	55.6	55.6	55.6	40.228	0	263.8	3135600000	64	Q12907	Q12907	Vesicular integral-membrane protein VIP36	LMAN2	1986		3135600000
26.9567	26.582	27.2479	27.4582	26.6917	49	49	49	60.1	60.1	60.1	106.9	0	262.05	3135100000	172	Q9P0K7-4;Q9P0K7-3;Q9P0K7;Q9P0K7-2;Q9C0D0-2;Q9C0D0	Q9P0K7-4;Q9P0K7-3;Q9P0K7;Q9P0K7-2	Ankycorbin	RAI14	3649		3135100000
28.4221	27.9385	27.2357	27.9084	28.6539	21	21	17	50.7	50.7	40.6	43.083	0	287.21	3126600000	71	Q70UQ0-4	Q70UQ0-4	Inhibitor of nuclear factor kappa-B kinase-interacting protein	IKBIP	2533		3126600000
27.6815	27.6293	27.1515	27.7959	27.9509	24	24	24	54.8	54.8	54.8	57.944	0	208.69	3121400000	103	P08195-2;P08195-3;P08195;P08195-4	P08195-2;P08195-3;P08195;P08195-4	4F2 cell-surface antigen heavy chain	SLC3A2	760		3121400000
27.6251	27.1356	27.5557	27.1494	27.3119	31	31	31	57.6	57.6	57.6	71.635	0	191.07	3120800000	105	Q8NBJ5	Q8NBJ5	Procollagen galactosyltransferase 1	COLGALT1	2745		3120800000
27.6019	27.0665	27.3461	27.3319	27.6396	30	30	30	54.6	54.6	54.6	79.685	0	323.31	3108000000	126	P51659;P51659-3;P51659-2	P51659;P51659-3;P51659-2	Peroxisomal multifunctional enzyme type 2;(3R)-hydroxyacyl-CoA dehydrogenase;Enoyl-CoA hydratase 2	HSD17B4	1509		3108000000
27.3498	27.1749	27.2758	27.4401	27.1589	24	24	24	62.9	62.9	62.9	50.85	0	144.15	3097400000	116	Q9Y305-4;Q9Y305-2;Q9Y305;Q9Y305-3	Q9Y305-4;Q9Y305-2;Q9Y305;Q9Y305-3	Acyl-coenzyme A thioesterase 9, mitochondrial	ACOT9	3884		3097400000
27.014	26.8847	26.9559	26.8522	26.7401	43	43	43	59.6	59.6	59.6	107.14	0	276.5	3090500000	171	P53618	P53618	Coatomer subunit beta	COPB1	1551		3090500000
28.1624	28.3935	28.7489	29.8676	28.8588	14	14	14	49.6	49.6	49.6	37.821	0	218.28	3086800000	78	P07858	P07858	Cathepsin B;Cathepsin B light chain;Cathepsin B heavy chain	CTSB	744		3086800000
28.645	28.8026	28.9755	28.5842	28.9958	9	9	9	40.8	40.8	40.8	26.372	0	66.332	3085000000	57	P18621-3;P18621;P18621-2	P18621-3;P18621;P18621-2	60S ribosomal protein L17	RPL17	993		3085000000
28.661	28.294	28.627	28.2757	28.6414	17	11	7	69.4	48.2	40.3	37.331	0	259.32	3078700000	54	P62879;P62879-2;Q9BRK4	P62879	Guanine nucleotide-binding protein G(I)/G(S)/G(T) subunit beta-2	GNB2	1756		3078700000
27.5442	27.0149	27.2782	27.2271	27.0032	44	44	44	61.1	61.1	61.1	106.81	0	323.31	3072600000	145	P49588;P49588-2	P49588;P49588-2	Alanine--tRNA ligase, cytoplasmic	AARS	1443		3072600000
28.0204	27.0153	27.4679	28.1776	27.7284	26	26	26	64	64	64	47.064	0	224.36	3065100000	81	Q14254	Q14254	Flotillin-2	FLOT2	2120		3065100000
29.1178	28.8981	28.9727	28.7298	29.0466	9	8	8	62.8	57.1	57.1	21.258	0	92.18	3063700000	58	P60953;P60953-1	P60953;P60953-1	Cell division control protein 42 homolog	CDC42	1651		3063700000
27.5647	27.7206	27.4447	27.4816	27.96	18	18	18	53.8	53.8	53.8	54.177	0	89.632	3053700000	102	P09622;P09622-3;P09622-2	P09622;P09622-3;P09622-2	Dihydrolipoyl dehydrogenase, mitochondrial	DLD	803		3053700000
28.0213	27.8461	28.6164	28.0314	27.1841	14	14	14	64.9	64.9	64.9	23.772	0	153.72	3033000000	66	O95816;O95816-2	O95816;O95816-2	BAG family molecular chaperone regulator 2	BAG2	578		3033000000
28.0779	28.3525	28.1429	28.4421	28.154	20	20	20	57.5	57.5	57.5	44.875	0	323.31	3022000000	98	Q9BTV4	Q9BTV4	Transmembrane protein 43	TMEM43	3221		3022000000
27.787	28.1472	28.4843	28.5825	28.5727	19	19	9	56	56	30.6	42.123	0	115.78	3013300000	80	P29992	P29992	Guanine nucleotide-binding protein subunit alpha-11	GNA11	1171		3013300000
27.2446	26.9147	27.0529	26.9208	26.5616	29	29	25	49.4	49.4	45.1	85.496	0	312.16	3011300000	120	P35222	P35222	Catenin beta-1	CTNNB1	1245		3011300000
28.6191	28.1097	28.1244	28.0864	28.5204	19	19	14	68.8	68.8	55.8	38.221	0	288.06	3006100000	71	Q15366-3;Q15366-6;Q15366-2;Q15366-4;Q15366;Q15366-5;Q15366-7;Q15366-8;P57721-5;P57721-4;P57721;P57721-2;P57721-3	Q15366-3;Q15366-6;Q15366-2;Q15366-4;Q15366;Q15366-5;Q15366-7;Q15366-8	Poly(rC)-binding protein 2	PCBP2	2214		3006100000
27.6847	27.5382	27.3638	27.4266	27.3352	30	30	29	52	52	50.3	71.354	0	322.83	3005900000	108	O00571-2;O00571;O15523-2;O15523;O15523-3;Q9NQI0-3;Q9NQI0-2;Q9NQI0-4;Q9NQI0	O00571-2;O00571;O15523-2;O15523	ATP-dependent RNA helicase DDX3X;ATP-dependent RNA helicase DDX3Y	DDX3X;DDX3Y	180		3005900000
29.1189	29.1367	29.6381	29.0943	29.0341	9	9	9	36.1	36.1	36.1	28.68	0	43.806	3002100000	36	P62753	P62753	40S ribosomal protein S6	RPS6	1742		3002100000
30.0719	30.1447	29.0867	30.8558	30.7028	5	5	5	26.9	26.9	26.9	17.271	0	85.955	2998000000	29	P08962-3;P08962-2;P08962	P08962-3;P08962-2;P08962	CD63 antigen	CD63	781		2998000000
27.4608	26.9	27.2872	26.7339	27.1131	37	37	35	59.3	59.3	56.4	94.33	0	266.9	2986200000	125	P34932;P34932-2	P34932	Heat shock 70 kDa protein 4	HSPA4	1240		2986200000
27.0058	26.9873	26.2296	26.9799	26.9657	44	44	44	48.9	48.9	48.9	134.55	0	323.31	2984800000	179	Q92896;Q92896-2;Q92896-3	Q92896;Q92896-2;Q92896-3	Golgi apparatus protein 1	GLG1	2918		2984800000
28.2184	28.0689	28.138	27.7294	28.5262	12	11	11	66.2	60.6	60.6	21.892	0	132.1	2982100000	67	P32119;P32119-2	P32119	Peroxiredoxin-2	PRDX2	1219		2982100000
28.4777	29.2292	28.5461	28.5982	28.6585	12	12	9	78.7	78.7	63.9	23.482	0	163.06	2981300000	61	P51148;P51148-2	P51148;P51148-2	Ras-related protein Rab-5C	RAB5C	1491		2981300000
27.426	27.0552	26.3337	25.9082	27.4752	52	52	52	37.3	37.3	37.3	198.04	0	323.31	2961400000	138	P07942	P07942	Laminin subunit beta-1	LAMB1	748		2961400000
28.2816	28.1202	27.9848	28.0247	28.1045	16	16	16	64.1	64.1	64.1	31.387	0	112.03	2960900000	81	P30084	P30084	Enoyl-CoA hydratase, mitochondrial	ECHS1	1181		2960900000
27.8576	27.6702	28.1027	27.5893	27.6706	31	27	26	55.8	50	48.8	85.018	0	323.31	2960900000	123	P17858;P17858-2	P17858;P17858-2	ATP-dependent 6-phosphofructokinase, liver type	PFKL	979		2960900000
28.0263	28.1074	27.9031	28.1108	28.2853	10	10	10	44.6	44.6	44.6	33.331	0	72.445	2960800000	71	Q9Y6C9	Q9Y6C9	Mitochondrial carrier homolog 2	MTCH2	3989		2960800000
27.904	27.8924	27.9816	28.5135	27.9821	16	16	16	57.3	57.3	57.3	38.534	0	125	2952800000	71	Q9UJZ1;Q9UJZ1-2	Q9UJZ1;Q9UJZ1-2	Stomatin-like protein 2, mitochondrial	STOML2	3767		2952800000
28.6554	28.2518	27.6254	27.8753	27.923	12	12	12	43.1	43.1	43.1	34.362	0	51.658	2945100000	63	P46777	P46777	60S ribosomal protein L5	RPL5	1380		2945100000
28.2073	28.5701	28.3888	29.3006	28.779	15	15	15	34.5	34.5	34.5	54.29	0	127.39	2930100000	63	Q14108;Q14108-2	Q14108;Q14108-2	Lysosome membrane protein 2	SCARB2	2099		2930100000
28.4155	28.202	27.9482	27.9116	28.2476	17	12	12	71.9	58.7	58.7	37.497	0	262.02	2890900000	73	Q15365;P57723-2;P57723	Q15365	Poly(rC)-binding protein 1	PCBP1	2213		2890900000
27.7471	27.7819	28.389	28.4541	28.094	25	25	25	64.4	64.4	64.4	49.96	0	182.46	2889100000	98	Q9Y6N5	Q9Y6N5	Sulfide:quinone oxidoreductase, mitochondrial	SQRDL	4004		2889100000
27.9438	28.7136	27.9539	29.3022	28.6941	7	7	7	35.2	35.2	35.2	24.976	0	146.9	2885500000	50	P49755	P49755	Transmembrane emp24 domain-containing protein 10	TMED10	1453		2885500000
28.1437	27.7007	28.0553	27.4715	28.3369	25	25	24	51.5	51.5	50.4	83.393	0	295.61	2875100000	93	Q32P28;Q32P28-4;Q32P28-3;Q32P28-2	Q32P28;Q32P28-4;Q32P28-3	Prolyl 3-hydroxylase 1	LEPRE1	2315		2875100000
28.9065	28.2526	28.8353	29.365	27.7498	10	10	10	53.8	53.8	53.8	20.697	0	229.39	2870700000	59	O60565;O60565-2;Q9H772	O60565;O60565-2	Gremlin-1	GREM1	386		2870700000
27.4927	27.5506	27.7703	27.7871	27.7047	29	29	29	65.5	65.5	65.5	57.136	0	212.51	2868800000	118	P14868;P14868-2	P14868;P14868-2	Aspartate--tRNA ligase, cytoplasmic	DARS	924		2868800000
28.2903	26.7077	28.4911	28.5322	28.1016	9	9	9	42.5	42.5	42.5	27.701	0	147.64	2858600000	38	Q969G5	Q969G5	Protein kinase C delta-binding protein	PRKCDBP	2941		2858600000
28.0835	28.3637	28.0656	28.1863	28.3951	13	13	13	66.4	66.4	66.4	16.445	0	37.895	2848600000	55	P62249	P62249	40S ribosomal protein S16	RPS16	1714		2848600000
27.8397	27.9047	28.2551	27.6994	28.0574	11	11	11	65.6	65.6	65.6	21.863	0	170.91	2826600000	75	P32969	P32969	60S ribosomal protein L9	RPL9	1228		2826600000
27.1755	27.4508	26.3705	26.6553	27.6434	33	33	32	32.6	32.6	31.7	134.28	0	323.31	2824600000	119	P00533;P00533-4;P00533-3;P00533-2;Q15303-4;Q15303-3;Q15303-2;Q15303	P00533;P00533-4;P00533-3	Epidermal growth factor receptor	EGFR	613		2824600000
27.8847	27.0756	28.2068	27.792	27.9611	19	19	19	48.7	48.7	48.7	49.389	0	141.36	2822300000	72	Q96CW1-2;Q96CW1	Q96CW1-2;Q96CW1	AP-2 complex subunit mu	AP2M1	2987		2822300000
28.3692	27.7903	27.6136	27.6842	27.8351	17	17	17	60.4	60.4	60.4	39.233	0	157.89	2804600000	77	P11177;P11177-2;P11177-3	P11177;P11177-2;P11177-3	Pyruvate dehydrogenase E1 component subunit beta, mitochondrial	PDHB	844		2804600000
26.8019	26.7425	27.2662	26.6186	26.8706	47	47	28	42.2	42.2	25.6	145.18	0	177.19	2796100000	168	Q7L576;Q7L576-2;Q7L576-3	Q7L576;Q7L576-2	Cytoplasmic FMR1-interacting protein 1	CYFIP1	2551		2796100000
28.8283	28.8723	28.5783	28.4807	28.4101	7	7	7	40.4	40.4	40.4	17.222	0	36.981	2795800000	35	P62277	P62277	40S ribosomal protein S13	RPS13	1721		2795800000
28.7668	28.8606	28.2638	29.3423	29.1173	11	11	9	41.7	41.7	31.5	27.277	0	105.18	2795500000	51	Q9BVK6	Q9BVK6	Transmembrane emp24 domain-containing protein 9	TMED9	3250		2795500000
27.9724	26.8666	25.5074	22.9122	28.4379	28	28	28	44.3	44.3	44.3	87.097	0	171.57	2794700000	95	O00469-2;O00469;O00469-3	O00469-2;O00469;O00469-3	Procollagen-lysine,2-oxoglutarate 5-dioxygenase 2	PLOD2	170		2794700000
27.6058	27.4308	27.5552	27.438	27.7696	17	17	17	47.6	47.6	47.6	39.829	0	124.23	2780100000	96	P50552	P50552	Vasodilator-stimulated phosphoprotein	VASP	1481		2780100000
26.5619	26.1335	25.1432	26.4442	27.0453	61	61	61	33.9	33.9	33.9	274.37	0	323.31	2779900000	185	P11717	P11717	Cation-independent mannose-6-phosphate receptor	IGF2R	858		2779900000
27.4545	26.9206	27.0729	27.1879	26.8933	37	37	33	62	62	56.3	97.717	0	323.31	2776400000	150	Q9Y678	Q9Y678	Coatomer subunit gamma-1	COPG1	3981		2776400000
28.4219	28.5769	28.6485	28.5903	28.5664	12	12	12	50	50	50	20.762	0	40.294	2766900000	42	Q02543	Q02543	60S ribosomal protein L18a	RPL18A	1886		2766900000
NaN	NaN	NaN	NaN	NaN	1	1	1	1.9	1.9	1.9	62.649	0.0028932	1.9027	2766100000	14	Q9HAK2	Q9HAK2	Transcription factor COE2	EBF2	3432		2766100000
27.1472	26.4979	26.8125	26.0965	26.9853	39	39	39	51.9	51.9	51.9	103.28	0	209.84	2761800000	132	P55786;P55786-2;A6NEC2;A6NEC2-2;A6NEC2-3	P55786;P55786-2	Puromycin-sensitive aminopeptidase	NPEPPS	1602		2761800000
26.8214	26.352	26.4606	26.3654	26.6287	59	59	57	47.4	47.4	46.6	205.12	0	301.22	2753400000	179	O15031;O60486	O15031	Plexin-B2	PLXNB2	241		2753400000
28.3383	28.476	28.1207	28.7636	28.8128	15	15	14	23.3	23.3	22.3	80.529	0	43.16	2751000000	58	P46977;P46977-2	P46977;P46977-2	Dolichyl-diphosphooligosaccharide--protein glycosyltransferase subunit STT3A	STT3A	1393		2751000000
27.127	27.1209	27.5665	27.3384	27.437	36	36	36	74.9	74.9	74.9	68.303	0	273.77	2749200000	137	P38606;P38606-2	P38606;P38606-2	V-type proton ATPase catalytic subunit A	ATP6V1A	1299		2749200000
28.9651	29.1435	28.7934	29.2433	29.048	6	6	6	15.4	15.4	15.4	44.96	0	18.682	2735600000	28	P13473;P13473-2;P13473-3	P13473;P13473-2;P13473-3	Lysosome-associated membrane glycoprotein 2	LAMP2	886		2735600000
28.7095	28.4583	28.5077	27.4069	28.8318	11	5	5	48.8	30.7	30.7	27.85	0	183.65	2732700000	33	P31946-2;P31946	P31946-2;P31946	14-3-3 protein beta/alpha;14-3-3 protein beta/alpha, N-terminally processed	YWHAB	1214		2732700000
27.4619	27.962	27.4139	27.4944	27.7811	21	21	21	60.5	60.5	60.5	35.882	0	108.03	2732600000	76	P09525;P09525-2	P09525;P09525-2	Annexin A4	ANXA4	799		2732600000
29.5114	29.9638	29.9361	29.6097	29.0496	12	12	6	63.9	63.9	37	23.548	0	117.62	2730200000	48	P20340-2;P20340;P20340-4;P20340-3;Q53S08;Q9H0N0;Q14964	P20340-2;P20340;P20340-4	Ras-related protein Rab-6A	RAB6A	1020		2730200000
27.344	27.5316	27.3794	27.6151	27.6871	20	20	15	40.6	40.6	32	62.656	0	185.26	2726500000	100	O60506-3;O60506;O60506-4;O60506-2;O60506-5	O60506-3;O60506;O60506-4;O60506-2;O60506-5	Heterogeneous nuclear ribonucleoprotein Q	SYNCRIP	381		2726500000
26.8681	26.1431	27.2406	25.3978	26.4942	51	51	51	53.4	53.4	53.4	138.35	0	323.31	2723600000	145	P29144	P29144	Tripeptidyl-peptidase 2	TPP2	1156		2723600000
26.938	25.2899	26.7414	25.946	26.0397	78	78	71	42.9	42.9	39.6	274.61	0	323.31	2720800000	203	Q01082;Q01082-3;Q01082-2	Q01082;Q01082-3;Q01082-2	Spectrin beta chain, non-erythrocytic 1	SPTBN1	1863		2720800000
27.3787	27.4911	27.4681	27.5322	28.0572	34	34	34	59.9	59.9	59.9	84.784	0	180.55	2719100000	127	O60568	O60568	Procollagen-lysine,2-oxoglutarate 5-dioxygenase 3	PLOD3	387		2719100000
28.001	28.3347	28.0309	28.0352	28.1974	16	16	2	74.4	74.4	12.1	31.121	0	190.68	2718900000	65	P29692;P29692-2;P29692-4	P29692;P29692-2;P29692-4	Elongation factor 1-delta	EEF1D	1167		2718900000
27.6804	26.879	26.3897	27.1932	27.4478	22	22	22	53.4	53.4	53.4	60.693	0	312.35	2716400000	82	P83111;P83111-2	P83111;P83111-2	Serine beta-lactamase-like protein LACTB, mitochondrial	LACTB	1834		2716400000
27.1322	25.9149	27.0878	26.1717	26.5482	92	92	92	49.7	49.7	49.7	282.28	0	323.31	2712200000	208	Q13813-3;Q13813;Q13813-2	Q13813-3;Q13813;Q13813-2	Spectrin alpha chain, non-erythrocytic 1	SPTAN1	2086		2712200000
28.9561	29.0889	29.0023	28.6177	29.0507	6	6	6	51.5	51.5	51.5	14.839	0	124.75	2700400000	32	P62244	P62244	40S ribosomal protein S15a	RPS15A	1713		2700400000
28.0804	27.4975	27.4572	27.0714	28.0224	18	18	18	57.6	57.6	57.6	45.803	0	323.31	2691400000	75	O60664-4;O60664;O60664-3;O60664-2	O60664-4;O60664;O60664-3;O60664-2	Perilipin-3	PLIN3	392		2691400000
28.7517	27.8909	28.5279	28.1909	28.6407	8	8	8	63.6	63.6	63.6	17.818	0	160.52	2684000000	48	P30050;P30050-2	P30050;P30050-2	60S ribosomal protein L12	RPL12	1180		2684000000
27.398	27.3579	27.0687	27.3399	27.3954	23	23	23	64.6	64.6	64.6	43.295	0	272.25	2682600000	82	P08559;P08559-4;P08559-3;P08559-2;P29803	P08559;P08559-4;P08559-3;P08559-2	Pyruvate dehydrogenase E1 component subunit alpha, somatic form, mitochondrial	PDHA1	770		2682600000
27.0468	26.7762	26.6709	25.3513	26.5453	49	49	48	64	64	63.2	101.53	0	149.35	2678500000	126	P11586	P11586	C-1-tetrahydrofolate synthase, cytoplasmic;Methylenetetrahydrofolate dehydrogenase;Methenyltetrahydrofolate cyclohydrolase;Formyltetrahydrofolate synthetase;C-1-tetrahydrofolate synthase, cytoplasmic, N-terminally processed	MTHFD1	857		2678500000
27.7297	27.2932	27.6295	26.7498	27.7056	12	12	12	38.1	38.1	38.1	38.627	0	43.751	2673600000	53	P40925-3;P40925;P40925-2	P40925-3;P40925;P40925-2	Malate dehydrogenase, cytoplasmic	MDH1	1318		2673600000
27.9059	27.7481	27.017	27.8151	27.8779	18	18	13	48.4	48.4	37.1	42.339	0	207.3	2673600000	79	P41221;P41221-2;O00755	P41221;P41221-2	Protein Wnt-5a	WNT5A	1325		2673600000
26.8994	26.7955	27.467	29.1885	26.4255	27	27	24	71.1	71.1	67.9	54.861	0	202.94	2670000000	105	P00352	P00352	Retinal dehydrogenase 1	ALDH1A1	601		2670000000
28.1978	27.4359	27.846	28.2712	27.2376	12	12	12	41.8	41.8	41.8	34.012	0	55.862	2667300000	51	P53007	P53007	Tricarboxylate transport protein, mitochondrial	SLC25A1	1542		2667300000
27.8474	27.9621	27.8312	28.3452	28.0964	15	15	15	43.7	43.7	43.7	39.591	0	92.629	2655800000	59	P50213;P50213-2	P50213;P50213-2	Isocitrate dehydrogenase [NAD] subunit alpha, mitochondrial	IDH3A	1469		2655800000
27.5473	27.5017	27.3761	26.6447	27.6232	37	37	37	58.2	58.2	58.2	62.639	0	165.33	2644900000	106	P31948;P31948-2;P31948-3	P31948;P31948-2;P31948-3	Stress-induced-phosphoprotein 1	STIP1	1216		2644900000
27.373	27.644	27.7776	27.7907	27.2384	24	24	24	69.7	69.7	69.7	49.867	0	126.75	2631400000	109	P49821-2;P49821	P49821-2;P49821	NADH dehydrogenase [ubiquinone] flavoprotein 1, mitochondrial	NDUFV1	1460		2631400000
28.7712	28.3452	28.7618	27.9966	28.7067	10	10	10	59.8	59.8	59.8	26.411	0	124.21	2628800000	48	P28066;P28066-2	P28066;P28066-2	Proteasome subunit alpha type-5	PSMA5	1143		2628800000
27.4058	26.2482	27.285	27.1496	27.2715	23	23	23	73.9	73.9	73.9	47.941	0	199.95	2617800000	109	O43294-2;O43294	O43294-2;O43294	Transforming growth factor beta-1-induced transcript 1 protein	TGFB1I1	302		2617800000
27.1864	25.6823	25.5864	26.159	26.8614	43	43	43	44.7	44.7	44.7	165.27	0	323.31	2615900000	121	Q92626;Q92626-2	Q92626;Q92626-2	Peroxidasin homolog	PXDN	2896		2615900000
26.7958	26.7085	27.0542	26.5975	26.6665	41	41	41	43.4	43.4	43.4	129.52	0	179.51	2612800000	153	Q9Y2A7-2;Q9Y2A7;P55160	Q9Y2A7-2;Q9Y2A7	Nck-associated protein 1	NCKAP1	3856		2612800000
28.4543	28.2341	28.14	28.3549	28.4239	11	11	11	48.6	48.6	48.6	24.423	0	149.48	2605600000	44	P62826	P62826	GTP-binding nuclear protein Ran	RAN	1745		2605600000
26.7887	26.9539	26.6915	25.9864	26.5881	41	41	39	52.9	52.9	51.2	125.54	0	276.91	2604500000	144	O00410-3;O00410;O00410-2	O00410-3;O00410;O00410-2	Importin-5	IPO5	163		2604500000
28.1665	28.2083	27.6171	28.5695	28.2507	20	20	1	50.5	50.5	2.7	48.562	0	254.48	2596400000	87	P61978-3	P61978-3	Heterogeneous nuclear ribonucleoprotein K	HNRNPK	1702		2596400000
28.988	28.3839	28.6199	29.2039	28.6746	11	10	10	44.4	38.5	38.5	35.619	0	57.732	2590700000	45	Q9H9B4	Q9H9B4	Sideroflexin-1	SFXN1	3422		2590700000
26.6869	26.8042	26.5008	27.1234	27.1563	41	41	3	50.2	50.2	6.3	134.19	0	220.65	2585400000	140	Q5JPE7-2;Q5JPE7;P69849;Q5JPE7-3	Q5JPE7-2;Q5JPE7;P69849;Q5JPE7-3	Nodal modulator 2;Nodal modulator 3	NOMO2;NOMO3	2365		2585400000
27.3403	27.1982	27.5466	27.4244	27.1656	35	35	35	57.6	57.6	57.6	75.378	0	163.67	2570800000	115	P54136;P54136-2	P54136;P54136-2	Arginine--tRNA ligase, cytoplasmic	RARS	1565		2570800000
27.9926	27.2364	27.5388	26.1586	27.5912	19	19	19	51.5	51.5	51.5	51.872	0	120.76	2564600000	62	P52209-2;P52209	P52209-2;P52209	6-phosphogluconate dehydrogenase, decarboxylating	PGD	1523		2564600000
27.4492	27.2015	28.0085	29.0333	27.2008	19	19	19	46.5	46.5	46.5	56.65	0	129.69	2559100000	70	O43175	O43175	D-3-phosphoglycerate dehydrogenase	PHGDH	293		2559100000
28.1408	27.5441	27.5983	28.0952	28.0651	34	34	34	59.9	59.9	59.9	91.916	0	323.31	2558200000	126	Q13724;Q13724-2	Q13724;Q13724-2	Mannosyl-oligosaccharide glucosidase	MOGS	2083		2558200000
28.5619	28.7728	28.8817	28.1192	28.3093	9	9	9	51.1	51.1	51.1	15.747	0	17.784	2519900000	27	P46779;P46779-2;P46779-3;P46779-4;P46779-5	P46779;P46779-2;P46779-3;P46779-4;P46779-5	60S ribosomal protein L28	RPL28	1382		2519900000
27.6162	28.0765	27.7544	27.5541	27.5091	15	15	15	85.5	85.5	85.5	22.693	0	199.69	2515800000	68	P80723;P80723-2	P80723;P80723-2	Brain acid soluble protein 1	BASP1	1820		2515800000
26.2526	26.0305	26.0487	25.2126	26.1123	112	112	112	29	29	29	571.85	0	323.31	2508600000	261	Q5T4S7-3;Q5T4S7;Q5T4S7-2;Q5T4S7-4;Q5T4S7-5;Q5T4S7-6	Q5T4S7-3;Q5T4S7;Q5T4S7-2;Q5T4S7-4	E3 ubiquitin-protein ligase UBR4	UBR4	2391		2508600000
28.5985	27.4669	27.4175	29.0222	28.7708	9	9	9	23.4	23.4	23.4	39.304	0	323.31	2499500000	37	P15151-3;P15151-2;P15151;P15151-4	P15151-3;P15151-2;P15151;P15151-4	Poliovirus receptor	PVR	931		2499500000
27.166	27.2882	27.1033	26.9074	26.9234	26	26	26	68.6	68.6	68.6	48.633	0	163.64	2497800000	89	P35998;P35998-2	P35998;P35998-2	26S protease regulatory subunit 7	PSMC2	1268		2497800000
27.5117	27.5396	27.2867	27.582	27.1861	30	30	30	53.7	53.7	53.7	83.353	0	178.68	2495400000	118	O95202;O95202-2;O95202-3	O95202	LETM1 and EF-hand domain-containing protein 1, mitochondrial	LETM1	533		2495400000
26.9468	26.4841	26.8179	29.055	26.863	38	38	38	53.6	53.6	53.6	85.513	0	185.39	2492600000	123	P08473	P08473	Neprilysin	MME	768		2492600000
27.9134	27.5526	27.8881	28.0895	27.1436	17	17	17	55.4	55.4	55.4	39.594	0	201.77	2478600000	79	Q9NYL9;Q9NZR1	Q9NYL9	Tropomodulin-3	TMOD3	3609		2478600000
27.7056	27.9082	27.4283	27.1346	27.9885	23	23	22	60.8	60.8	58.1	60.419	0	240.98	2474000000	85	Q16881-4;Q16881-3;Q16881;Q16881-5;Q16881-2;Q16881-6;Q16881-7	Q16881-4;Q16881-3;Q16881;Q16881-5;Q16881-2;Q16881-6;Q16881-7	Thioredoxin reductase 1, cytoplasmic	TXNRD1	2298		2474000000
27.0439	26.9718	27.3154	27.1123	26.8053	32	32	32	51.3	51.3	51.3	99.045	0	184.27	2472700000	121	P35606-2;P35606	P35606-2;P35606	Coatomer subunit beta	COPB2	1259		2472700000
27.1953	27.0952	27.3509	27.4208	26.7766	42	42	42	46.4	46.4	46.4	134.46	0	192.18	2471200000	139	Q9P2J5;Q9P2J5-2;Q9P2J5-3	Q9P2J5;Q9P2J5-2;Q9P2J5-3	Leucine--tRNA ligase, cytoplasmic	LARS	3666		2471200000
27.6756	27.6386	27.7041	26.7175	27.1747	23	23	4	46	46	7.9	73.46	0	179.25	2469200000	104	O94925;O94925-2	O94925	Glutaminase kidney isoform, mitochondrial	GLS	513		2469200000
28.3768	28.2729	27.9109	28.5332	28.2814	11	11	11	48.6	48.6	48.6	32.592	0	142.59	2465400000	61	Q969X5;Q969X5-2;Q969X5-3	Q969X5;Q969X5-2	Endoplasmic reticulum-Golgi intermediate compartment protein 1	ERGIC1	2953		2465400000
27.3774	27.3978	27.0533	27.4525	27.8438	21	21	21	41	41	41	50.315	0	232.9	2462400000	65	P20073-2;P20073	P20073-2;P20073	Annexin A7	ANXA7	1014		2462400000
27.9505	27.6845	27.7808	27.444	27.6245	21	21	21	49.1	49.1	49.1	47.716	0	139.15	2460700000	70	P23526;P23526-2	P23526;P23526-2	Adenosylhomocysteinase	AHCY	1084		2460700000
28.1074	28.4883	28.0908	28.549	28.274	16	16	16	85.6	85.6	85.6	23.897	0	277.85	2456600000	72	P61106	P61106	Ras-related protein Rab-14	RAB14	1665		2456600000
26.7856	26.8813	26.7528	26.9665	26.964	45	45	40	31	31	27.9	171.51	0	148.44	2456300000	138	Q04637-3;Q04637;Q04637-9;Q04637-6;Q04637-5;Q04637-4;Q04637-8;Q04637-7;REV__Q8NEG2-2;REV__Q8NEG2	Q04637-3;Q04637;Q04637-9;Q04637-6;Q04637-5;Q04637-4;Q04637-8;Q04637-7	Eukaryotic translation initiation factor 4 gamma 1	EIF4G1	1905		2456300000
28.613	28.5042	28.7176	28.6377	28.7438	6	6	6	45.7	45.7	45.7	13.696	0	16.851	2450300000	22	P10606	P10606	Cytochrome c oxidase subunit 5B, mitochondrial	COX5B	828		2450300000
26.1023	25.635	25.8074	25.9515	26.1847	74	74	74	41.9	41.9	41.9	254.41	0	306.87	2427000000	188	O75165	O75165	DnaJ homolog subfamily C member 13	DNAJC13	422		2427000000
28.486	27.9153	28.1353	28.552	28.1642	15	15	14	79.4	79.4	72.4	22.391	0	84.626	2417800000	62	P37802;P37802-2	P37802;P37802-2	Transgelin-2	TAGLN2	1293		2417800000
27.8827	27.8806	29.3452	28.2594	27.8568	7	7	7	12.2	12.2	12.2	54.083	0	117.63	2410200000	35	P11166	P11166	Solute carrier family 2, facilitated glucose transporter member 1	SLC2A1	840		2410200000
26.9642	26.7453	27.1025	26.6471	26.5301	31	31	22	60.8	60.8	41	62.825	0	305.4	2409700000	113	Q07866-8;Q07866-2;Q07866-3;Q07866;Q07866-7;Q07866-5;Q07866-10;Q07866-6;Q07866-4;Q07866-9;Q6P597-2;Q6P597;Q6P597-3	Q07866-8;Q07866-2;Q07866-3;Q07866;Q07866-7;Q07866-5;Q07866-10;Q07866-6;Q07866-4;Q07866-9	Kinesin light chain 1	KLC1	1937		2409700000
28.17	28.8267	28.9111	27.3259	27.9475	15	15	8	55	55	27.4	34.834	0	161.43	2409500000	62	P60891;P60891-2;P21108	P60891;P60891-2	Ribose-phosphate pyrophosphokinase 1	PRPS1	1648		2409500000
27.8122	26.9924	NaN	NaN	26.3005	35	35	3	52.7	52.7	5.4	110.06	0	278.15	2405000000	81	Q02241	Q02241	Kinesin-like protein KIF23	KIF23	1882		2405000000
27.1433	27.2076	27.1114	26.8083	27.2337	25	25	24	64.3	64.3	61.3	45.626	0	323.31	2396600000	93	P62195;P62195-2	P62195;P62195-2	26S protease regulatory subunit 8	PSMC5	1711		2396600000
27.3898	27.616	27.656	27.3453	27.5876	33	33	33	63.9	63.9	63.9	60.977	0	163.64	2394600000	126	O43242;O43242-2	O43242;O43242-2	26S proteasome non-ATPase regulatory subunit 3	PSMD3	296		2394600000
27.8793	27.3944	27.6099	28.029	27.9882	17	17	17	78	78	78	25.565	0	123.38	2380800000	58	Q9UIJ7;Q9UIJ7-3;Q9UIJ7-2	Q9UIJ7;Q9UIJ7-3;Q9UIJ7-2	GTP:AMP phosphotransferase AK3, mitochondrial	AK3	3750		2380800000
27.7958	26.9949	27.1141	27.354	27.388	21	21	21	51.9	51.9	51.9	48.039	0	127.63	2367300000	68	Q9P2R7-2;Q9P2R7	Q9P2R7-2;Q9P2R7	Succinyl-CoA ligase [ADP-forming] subunit beta, mitochondrial	SUCLA2	3669		2367300000
NaN	NaN	NaN	NaN	NaN	1	1	1	1.3	1.3	1.3	74.957	0.0015957	2.0818	2358700000	6	P18564-2;P18564	P18564-2;P18564	Integrin beta-6	ITGB6	992		2358700000
27.8297	27.006	27.2789	26.8818	27.0762	19	19	19	59.9	59.9	59.9	44.172	0	107.67	2349400000	77	P62333	P62333	26S protease regulatory subunit 10B	PSMC6	1731		2349400000
28.1201	28.0085	27.8295	27.7658	28.0875	8	8	8	67	67	67	12.784	0	156.2	2331500000	45	P62888	P62888	60S ribosomal protein L30	RPL30	1757		2331500000
28.4787	28.4186	28.8297	28.8588	28.661	6	6	6	24.5	24.5	24.5	30.394	0	93.909	2327500000	49	O15260;O15260-2;O15260-3	O15260;O15260-2;O15260-3	Surfeit locus protein 4	SURF4	265		2327500000
26.9306	26.8299	27.3186	27.0874	26.5045	27	27	27	41.2	41.2	41.2	87.334	0	202.41	2317400000	108	P42224;P42224-2	P42224;P42224-2	Signal transducer and activator of transcription 1-alpha/beta	STAT1	1337		2317400000
27.0219	26.8291	28.2035	29.323	25.9545	31	31	31	43.1	43.1	43.1	88.278	0	175.59	2311300000	89	P27487	P27487	Dipeptidyl peptidase 4;Dipeptidyl peptidase 4 membrane form;Dipeptidyl peptidase 4 soluble form	DPP4	1134		2311300000
28.5763	28.6856	28.5412	28.9421	28.3838	10	10	10	47.3	47.3	47.3	19.576	0	37.406	2308700000	53	P13073	P13073	Cytochrome c oxidase subunit 4 isoform 1, mitochondrial	COX4I1	883	1	2308700000
27.1932	26.9373	27.2142	27.1788	27.3357	28	28	28	70.3	70.3	70.3	55.366	0	222.69	2303700000	96	P49419-2;P49419;P49419-4	P49419-2;P49419;P49419-4	Alpha-aminoadipic semialdehyde dehydrogenase	ALDH7A1	1440		2303700000
27.7612	27.3943	27.2192	26.8275	27.1362	22	22	22	66.5	66.5	66.5	47.366	0	323.31	2289900000	83	P43686;P43686-2	P43686;P43686-2	26S protease regulatory subunit 6B	PSMC4	1362		2289900000
27.7223	27.8727	26.5495	26.2617	28.0225	17	17	17	41.8	41.8	41.8	67.541	0	245.54	2281800000	79	P17813-2;P17813	P17813-2;P17813	Endoglin	ENG	977		2281800000
28.6282	28.7415	28.4805	28.7301	28.4158	9	9	9	39.8	39.8	39.8	24.261	0	55.47	2279500000	26	P26373;P26373-2	P26373;P26373-2	60S ribosomal protein L13	RPL13	1121		2279500000
27.5331	27.3	27.7153	27.0175	27.6167	23	23	23	73.4	73.4	73.4	46.637	0	141.42	2277200000	80	P43034;P43034-2	P43034	Platelet-activating factor acetylhydrolase IB subunit alpha	PAFAH1B1	1352		2277200000
27.1692	26.905	26.7971	26.6327	27.2808	40	40	40	53.5	53.5	53.5	117.41	0	208.74	2272700000	126	Q5JRX3;Q5JRX3-2;Q5JRX3-3	Q5JRX3;Q5JRX3-2;Q5JRX3-3	Presequence protease, mitochondrial	PITRM1	2368		2272700000
26.8077	26.4116	26.3869	26.8219	26.5437	37	37	37	43.1	43.1	43.1	107.57	0	209.55	2271100000	146	O60313-13;O60313;O60313-9;O60313-11;O60313-2;O60313-10	O60313-13;O60313;O60313-9;O60313-11;O60313-2;O60313-10	Dynamin-like 120 kDa protein, mitochondrial;Dynamin-like 120 kDa protein, form S1	OPA1	369		2271100000
27.6889	28.2012	27.9364	27.4229	28.2617	8	8	8	75.4	75.4	75.4	13.802	0	86.306	2252700000	55	P49773	P49773	Histidine triad nucleotide-binding protein 1	HINT1	1457		2252700000
28.2202	27.8036	28.1271	27.2	27.7532	21	21	21	55.4	55.4	55.4	68.426	0	170.56	2234100000	77	Q13409-3;Q13409-2;Q13409-6;Q13409-7;Q13409;Q13409-5	Q13409-3;Q13409-2;Q13409-6;Q13409-7;Q13409;Q13409-5	Cytoplasmic dynein 1 intermediate chain 2	DYNC1I2	2040		2234100000
29.0564	28.6294	28.6835	29.2722	29.2086	8	8	8	56.3	56.3	56.3	15.86	0	19.241	2227900000	29	P62910	P62910	60S ribosomal protein L32	RPL32	1761		2227900000
27.3463	26.9715	27.3377	27.5039	27.1846	20	20	19	46.7	46.7	45.4	62.942	0	315.17	2226100000	82	O43776;O43776-2	O43776	Asparagine--tRNA ligase, cytoplasmic	NARS	345		2226100000
27.8985	27.4235	27.8373	27.4393	27.8078	31	17	17	62.5	37.1	37.1	60.626	0	162.65	2225800000	64	Q9H4M9	Q9H4M9	EH domain-containing protein 1	EHD1	3393		2225800000
27.0726	26.8215	26.9347	26.4308	26.9781	27	27	27	46.2	46.2	46.2	82.682	0	220.35	2219900000	105	Q96TA1-2;Q96TA1	Q96TA1-2;Q96TA1	Niban-like protein 1	FAM129B	3114		2219900000
27.2539	27.2614	26.6319	26.9384	27.453	19	19	19	64.5	64.5	64.5	48.534	0	134.43	2218800000	72	P04181;P04181-2	P04181;P04181-2	Ornithine aminotransferase, mitochondrial;Ornithine aminotransferase, hepatic form;Ornithine aminotransferase, renal form	OAT	665		2218800000
26.8159	26.4951	26.7669	26.7614	26.2944	36	36	36	64.8	64.8	64.8	78.099	0	323.31	2216500000	141	O00429-4;O00429-9;O00429-2;O00429-8;O00429-5;O00429-3;O00429;O00429-6;O00429-7	O00429-4;O00429-9;O00429-2;O00429-8;O00429-5;O00429-3;O00429;O00429-6;O00429-7	Dynamin-1-like protein	DNM1L	166		2216500000
27.5425	27.2237	27.3899	27.5959	28.0073	17	17	17	62.4	62.4	62.4	27.843	0	107.23	2212100000	63	P38117;P38117-2	P38117;P38117-2	Electron transfer flavoprotein subunit beta	ETFB	1295		2212100000
27.2059	27.2799	27.2046	27.6572	27.4188	21	21	21	44.5	44.5	44.5	41.465	0	125.51	2196900000	71	P30533	P30533	Alpha-2-macroglobulin receptor-associated protein	LRPAP1	1192		2196900000
28.6569	28.7274	28.5991	28.346	28.1796	12	11	10	62	56.5	53	22.541	0	42.317	2190100000	36	P61026	P61026	Ras-related protein Rab-10	RAB10	1660		2190100000
NaN	NaN	NaN	NaN	NaN	5	1	1	32.4	8.5	8.5	15.257	0	5.7038	2189500000	8	P69905	P69905	Hemoglobin subunit alpha	HBA1	1805		2189500000
29.1164	30.0585	30.1948	31.9601	29.2356	4	1	1	32.8	14.8	14.8	13.936	0	6.262	2186400000	16	Q99878;Q96KK5;Q9BTM1;Q16777;Q93077;Q7L7L0;Q6FI13;P20671;P0C0S8;P04908;Q9BTM1-2;REV__Q8NB25-4;REV__Q8NB25-2;REV__Q8NB25-3;REV__Q8NB25;Q71UI9-5	Q99878;Q96KK5;Q9BTM1;Q16777;Q93077;Q7L7L0;Q6FI13;P20671;P0C0S8;P04908;Q9BTM1-2	Histone H2A type 1-J;Histone H2A type 1-H;Histone H2A.J;Histone H2A type 2-C;Histone H2A type 1-C;Histone H2A type 3;Histone H2A type 2-A;Histone H2A type 1-D;Histone H2A type 1;Histone H2A type 1-B/E	HIST1H2AJ;HIST1H2AH;H2AFJ;HIST2H2AC;HIST1H2AC;HIST3H2A;HIST2H2AA3;HIST1H2AD;HIST1H2AG;HIST1H2AB	680		2186400000
27.7454	27.6479	27.9763	28.2081	28.2861	17	17	17	47.2	47.2	47.2	40.513	0	118.76	2170500000	63	Q9UBS4	Q9UBS4	DnaJ homolog subfamily B member 11	DNAJB11	3689		2170500000
28.9166	29.0454	28.7716	28.8664	29.0814	6	6	6	49.3	49.3	49.3	14.865	0	31.525	2165700000	24	P62829	P62829	60S ribosomal protein L23	RPL23	1746		2165700000
28.9948	28.05	28.1176	28.0735	28.2325	5	5	5	66.3	66.3	66.3	10.192	0	44.617	2155800000	25	P14854	P14854	Cytochrome c oxidase subunit 6B1	COX6B1	922		2155800000
27.6514	27.8738	27.5369	28.2695	27.943	10	10	10	37.5	37.5	37.5	35.422	0	268.42	2152500000	47	P08574	P08574	Cytochrome c1, heme protein, mitochondrial	CYC1	772		2152500000
29.2188	29.2019	28.845	29.0301	29.1084	7	7	7	31.2	31.2	31.2	23.432	0	27.426	2150000000	26	P50914	P50914	60S ribosomal protein L14	RPL14	1485		2150000000
28.6404	28.8003	28.3667	28.0185	28.5556	9	9	9	53.4	53.4	53.4	24.824	0	262.68	2149300000	46	P09936	P09936	Ubiquitin carboxyl-terminal hydrolase isozyme L1	UCHL1	809		2149300000
27.0095	26.3834	26.6005	26.8403	26.6553	34	34	34	39.7	39.7	39.7	117.67	0	193.16	2143900000	125	O94979-6;O94979-3;O94979-10;O94979-4;O94979-9;O94979-2;O94979;O94979-8;O94979-7;O94979-5	O94979-6;O94979-3;O94979-10;O94979-4;O94979-9;O94979-2;O94979;O94979-8;O94979-7;O94979-5	Protein transport protein Sec31A	SEC31A	517		2143900000
27.5185	27.5535	28.1206	27.4233	28.1036	9	9	9	35.3	35.3	35.3	23.662	0	166.63	2137300000	30	P09496-2;P09496-4;P09496-3;P09496;P09496-5	P09496-2;P09496-4;P09496-3;P09496;P09496-5	Clathrin light chain A	CLTA	797		2137300000
27.2474	27.6825	27.9594	27.3019	27.3946	20	20	18	56.5	56.5	50.8	54.099	0	167.41	2136000000	96	O43237;O43237-2	O43237;O43237-2	Cytoplasmic dynein 1 light intermediate chain 2	DYNC1LI2	295		2136000000
27.6157	26.6539	27.9933	27.8975	27.0339	17	17	17	72.3	72.3	72.3	36.071	0	165.68	2129900000	78	O00151	O00151	PDZ and LIM domain protein 1	PDLIM1	138		2129900000
28.5118	28.5131	28.6318	27.784	28.8729	8	8	7	62.3	62.3	57	16.32	0	210.96	2129700000	30	O15511;O15511-2	O15511;O15511-2	Actin-related protein 2/3 complex subunit 5	ARPC5	285		2129700000
27.944	28.1938	28.4398	27.8338	28.0031	11	11	11	42.4	42.4	42.4	28.024	0	112.73	2125500000	55	P62917	P62917	60S ribosomal protein L8	RPL8	1763		2125500000
26.8887	27.4163	26.8596	26.2468	27.1323	22	22	21	50.6	50.6	49	55.804	0	222.21	2118700000	100	P12268	P12268	Inosine-5-monophosphate dehydrogenase 2	IMPDH2	871		2118700000
27.4725	27.9312	26.9344	25.9175	27.806	19	19	19	45.3	45.3	45.3	63.664	0	97.916	2117200000	82	Q13740-2;Q13740;Q13740-4;Q13740-3	Q13740-2;Q13740	CD166 antigen	ALCAM	2084		2117200000
27.822	27.5649	28.1491	27.7897	27.6228	11	11	11	45.3	45.3	45.3	34.93	0	225.1	2113400000	53	Q96AG4	Q96AG4	Leucine-rich repeat-containing protein 59	LRRC59	2963		2113400000
26.7521	27.0685	27.4336	27.2475	27.0843	26	26	26	37.9	37.9	37.9	105.34	0	161.24	2113300000	110	Q99613;Q99613-2;B5ME19	Q99613;Q99613-2;B5ME19	Eukaryotic translation initiation factor 3 subunit C;Eukaryotic translation initiation factor 3 subunit C-like protein	EIF3C;EIF3CL	3136		2113300000
28.3688	28.0098	27.5523	28.4008	28.4988	5	5	5	36.4	36.4	36.4	18.998	0	31.889	2113000000	37	P51571	P51571	Translocon-associated protein subunit delta	SSR4	1502		2113000000
27.1272	26.1044	26.8278	27.3035	26.5986	30	30	30	62.9	62.9	62.9	59.143	0	67.103	2111100000	96	P54577	P54577	Tyrosine--tRNA ligase, cytoplasmic;Tyrosine--tRNA ligase, cytoplasmic, N-terminally processed	YARS	1567		2111100000
26.3549	26.0004	26.3814	25.8362	26.1682	59	59	59	36	36	36	225.49	0	144.37	2101900000	157	Q14008;Q14008-2;Q14008-3	Q14008;Q14008-2;Q14008-3	Cytoskeleton-associated protein 5	CKAP5	2093		2101900000
27.5307	26.6227	27.3242	27.3606	28.0329	16	16	16	36	36	36	63.111	0	48.245	2095600000	54	P07686	P07686	Beta-hexosaminidase subunit beta;Beta-hexosaminidase subunit beta chain B;Beta-hexosaminidase subunit beta chain A	HEXB	738		2095600000
27.309	27.3476	27.6091	27.8258	27.4005	19	19	19	51.8	51.8	51.8	52.545	0	128.08	2091400000	80	O75306;O75306-2	O75306;O75306-2	NADH dehydrogenase [ubiquinone] iron-sulfur protein 2, mitochondrial	NDUFS2	429		2091400000
28.2684	28.0266	27.0184	27.8694	28.393	13	13	13	32.7	32.7	32.7	56.598	0	210.91	2088500000	64	Q15758;Q15758-3;Q15758-2	Q15758;Q15758-3;Q15758-2	Neutral amino acid transporter B(0)	SLC1A5	2241		2088500000
28.0753	27.1634	27.616	26.5052	27.6477	22	22	22	54.3	54.3	54.3	67.877	0	130.39	2082100000	68	P29401;P29401-2	P29401;P29401-2	Transketolase	TKT	1162		2082100000
27.61	27.3826	28.3848	27.8084	27.8913	17	17	17	68.4	68.4	68.4	39.724	0	135.42	2068300000	65	P11766	P11766	Alcohol dehydrogenase class-3	ADH5	859		2068300000
27.5215	27.3866	27.3817	26.7132	27.1769	22	22	22	55.9	55.9	55.9	49.184	0	237.37	2064300000	91	P62191;P62191-2	P62191;P62191-2	26S protease regulatory subunit 4	PSMC1	1710		2064300000
26.8219	26.6771	26.9148	26.6786	26.8716	28	28	28	42.6	42.6	42.6	81.889	0	160.82	2056300000	96	P07384	P07384	Calpain-1 catalytic subunit	CAPN1	734		2056300000
27.9548	27.7804	27.7294	27.9287	28.0681	12	12	12	55.6	55.6	55.6	28.993	0	75.688	2046400000	53	P30040;P30040-2	P30040	Endoplasmic reticulum resident protein 29	ERP29	1173		2046400000
27.5157	27.5137	27.0904	25.9633	27.6749	27	27	27	50.1	50.1	50.1	86.724	0	323.31	2029100000	86	Q9Y4K0	Q9Y4K0	Lysyl oxidase homolog 2	LOXL2	3934		2029100000
27.799	28.0343	28.0517	28.615	28.616	9	9	9	19.3	19.3	19.3	52.264	0	22.497	2024600000	30	P61619;P61619-3;Q9H9S3-2;Q9H9S3-3;Q9H9S3	P61619;P61619-3;Q9H9S3-2;Q9H9S3-3;Q9H9S3	Protein transport protein Sec61 subunit alpha isoform 1;Protein transport protein Sec61 subunit alpha isoform 2	SEC61A1;SEC61A2	1688		2024600000
28.679	28.7764	28.3988	28.3241	28.8058	4	4	4	19.3	19.3	19.3	35.273	0	98.078	2007500000	34	Q96S97	Q96S97	Myeloid-associated differentiation marker	MYADM	3106		2007500000
27.5413	27.4734	27.7212	26.7498	27.6019	17	17	17	32.3	32.3	32.3	81.742	0	214.51	2000100000	78	P48960-2;P48960-3;P48960;Q9UHX3-4;Q9UHX3-6;Q9UHX3-3;Q9UHX3-2;Q9UHX3	P48960-2;P48960-3;P48960	CD97 antigen;CD97 antigen subunit alpha;CD97 antigen subunit beta	CD97	1426		2000100000
28.0929	27.8067	27.9256	28.8272	28.0273	16	16	16	48.1	48.1	48.1	44.552	0	144.93	1996700000	65	P07339	P07339	Cathepsin D;Cathepsin D light chain;Cathepsin D heavy chain	CTSD	732		1996700000
29.1542	28.8633	28.1662	28.2849	28.9868	5	5	5	17.4	17.4	17.4	28.295	0	29.022	1993900000	16	P48509	P48509	CD151 antigen	CD151	1413		1993900000
26.9865	26.0725	26.0304	26.1116	27.2566	26	26	26	45.4	45.4	45.4	85.561	0	313.02	1992800000	97	P42892-3;P42892-4;P42892;P42892-2	P42892-3;P42892-4;P42892;P42892-2	Endothelin-converting enzyme 1	ECE1	1349		1992800000
28.0023	28.0585	28.3663	27.9918	28.2452	7	7	7	63.6	63.6	63.6	16.273	0	179.21	1989800000	30	P62263	P62263	40S ribosomal protein S14	RPS14	1717		1989800000
26.9605	27.2502	27.2549	27.2668	27.2268	28	28	28	39.8	39.8	39.8	92.48	0	123.59	1989200000	111	P55884;P55884-2	P55884;P55884-2	Eukaryotic translation initiation factor 3 subunit B	EIF3B	1606		1989200000
28.4712	28.0891	28.4088	28.433	28.1599	8	8	8	63.6	63.6	63.6	17.031	0	75.541	1988900000	44	P30044-2;P30044;P30044-3;P30044-4	P30044-2;P30044;P30044-3;P30044-4	Peroxiredoxin-5, mitochondrial	PRDX5	1176		1988900000
27.4336	26.9457	27.7577	25.5949	26.5094	24	24	24	42	42	42	71.607	0	251.23	1988600000	67	P43121;P43121-2	P43121	Cell surface glycoprotein MUC18	MCAM	1353		1988600000
27.6549	27.7083	27.6713	27.5002	27.4408	16	16	16	52.1	52.1	52.1	34.994	0	69.568	1987000000	65	Q16698-2;Q16698	Q16698-2;Q16698	2,4-dienoyl-CoA reductase, mitochondrial	DECR1	2280		1987000000
27.1564	27.0779	26.6471	26.2294	27.5469	36	35	2	56.1	55.2	3.1	92.115	0	286.38	1981900000	106	Q92598-2;Q92598;Q92598-3	Q92598-2;Q92598;Q92598-3	Heat shock protein 105 kDa	HSPH1	2887		1981900000
27.0039	27.3471	27.4591	27.572	26.3338	17	17	12	46.2	46.2	34.1	54.127	0	106.17	1981800000	67	Q13557-8;Q13557-12;Q13557-10;Q13557;Q13557-6;Q13557-11;Q13557-9;Q13557-5;Q13557-3;Q13557-4;Q9UQM7;Q9UQM7-2	Q13557-8;Q13557-12;Q13557-10;Q13557;Q13557-6;Q13557-11;Q13557-9;Q13557-5;Q13557-3;Q13557-4	Calcium/calmodulin-dependent protein kinase type II subunit delta	CAMK2D	2064		1981800000
27.3853	27.0701	27.1453	27.3987	27.3425	18	18	18	44.3	44.3	44.3	53.801	0	125.74	1974500000	56	P49189;P49189-3;P49189-2	P49189;P49189-3;P49189-2	4-trimethylaminobutyraldehyde dehydrogenase	ALDH9A1	1431		1974500000
28.1726	28.3875	28.4137	28.259	28.3607	7	7	7	36.3	36.3	36.3	17.779	0	16.783	1967100000	25	P83731	P83731	60S ribosomal protein L24	RPL24	1835		1967100000
27.6139	27.4079	27.3487	26.9036	27.1478	23	23	23	53.9	53.9	53.9	52.904	0	144.31	1966900000	85	O00232;O00232-2	O00232;O00232-2	26S proteasome non-ATPase regulatory subunit 12	PSMD12	149		1966900000
27.8206	28.2449	28.4059	28.0707	28.5642	5	5	5	42.6	42.6	42.6	15.798	0	80.41	1966900000	38	P61353	P61353	60S ribosomal protein L27	RPL27	1680		1966900000
27.1261	27.1067	26.9642	26.6911	27.549	16	16	15	36.1	36.1	34.5	60.13	0	71.237	1965800000	55	O75131	O75131	Copine-3	CPNE3	418		1965800000
27.5511	27.0982	27.2465	26.9998	26.9815	26	26	26	64.5	64.5	64.5	52.771	0	184.33	1960600000	103	P28838-2;P28838	P28838-2;P28838	Cytosol aminopeptidase	LAP3	1155		1960600000
27.5896	27.5125	28.0623	27.1889	27.3417	10	10	10	63	63	63	15.55	0	50.517	1954300000	50	P08708	P08708	40S ribosomal protein S17	RPS17	777		1954300000
28.1152	27.8832	28.12	28.2255	28.3431	17	16	14	50.8	48	41.9	45.664	0	96.304	1950200000	68	P63092;P63092-4;Q5JWF2;P63092-3;P63092-2;Q5JWF2-2;P38405;P38405-2	P63092;P63092-4;Q5JWF2;P63092-3;P63092-2;Q5JWF2-2	Guanine nucleotide-binding protein G(s) subunit alpha isoforms short;Guanine nucleotide-binding protein G(s) subunit alpha isoforms XLas	GNAS	1774		1950200000
27.015	27.5862	27.5923	27.9365	26.8379	20	20	20	21.6	21.6	21.6	108.58	0	102.29	1948900000	79	P12110;P12110-3;P12110-2	P12110;P12110-3;P12110-2	Collagen alpha-2(VI) chain	COL6A2	866		1948900000
27.5397	27.5941	27.9768	27.6127	27.6722	23	23	23	68.7	68.7	68.7	56.5	0	220.21	1948400000	112	P21281;P15313	P21281	V-type proton ATPase subunit B, brain isoform	ATP6V1B2	1035		1948400000
29.0151	28.5976	28.5496	29.1171	28.6877	7	7	7	52.7	52.7	52.7	16.762	0	122.86	1946900000	18	P20674	P20674	Cytochrome c oxidase subunit 5A, mitochondrial	COX5A	1024		1946900000
27.2488	26.2424	26.8091	26.2536	27.2447	24	24	24	43.8	43.8	43.8	75.706	0	111.28	1944600000	78	Q7Z3E5-2;Q7Z3E5	Q7Z3E5-2;Q7Z3E5	LisH domain-containing protein ARMC9	ARMC9	2567		1944600000
27.4422	27.5892	27.9325	28.1611	27.6059	14	14	14	52.9	52.9	52.9	26.152	0	63.479	1937600000	56	Q9NX63	Q9NX63	MICOS complex subunit MIC19	CHCHD3	3592		1937600000
28.9787	28.7839	29.0544	28.9733	29.938	5	5	5	20.6	20.6	20.6	25.416	0	56.509	1936900000	26	P21926	P21926	CD9 antigen	CD9	1045		1936900000
27.698	27.2669	28.0733	28.8015	27.6929	11	10	10	45.6	42.1	42.1	33.697	0	139.6	1936900000	46	Q99439;Q99439-2	Q99439;Q99439-2	Calponin-2	CNN2	3119		1936900000
27.8589	27.3986	27.5595	27.8727	27.9451	15	15	12	54.6	54.6	45.4	37.839	0	68.675	1932200000	46	O94905;O94905-2;O94905-3	O94905	Erlin-2	ERLIN2	508		1932200000
28.1186	27.5606	27.3889	27.3836	28.5146	12	12	12	27.5	27.5	27.5	49.469	0	46.103	1929800000	48	O15427	O15427	Monocarboxylate transporter 4	SLC16A3	278		1929800000
27.4998	27.2866	27.3357	27.298	27.9809	13	13	13	73	73	73	19.891	0	84.386	1924300000	59	Q99497	Q99497	Protein deglycase DJ-1	PARK7	3125		1924300000
27.2115	27.3532	27.2327	26.932	27.4084	23	23	23	68.1	68.1	68.1	42.945	0	132.34	1901300000	80	Q9UNM6;Q9UNM6-2	Q9UNM6;Q9UNM6-2	26S proteasome non-ATPase regulatory subunit 13	PSMD13	3820		1901300000
26.0516	25.8734	26.367	26.4829	26.2567	33	33	2	47.9	47.9	3.3	97.651	0	162.78	1900900000	135	P50570-2;P50570-5;P50570	P50570-2;P50570-5;P50570	Dynamin-2	DNM2	1482		1900900000
27.2921	27.398	27.3252	27.1818	27.3015	19	19	19	89.4	89.4	89.4	29.555	0	231.61	1897300000	55	P25786;P25786-2	P25786;P25786-2	Proteasome subunit alpha type-1	PSMA1	1112		1897300000
27.3736	27.0597	27.8321	27.4016	27.0381	10	10	10	41.2	41.2	41.2	35.724	0	237.55	1885100000	54	Q10588;Q10588-2	Q10588;Q10588-2	ADP-ribosyl cyclase/cyclic ADP-ribose hydrolase 2	BST1	1966		1885100000
27.9191	28.8247	28.5178	28.673	28.2805	10	10	10	40.9	40.9	40.9	23.577	0	26.401	1885000000	28	P40429;Q6NVV1	P40429	60S ribosomal protein L13a	RPL13A	1315		1885000000
28.191	28.0495	27.8362	28.6234	28.1662	11	11	11	54	54	54	25.003	0	91.715	1884100000	47	Q15005	Q15005	Signal peptidase complex subunit 2	SPCS2	2164		1884100000
NaN	28.3796	29.7684	29.1389	28.4681	25	4	0	60.2	10.9	0	32.736	0	6.3271	1878700000	7	P09493-9	P09493-9			796		1878700000
27.4825	26.4027	26.9231	27.1898	27.1668	29	18	17	47.1	32.1	31	70.02	0	105.78	1876800000	76	P54652;REV__Q9UPN3-4;REV__Q9UPN3-3;REV__Q9UPN3-2	P54652	Heat shock-related 70 kDa protein 2	HSPA2	1570		1876800000
26.9363	26.7951	26.5704	27.2211	26.866	19	19	19	56.4	56.4	56.4	42.183	0	155.31	1869800000	74	O43837;O43837-2;O43837-3	O43837;O43837-2	Isocitrate dehydrogenase [NAD] subunit beta, mitochondrial	IDH3B	352	2	1869800000
28.5952	27.7373	29.3435	28.6625	27.3308	10	10	10	61.1	61.1	61.1	20.159	0	73.829	1868800000	42	P02511	P02511	Alpha-crystallin B chain	CRYAB	638		1868800000
27.3431	27.634	27.5915	28.113	27.6662	16	16	16	55.8	55.8	55.8	32.233	0	323.31	1866500000	54	Q14165	Q14165	Malectin	MLEC	2108		1866500000
28.7852	28.1174	28.2981	28.6733	28.3073	3	3	3	25.2	25.2	25.2	13.373	0	23.108	1866000000	21	P60866;P60866-2	P60866;P60866-2	40S ribosomal protein S20	RPS20	1647		1866000000
27.3719	27.5485	27.548	27.7553	27.5323	15	15	15	54.5	54.5	54.5	34.061	0	154.43	1862300000	56	Q02978;Q02978-2	Q02978;Q02978-2	Mitochondrial 2-oxoglutarate/malate carrier protein	SLC25A11	1894		1862300000
27.6842	27.0448	26.8459	27.3428	27.7967	8	8	8	34.4	34.4	34.4	26.152	0	38.596	1860700000	45	P17931	P17931	Galectin-3	LGALS3	981		1860700000
26.772	26.24	26.6389	25.6583	26.3546	39	35	35	53.7	49.5	49.5	102.38	0	323.31	1857800000	102	P52789;P52790	P52789	Hexokinase-2	HK2	1534		1857800000
27.8711	27.7702	27.6798	28.0742	28.3174	10	10	10	40.5	40.5	40.5	40.329	0	215.03	1855300000	50	P61421	P61421	V-type proton ATPase subunit d 1	ATP6V0D1	1681		1855300000
27.9868	27.7201	27.5595	27.0686	27.7811	9	9	2	44.8	44.8	11.7	17.258	0	45.436	1852400000	38	P61254	P61254	60S ribosomal protein L26	RPL26	1677		1852400000
28.1483	28.4316	27.9726	29.1752	28.3508	8	8	8	38.8	38.8	38.8	22.761	0	49.826	1842700000	46	Q15363	Q15363	Transmembrane emp24 domain-containing protein 2	TMED2	2212		1842700000
27.5137	27.223	27.847	28.5389	27.4419	16	16	16	58.8	58.8	58.8	35.816	0	106.71	1842200000	50	Q13011	Q13011	Delta(3,5)-Delta(2,4)-dienoyl-CoA isomerase, mitochondrial	ECH1	1996		1842200000
27.0161	26.9295	27.0791	26.8584	26.8714	32	32	32	49.3	49.3	49.3	82.593	0	151.57	1838900000	96	P46459;P46459-2	P46459;P46459-2	Vesicle-fusing ATPase	NSF	1376		1838900000
26.9634	26.8964	26.1316	27.0971	26.948	22	22	22	44.5	44.5	44.5	62.846	0	156.03	1835500000	87	Q969V3-2;Q969V3	Q969V3-2;Q969V3	Nicalin	NCLN	2950		1835500000
26.6143	26.41	26.3488	26.7506	26.7743	29	29	29	35.7	35.7	35.7	113.79	0	96.504	1835200000	106	Q9NSE4	Q9NSE4	Isoleucine--tRNA ligase, mitochondrial	IARS2	3528		1835200000
27.0238	26.7601	26.7936	27.103	27.1905	19	19	19	38.6	38.6	38.6	63.944	0	79.491	1835000000	80	Q96HC4;Q96HC4-7;Q96HC4-4;Q96HC4-6;Q96HC4-3;Q96HC4-2	Q96HC4;Q96HC4-7;Q96HC4-4;Q96HC4-6	PDZ and LIM domain protein 5	PDLIM5	3035		1835000000
27.2738	27.2873	27.1062	26.9334	27.0873	26	26	26	50.3	50.3	50.3	76.749	0	78.256	1832500000	81	P17252;P05771;P05771-2;P05129-2;P05129	P17252	Protein kinase C alpha type	PRKCA	967		1832500000
26.9423	26.2272	27.0129	26.9901	27.063	39	26	26	51.4	36.7	36.7	103.96	0	162.42	1828000000	99	O94973;O94973-2;O94973-3	O94973;O94973-2;O94973-3	AP-2 complex subunit alpha-2	AP2A2	516		1828000000
28.4074	28.3045	28.062	28.518	28.1264	13	5	2	77.2	29.9	14.7	20.825	0	179.42	1824700000	28	P61224;P61224-3;P61224-2;P61224-4	P61224;P61224-3;P61224-2;P61224-4	Ras-related protein Rap-1b	RAP1B	1674		1824700000
26.7374	27.2263	27.0738	26.6755	27.0484	25	25	25	60.9	60.9	60.9	45.531	0	79.599	1824300000	106	Q15008;Q15008-4;Q15008-3;Q15008-2	Q15008;Q15008-4;Q15008-3;Q15008-2	26S proteasome non-ATPase regulatory subunit 6	PSMD6	2166		1824300000
27.1445	26.6344	27.4939	27.7419	26.843	19	19	19	47.9	47.9	47.9	49.844	0	99.426	1822000000	75	Q9NR12;Q9NR12-2;Q9NR12-5;Q9NR12-6;Q9NR12-4;Q9NR12-3	Q9NR12;Q9NR12-2	PDZ and LIM domain protein 7	PDLIM7	3495		1822000000
29.1223	28.2558	28.4789	28.6466	28.5189	7	7	7	56.2	56.2	56.2	11.749	0	22.674	1820600000	38	P99999;CON__P62894	P99999	Cytochrome c	CYCS	1848	1	1820600000
27.6823	27.3126	27.6383	27.4273	26.8534	18	18	18	67.5	67.5	67.5	34.094	0	72.364	1817300000	63	Q9UHQ9	Q9UHQ9	NADH-cytochrome b5 reductase 1	CYB5R1	3734		1817300000
28.2157	27.7106	27.5978	26.6161	27.4314	9	9	9	55.6	55.6	55.6	20.546	0	38.979	1815600000	35	O15145	O15145	Actin-related protein 2/3 complex subunit 3	ARPC3	254		1815600000
26.6407	26.5806	26.4175	26.4751	25.9049	36	35	35	48.4	47.6	47.6	105.79	0	94.519	1806400000	116	Q6UB35;Q6UB35-2	Q6UB35	Monofunctional C1-tetrahydrofolate synthase, mitochondrial	MTHFD1L	2495		1806400000
27.0037	25.4026	26.6734	25.6659	25.6621	39	39	22	35.1	35.1	20.4	185.7	0	148.32	1803100000	86	Q9HBL0	Q9HBL0	Tensin-1	TNS1	3443		1803100000
27.3782	27.743	27.2611	27.3412	27.9025	14	14	14	31.1	31.1	31.1	51.871	0	117.04	1802700000	46	Q96JJ7;Q96JJ7-2	Q96JJ7;Q96JJ7-2	Protein disulfide-isomerase TMX3	TMX3	3060		1802700000
26.2808	25.8288	26.5735	26.0901	26.3122	41	41	41	32.7	32.7	32.7	192.59	0	122.19	1797800000	123	Q9UKK3	Q9UKK3	Poly [ADP-ribose] polymerase 4	PARP4	3772		1797800000
28.1907	27.9731	27.3507	26.7083	28.587	7	7	7	64.9	64.9	64.9	15.936	0	166.57	1795900000	32	P00441	P00441	Superoxide dismutase [Cu-Zn]	SOD1	608		1795900000
27.4654	27.8737	27.826	27.3051	27.9847	14	11	11	57.3	47.2	47.2	28.218	0	93.724	1795500000	40	Q04917	Q04917	14-3-3 protein eta	YWHAH	1910		1795500000
27.8714	27.4409	27.4985	28.051	27.5979	7	7	7	50	50	50	17.259	0	54.485	1781800000	35	Q04837	Q04837	Single-stranded DNA-binding protein, mitochondrial	SSBP1	1909		1781800000
27.8715	27.3241	27.8879	28.632	28.6647	18	18	18	35.5	35.5	35.5	58.112	0	40.295	1778800000	56	P07602;P07602-2;P07602-3	P07602;P07602-2;P07602-3	Prosaposin;Saposin-A;Saposin-B-Val;Saposin-B;Saposin-C;Saposin-D	PSAP	737		1778800000
27.5558	27.3702	27.5188	27.4055	27.8859	8	8	8	25.5	25.5	25.5	41.331	0	26.961	1778100000	47	P50502;Q8NFI4;Q8IZP2	P50502;Q8NFI4;Q8IZP2	Hsc70-interacting protein;Putative protein FAM10A5;Putative protein FAM10A4	ST13;ST13P5;ST13P4	1480		1778100000
30.3077	28.5366	27.9894	29.0338	28.2029	4	4	4	37.5	37.5	37.5	17.49	0	70.247	1777800000	31	P30049	P30049	ATP synthase subunit delta, mitochondrial	ATP5D	1179		1777800000
26.7995	26.9515	26.7515	27.1142	27.044	37	37	37	37	37	37	141.45	0	136.61	1774700000	124	Q00341;Q00341-2	Q00341;Q00341-2	Vigilin	HDLBP	1852		1774700000
26.7661	26.6096	26.9587	26.3964	26.2919	38	38	38	38.4	38.4	38.4	144.75	0	209.8	1774200000	121	Q13045;Q13045-2;Q13045-3	Q13045;Q13045-2;Q13045-3	Protein flightless-1 homolog	FLII	1999		1774200000
27.7454	27.5988	27.9932	28	27.7557	7	7	7	60	60	60	20.082	0	108.46	1769400000	47	P62330	P62330	ADP-ribosylation factor 6	ARF6	1730		1769400000
26.5204	26.276	26.5594	27.0141	26.4354	35	35	35	36.6	36.6	36.6	140.47	0	124.37	1759600000	117	P26640;P26640-2	P26640	Valine--tRNA ligase	VARS	1127		1759600000
27.2262	27.1858	27.0731	25.5787	27.6337	12	12	12	80.2	80.2	80.2	21.057	0	189.24	1759300000	51	P30086	P30086	Phosphatidylethanolamine-binding protein 1;Hippocampal cholinergic neurostimulating peptide	PEBP1	1183		1759300000
27.0645	26.9993	27.3611	27.1611	27.4572	26	26	26	38.6	38.6	38.6	96.735	0	129.12	1757600000	78	Q16832;Q08345-2;Q08345-6;Q08345;Q08345-5	Q16832	Discoidin domain-containing receptor 2	DDR2	2291		1757600000
28.3972	27.8876	28.1322	27.3831	28.5712	14	14	14	60.2	60.2	60.2	27.566	0	35.629	1756600000	49	P78417;P78417-3;P78417-2	P78417;P78417-3;P78417-2	Glutathione S-transferase omega-1	GSTO1	1813		1756600000
27.5523	27.8437	28.3288	28.7391	27.6523	11	11	11	51.2	51.2	51.2	24.593	0	99.99	1755600000	42	O75396	O75396	Vesicle-trafficking protein SEC22b	SEC22B	444		1755600000
28.025	28.429	28.1794	28.2227	28.5261	12	12	12	61.8	61.8	61.8	20.252	0	30.414	1748000000	28	P62913;P62913-2	P62913;P62913-2	60S ribosomal protein L11	RPL11	1762		1748000000
27.4016	27.3589	27.3396	27.6267	27.2451	15	15	15	58.7	58.7	58.7	30.241	0	67.242	1747900000	67	O75489;O75489-2	O75489	NADH dehydrogenase [ubiquinone] iron-sulfur protein 3, mitochondrial	NDUFS3	451		1747900000
26.2786	25.4132	26.6806	27.7251	25.5331	40	40	35	54.4	54.4	50.1	101.74	0	231.35	1747300000	99	Q3SY69;Q3SY69-3;Q3SY69-2;REV__Q14005-4;REV__Q14005-3;REV__Q14005-2;REV__Q14005	Q3SY69;Q3SY69-3	Mitochondrial 10-formyltetrahydrofolate dehydrogenase	ALDH1L2	2321		1747300000
27.4778	27.8212	27.6332	28.3938	28.2007	14	14	7	71.7	71.7	35.8	23.545	0	200.96	1742400000	62	P61019;P61019-2	P61019;P61019-2	Ras-related protein Rab-2A	RAB2A	1658		1742400000
26.6889	26.0464	26.6921	24.5676	26.5056	57	57	57	27.3	27.3	27.3	290.46	0	178.72	1737200000	141	Q93008;Q93008-3;O00507;O00507-2	Q93008;Q93008-3;O00507	Probable ubiquitin carboxyl-terminal hydrolase FAF-X;Probable ubiquitin carboxyl-terminal hydrolase FAF-Y	USP9X;USP9Y	2929		1737200000
27.2712	27.0315	26.7045	26.9545	27.0402	39	39	39	51.8	51.8	51.8	111.63	0	154.71	1733100000	118	Q8N766-2;Q8N766;Q8N766-3;Q8N766-4	Q8N766-2;Q8N766;Q8N766-3;Q8N766-4	ER membrane protein complex subunit 1	EMC1	2734		1733100000
27.5389	27.5211	27.7742	26.9122	27.8289	12	12	12	60.7	60.7	60.7	16.06	0	39.822	1732400000	47	P39019	P39019	40S ribosomal protein S19	RPS19	1302		1732400000
27.4417	26.5828	26.56	25.3179	27.3081	20	20	16	49.8	49.8	40.3	63.146	0	235.74	1722000000	72	P06744;P06744-2;Q8N196	P06744;P06744-2	Glucose-6-phosphate isomerase	GPI	717		1722000000
27.3061	28.2318	27.3934	26.8369	27.8164	10	10	10	68.3	68.3	68.3	15.945	0	35.981	1716300000	42	Q14019	Q14019	Coactosin-like protein	COTL1	2096		1716300000
27.1359	26.6602	26.9953	27.1142	26.3891	20	20	20	71.5	71.5	71.5	41.924	0	323.31	1714500000	88	P42765	P42765	3-ketoacyl-CoA thiolase, mitochondrial	ACAA2	1345		1714500000
27.4091	27.3271	27.1777	27.0792	27.7354	18	18	17	47.9	47.9	44.1	46.561	0	61.367	1702700000	65	O75718	O75718	Cartilage-associated protein	CRTAP	467		1702700000
28.3346	28.2821	28.5392	28.3583	28.6693	6	6	6	51.9	51.9	51.9	12.587	0	109.9	1699000000	25	P18859;P18859-2	P18859;P18859-2	ATP synthase-coupling factor 6, mitochondrial	ATP5J	995		1699000000
27.1611	27.1397	27.3448	26.8482	27.1136	12	12	12	50.6	50.6	50.6	37.025	0	108.93	1697700000	65	P51665	P51665	26S proteasome non-ATPase regulatory subunit 7	PSMD7	1510		1697700000
27.3173	25.8897	27.5537	27.4471	27.166	17	17	17	42.5	42.5	42.5	57.825	0	107.27	1695100000	63	P05362	P05362	Intercellular adhesion molecule 1	ICAM1	696		1695100000
27.0304	26.8684	26.9708	27.3341	27.3029	21	21	21	49.1	49.1	49.1	45.098	0	101.1	1690500000	73	P09543-2;P09543	P09543-2;P09543	2,3-cyclic-nucleotide 3-phosphodiesterase	CNP	800		1690500000
29.0742	29.4359	27.5319	28.4105	28.7879	3	3	3	35.1	35.1	35.1	11.203	0	72.861	1690500000	23	P60903	P60903	Protein S100-A10	S100A10	1650		1690500000
27.3319	27.0763	27.367	27.3177	27.3301	29	29	20	29.7	29.7	22.6	118.62	0	128.56	1689400000	90	Q9UP95-2;Q9UP95;Q9UP95-5;Q9UP95-6;Q9UP95-3;Q9UP95-7;Q9UP95-4;Q9H2X9-2;Q9H2X9	Q9UP95-2;Q9UP95;Q9UP95-5;Q9UP95-6;Q9UP95-3;Q9UP95-7	Solute carrier family 12 member 4	SLC12A4	3826		1689400000
28.3555	27.9208	28.4433	28.3966	28.2785	8	8	8	46.2	46.2	46.2	18.565	0	58.032	1686200000	23	P46778	P46778	60S ribosomal protein L21	RPL21	1381		1686200000
26.9837	26.7133	26.9402	26.3101	27.0596	23	23	23	59.6	59.6	59.6	50.227	0	146.54	1683300000	83	Q9Y265;Q9Y265-2	Q9Y265;Q9Y265-2	RuvB-like 1	RUVBL1	3846		1683300000
27.36	27.0566	26.6568	27.1277	27.3428	24	24	24	55.2	55.2	55.2	58.252	0	177.42	1677800000	85	Q10713;Q10713-2	Q10713;Q10713-2	Mitochondrial-processing peptidase subunit alpha	PMPCA	1967		1677800000
26.6444	26.407	26.863	27.7071	26.4681	35	35	35	44.9	44.9	44.9	118.39	0	148.14	1664700000	108	Q13308;Q13308-6;Q13308-4;Q13308-2;Q13308-3;Q13308-5	Q13308;Q13308-6;Q13308-4;Q13308-2;Q13308-3;Q13308-5	Inactive tyrosine-protein kinase 7	PTK7	2030		1664700000
27.8224	27.4285	27.8806	26.983	27.3454	18	17	17	35.6	34.4	34.4	63.083	0	63.861	1661400000	55	O95302;O95302-3;O95302-2;Q75LS8	O95302;O95302-3;O95302-2	Peptidyl-prolyl cis-trans isomerase FKBP9	FKBP9	543		1661400000
27.0841	26.8564	28.3597	27.5771	27.3955	13	13	13	73.4	73.4	73.4	26.659	0	114.25	1657600000	46	Q9ULC3	Q9ULC3	Ras-related protein Rab-23	RAB23	3790		1657600000
27.0264	26.0617	27.3899	26.0651	25.8171	21	21	21	63.8	63.8	63.8	46.91	0	266.54	1652400000	76	Q9UGI8-2;Q9UGI8	Q9UGI8-2;Q9UGI8	Testin	TES	3710		1652400000
27.4685	27.1434	27.2052	26.515	26.4984	18	18	18	52.3	52.3	52.3	42.315	0	164.52	1651000000	66	Q9Y570;Q9Y570-4;Q9Y570-2;Q9Y570-3	Q9Y570;Q9Y570-4;Q9Y570-2	Protein phosphatase methylesterase 1	PPME1	3947		1651000000
26.8303	27.1308	26.6782	26.7171	27.276	18	18	18	58.1	58.1	58.1	43.786	0	88.701	1649500000	68	Q9UQ80;Q9UQ80-2	Q9UQ80;Q9UQ80-2	Proliferation-associated protein 2G4	PA2G4	3836		1649500000
26.1831	26.3325	26.4506	26.4696	26.4735	27	27	27	52.1	52.1	52.1	66.726	0	258.19	1648400000	105	Q9Y262;Q9Y262-2	Q9Y262;Q9Y262-2	Eukaryotic translation initiation factor 3 subunit L	EIF3L	3844		1648400000
27.7338	27.518	27.8085	27.6725	27.7498	11	11	11	65.1	65.1	65.1	20.776	0	97.267	1643700000	42	O96000;O96000-2	O96000;O96000-2	NADH dehydrogenase [ubiquinone] 1 beta subcomplex subunit 10	NDUFB10	593		1643700000
27.222	26.8535	26.9801	26.7093	27.1721	20	20	20	65.1	65.1	65.1	36.112	0	198.87	1643700000	79	P05198	P05198	Eukaryotic translation initiation factor 2 subunit 1	EIF2S1	695		1643700000
27.8326	26.9912	27.2824	27.273	26.9783	15	15	15	49.9	49.9	49.9	40.75	0	96.085	1642500000	51	O95299;O95299-2	O95299;O95299-2	NADH dehydrogenase [ubiquinone] 1 alpha subcomplex subunit 10, mitochondrial	NDUFA10	542		1642500000
26.9709	28.274	27.6121	28.2079	27.3636	12	12	12	51.1	51.1	51.1	29.668	0	48.252	1641200000	44	P47985;P0C7P4	P47985;P0C7P4	Cytochrome b-c1 complex subunit Rieske, mitochondrial;Cytochrome b-c1 complex subunit 11;Putative cytochrome b-c1 complex subunit Rieske-like protein 1	UQCRFS1;UQCRFS1P1	1399		1641200000
27.1345	26.6783	26.7158	27.0553	27.1439	26	26	24	52.5	52.5	48.2	74.435	0	152.26	1633900000	82	O60488-2;O60488	O60488-2;O60488	Long-chain-fatty-acid--CoA ligase 4	ACSL4	375		1633900000
29.029	28.4563	28.829	29.0024	28.6965	6	6	6	39.5	39.5	39.5	16.516	0	45.084	1630300000	24	O14880	O14880	Microsomal glutathione S-transferase 3	MGST3	223		1630300000
27.1813	27.2204	27.1719	26.9991	27.2813	35	35	35	55	55	55	87.798	0	177.49	1629600000	105	P47897;P47897-2	P47897;P47897-2	Glutamine--tRNA ligase	QARS	1397		1629600000
28.2198	27.7803	27.2749	27.1533	27.8858	7	7	7	45.9	45.9	45.9	19.595	0	27.09	1626100000	22	P13693;P13693-2;Q56UQ5;Q9HAU6	P13693;P13693-2	Translationally-controlled tumor protein	TPT1	896		1626100000
27.4332	26.8818	27.1283	26.5178	27.0057	24	24	2	54.8	54.8	4.9	66.387	0	323.31	1624400000	76	P52306-5;P52306-4;P52306	P52306-5;P52306-4;P52306	Rap1 GTPase-GDP dissociation stimulator 1	RAP1GDS1	1528		1624400000
26.6838	26.8968	26.4001	26.9514	25.8215	40	40	40	30.7	30.7	30.7	177.44	0	323.31	1623400000	128	P48681	P48681	Nestin	NES	1419		1623400000
27.418	26.5776	NaN	NaN	25.4211	26	26	26	48.7	48.7	48.7	71.026	0	184.33	1623400000	49	Q9H0H5	Q9H0H5	Rac GTPase-activating protein 1	RACGAP1	3332		1623400000
27.4221	27.5393	27.9827	28.4148	28.1212	10	10	10	42.9	42.9	42.9	20.7	0	32.703	1617900000	48	P55145	P55145	Mesencephalic astrocyte-derived neurotrophic factor	MANF	1590		1617900000
26.8137	26.6956	26.6572	26.8884	26.987	19	19	19	48.3	48.3	48.3	51.109	0	70.281	1608400000	76	P41091;Q2VIR3;Q2VIR3-2	P41091;Q2VIR3;Q2VIR3-2	Eukaryotic translation initiation factor 2 subunit 3;Putative eukaryotic translation initiation factor 2 subunit 3-like protein	EIF2S3;EIF2S3L	1321		1608400000
29.9908	28.9157	29.5121	30.1127	29.5636	4	4	2	49.6	49.6	36.8	14.632	0	58.002	1607000000	19	Q01628;C9JQL5	Q01628	Interferon-induced transmembrane protein 3	IFITM3	1874		1607000000
27.6907	27.7595	27.6912	27.7362	27.5811	15	15	15	32.5	32.5	32.5	56.496	0	89.399	1606500000	56	P22307-8;P22307;P22307-4;P22307-7;P22307-2;P22307-6;P22307-3;P22307-5	P22307-8;P22307;P22307-4;P22307-7;P22307-2;P22307-6	Non-specific lipid-transfer protein	SCP2	1056		1606500000
26.774	26.185	26.5875	26.4665	26.6019	21	21	21	42	42	42	66.294	0	146.82	1603100000	71	O95831-3;O95831;O95831-2;O95831-5;O95831-4	O95831-3;O95831;O95831-2	Apoptosis-inducing factor 1, mitochondrial	AIFM1	581		1603100000
26.4623	26.4567	26.795	26.1404	26.3861	19	19	15	67.2	67.2	54.4	41.389	0	84.987	1601600000	85	P28482;P28482-2	P28482;P28482-2	Mitogen-activated protein kinase 1	MAPK1	1152		1601600000
26.9769	26.4884	27.148	27.0935	27.014	38	22	22	37.8	24.9	24.9	130.62	0	142.94	1600900000	78	P20020-6;P20020;P20020-4;P20020-1;P20020-5;P20020-2;Q01814-6;Q01814-8;Q01814-5;Q01814	P20020-6;P20020;P20020-4;P20020-1;P20020-5;P20020-2	Plasma membrane calcium-transporting ATPase 1	ATP2B1	1012		1600900000
26.7274	25.5342	24.6197	26.1954	26.9797	27	27	27	68.4	68.4	68.4	55.52	0	154.35	1593000000	89	P43490	P43490	Nicotinamide phosphoribosyltransferase	NAMPT	1361		1593000000
26.2007	26.3384	25.9063	23.4731	26.2766	54	54	52	36.4	36.4	35.7	242.98	0	296.45	1586500000	142	P27708;P31327-2	P27708	CAD protein;Glutamine-dependent carbamoyl-phosphate synthase;Aspartate carbamoyltransferase;Dihydroorotase	CAD	1137		1586500000
27.8998	27.1508	27.4482	26.8334	27.7657	7	7	7	72.8	72.8	72.8	11.801	0	56.439	1583300000	35	Q96FQ6	Q96FQ6	Protein S100-A16	S100A16	3023		1583300000
26.9751	26.3226	27.6439	27.1436	26.7807	38	38	16	44	44	20.7	119.96	0	92.29	1581900000	97	P27816-6;P27816;P27816-2;P27816-7	P27816-6;P27816;P27816-2	Microtubule-associated protein 4	MAP4	1139		1581900000
26.7822	26.8061	26.0731	26.8853	26.8353	28	28	28	53.5	53.5	53.5	74.267	0	132.42	1574400000	83	Q12931-2;Q12931	Q12931-2;Q12931	Heat shock protein 75 kDa, mitochondrial	TRAP1	1989		1574400000
27.9398	28.1916	29.1444	27.3912	26.4105	7	7	7	76.9	76.9	76.9	17.135	0	112.1	1574000000	30	O14558	O14558	Heat shock protein beta-6	HSPB6	193		1574000000
27.276	26.9378	27.3883	26.4857	27.1642	14	14	14	66.1	66.1	66.1	27.887	0	172.11	1573100000	61	O14818;O14818-2;O14818-4;Q8TAA3-2;Q8TAA3-5;Q8TAA3	O14818;O14818-2;O14818-4	Proteasome subunit alpha type-7	PSMA7	219		1573100000
26.9086	27.0778	27.039	26.5498	27.0102	23	23	23	48.4	48.4	48.4	61.585	0	153.16	1570400000	80	Q14247;Q14247-3;Q14247-2	Q14247;Q14247-3;Q14247-2	Src substrate cortactin	CTTN	2118		1570400000
25.6289	26.0258	25.1939	26.3793	24.8744	93	93	93	27.2	27.2	27.2	469.08	0	186.42	1570000000	194	P78527;P78527-2	P78527;P78527-2	DNA-dependent protein kinase catalytic subunit	PRKDC	1814		1570000000
28.0032	27.0756	27.8634	27.3682	28.0157	11	11	11	62.1	62.1	62.1	22.237	0	218.07	1569400000	39	O43399;O43399-5;O43399-7;O43399-2;O43399-4;O43399-3;O43399-6	O43399;O43399-5;O43399-7;O43399-2;O43399-4;O43399-3;O43399-6	Tumor protein D54	TPD52L2	309		1569400000
28.7591	28.506	28.1916	27.7362	28.5519	9	6	6	50.2	41.8	41.8	24.763	0	63.533	1557400000	34	P24534	P24534	Elongation factor 1-beta	EEF1B2	1095		1557400000
28.4949	28.4782	28.3087	29.0519	28.5121	8	8	8	18.6	18.6	18.6	46.172	0	45.012	1556700000	33	Q86XR7-2;Q9Y3B3-2;Q9Y3B3	Q86XR7-2;Q9Y3B3-2;Q9Y3B3	Transmembrane emp24 domain-containing protein 7	TMED7	2632		1556700000
26.723	26.3422	26.1682	25.0987	27.0903	20	20	20	55	55	55	63.145	0	213.88	1555800000	76	Q14699;Q52LD8	Q14699	Raftlin	RFTN1	2149		1555800000
26.9638	26.3069	26.7464	27.144	26.6622	20	20	20	51.3	51.3	51.3	55.21	0	134.03	1548300000	86	Q9Y3I0	Q9Y3I0	tRNA-splicing ligase RtcB homolog	RTCB	3914		1548300000
28.3129	NaN	28.2069	28.7954	29.3173	3	3	3	27.7	27.7	27.7	11.728	0	10.726	1548200000	12	P26447	P26447	Protein S100-A4	S100A4	1123		1548200000
27.2764	26.6327	27.0384	27.1238	27.3839	27	27	25	34.3	34.3	32.3	95.755	0	140.25	1545500000	88	Q93050-1;Q93050;Q93050-3;Q9HBG4	Q93050-1;Q93050;Q93050-3	V-type proton ATPase 116 kDa subunit a isoform 1	ATP6V0A1	2933		1545500000
27.2957	25.8697	26.2672	27.0952	27.4904	19	15	15	52.3	41.4	41.4	39.309	0	51.498	1544600000	54	Q70UQ0;Q70UQ0-2;Q70UQ0-3	Q70UQ0;Q70UQ0-2	Inhibitor of nuclear factor kappa-B kinase-interacting protein	IKBIP	2532		1544600000
26.0353	25.9965	26.1713	26.1833	25.9223	31	31	31	35	35	35	123.38	0	153.32	1537700000	113	O14980	O14980	Exportin-1	XPO1	238		1537700000
28.1086	27.4288	27.9262	28.272	28.1456	21	21	21	22.2	22.2	22.2	105.64	0	42.592	1536800000	42	O14974-5;O14974;O14974-4;O14974-3;O14974-2	O14974-5;O14974;O14974-4;O14974-3;O14974-2	Protein phosphatase 1 regulatory subunit 12A	PPP1R12A	235		1536800000
27.0513	26.8154	27.2002	27.0735	27.1743	20	20	20	49.9	49.9	49.9	52.22	0	55.653	1528900000	70	P60228	P60228	Eukaryotic translation initiation factor 3 subunit E	EIF3E	1636		1528900000
27.9462	27.355	28.4855	29.5498	27.8522	9	9	9	24.3	24.3	24.3	61.247	0	66.623	1527500000	38	O14773;O14773-2	O14773;O14773-2	Tripeptidyl-peptidase 1	TPP1	214		1527500000
27.0498	26.8365	27.7596	28.4403	28.2011	15	15	15	27.5	27.5	27.5	78.286	0	167.91	1525900000	54	P55290;P55290-4;P55290-5;P55290-3;P55290-2	P55290;P55290-4;P55290-5	Cadherin-13	CDH13	1599		1525900000
27.4005	27.036	27.4513	27.8008	27.7204	14	14	12	43.3	43.3	41.1	42.243	0	80.25	1522800000	59	Q9NVD7;Q9NVD7-2	Q9NVD7	Alpha-parvin	PARVA	3558		1522800000
27.1683	28.1807	27.2947	27.1664	25.8444	24	24	21	44.6	44.6	39.9	69.5	0	103.38	1522100000	88	O95340;O95340-2	O95340;O95340-2	Bifunctional 3-phosphoadenosine 5-phosphosulfate synthase 2;Sulfate adenylyltransferase;Adenylyl-sulfate kinase	PAPSS2	545		1522100000
28.4735	28.8935	28.7353	29.299	28.7928	5	5	5	67	67	67	10.739	0	79.512	1519800000	25	P07919;A0A096LP55	P07919	Cytochrome b-c1 complex subunit 6, mitochondrial	UQCRH	747		1519800000
27.0371	26.7777	27.3917	26.9989	26.6341	19	19	2	47.8	47.8	4.3	56.94	0	152.37	1517400000	67	Q16851	Q16851	UTP--glucose-1-phosphate uridylyltransferase	UGP2	2294		1517400000
28.7553	28.463	28.4254	28.9779	29.0288	4	4	4	35.4	35.4	35.4	12.497	0	22.371	1514100000	22	P61803	P61803	Dolichyl-diphosphooligosaccharide--protein glycosyltransferase subunit DAD1	DAD1	1692		1514100000
26.6335	25.3004	26.614	23.8918	25.5989	65	65	65	19.9	19.9	19.9	480.19	0	229.44	1507700000	141	Q7Z6Z7-2;Q7Z6Z7-3;Q7Z6Z7;A5YM72-2;A5YM72;A5YM72-4;A5YM72-5;A5YM72-3	Q7Z6Z7-2;Q7Z6Z7-3;Q7Z6Z7	E3 ubiquitin-protein ligase HUWE1	HUWE1	2586		1507700000
27.7448	27.0822	27.8418	26.8363	27.2662	19	19	19	63	63	63	38.091	0	82.408	1507500000	54	P29279;P29279-2	P29279;P29279-2	Connective tissue growth factor	CTGF	1158		1507500000
27.9797	28.1078	28.2488	27.8782	28.0443	5	5	5	29.6	29.6	29.6	13.742	0	14.295	1507500000	27	P62851	P62851	40S ribosomal protein S25	RPS25	1750		1507500000
27.4892	26.9068	27.2224	27.2503	28.212	16	16	16	32.6	32.6	32.6	65.893	0	149.22	1500100000	50	P50281	P50281	Matrix metalloproteinase-14	MMP14	1470		1500100000
27.8755	27.4841	28.4137	28.5151	27.5169	11	10	10	62.1	57.4	57.4	21.671	0	97.405	1495900000	39	O00264;O00264-2	O00264;O00264-2	Membrane-associated progesterone receptor component 1	PGRMC1	151		1495900000
28.3449	27.8898	28.2752	28.4815	28.3569	6	6	6	47.6	47.6	47.6	11.428	0	44.521	1494700000	30	O75964	O75964	ATP synthase subunit g, mitochondrial	ATP5L	486		1494700000
26.8803	27.033	27.1112	28.1253	26.1738	19	19	3	40	40	8.5	77.213	0	192.93	1490200000	79	P23142;P23142-2;P23142-3	P23142;P23142-2;P23142-3	Fibulin-1	FBLN1	1070		1490200000
28.221	28.3018	28.0834	27.8827	28.4289	9	9	9	26	26	26	36.813	0	54.193	1487500000	46	Q8TCT9-5;Q8TCT9;Q8TCT9-2;Q8TCT9-4	Q8TCT9-5;Q8TCT9;Q8TCT9-2;Q8TCT9-4	Minor histocompatibility antigen H13	HM13	2813		1487500000
27.0384	27.0212	27.1772	26.718	26.9309	14	14	2	63.8	63.8	6.8	35.575	0	297.38	1483700000	53	P62714	P62714	Serine/threonine-protein phosphatase 2A catalytic subunit beta isoform	PPP2CB	1738		1483700000
27.2939	26.4527	26.6761	27.0449	26.7203	18	18	18	50.4	50.4	50.4	42.509	0	101.94	1483600000	61	Q16795	Q16795	NADH dehydrogenase [ubiquinone] 1 alpha subcomplex subunit 9, mitochondrial	NDUFA9	2288	1	1483600000
28.1178	27.2097	27.8378	26.398	27.1021	22	8	8	64.2	32.2	32.2	50.432	0	272.82	1482700000	43	Q13509;Q13509-2	Q13509;Q13509-2	Tubulin beta-3 chain	TUBB3	2057		1482700000
27.4275	27.5159	27.4988	27.2153	27.2581	19	19	19	53.3	53.3	53.3	49.203	0	239.15	1480100000	70	P17980	P17980	26S protease regulatory subunit 6A	PSMC3	982		1480100000
27.7729	26.4116	26.8957	26.2475	27.4414	12	12	12	58.8	58.8	58.8	37.98	0	63.497	1477700000	56	Q15165-3;Q15165-1;Q15165	Q15165-3;Q15165-1;Q15165	Serum paraoxonase/arylesterase 2	PON2	2196		1477700000
26.4966	26.7029	26.5156	26.7773	26.4313	32	32	32	52.1	52.1	52.1	80.852	0	71.296	1476200000	98	P43304;P43304-2	P43304;P43304-2	Glycerol-3-phosphate dehydrogenase, mitochondrial	GPD2	1357		1476200000
27.3513	26.8555	27.4531	26.7226	26.9267	12	12	12	47.6	47.6	47.6	35.668	0	166.3	1471600000	43	Q9UBQ7;Q9UBQ7-2	Q9UBQ7	Glyoxylate reductase/hydroxypyruvate reductase	GRHPR	3687		1471600000
27.6502	26.9364	27.2785	26.9243	27.3014	11	11	9	42.1	42.1	37.9	43.171	0	59.647	1471500000	40	P54727;P54727-2	P54727;P54727-2	UV excision repair protein RAD23 homolog B	RAD23B	1575		1471500000
27.8802	28.4625	28.2402	28.1561	28.1609	9	9	9	53.3	53.3	53.3	18.898	0	46.119	1469600000	39	P46783;Q9NQ39	P46783	40S ribosomal protein S10	RPS10	1385		1469600000
26.6697	26.6966	26.3225	25.0846	25.9972	26	26	24	58.7	58.7	54.3	66.69	0	165.54	1467400000	82	P17812;P17812-2	P17812;P17812-2	CTP synthase 1	CTPS1	976		1467400000
26.4261	25.9748	26.8434	26.4266	24.5653	24	24	24	47.3	47.3	47.3	74.68	0	125.59	1463900000	105	Q15582	Q15582	Transforming growth factor-beta-induced protein ig-h3	TGFBI	2228		1463900000
27.4955	27.2261	27.8741	27.1445	27.6743	14	14	14	62.2	62.2	62.2	27.399	0	79.878	1454400000	49	P60900;P60900-2;P60900-3	P60900;P60900-2	Proteasome subunit alpha type-6	PSMA6	1649		1454400000
28.2386	28.5116	28.5203	29.0261	28.8263	2	2	2	33	33	33	12.78	0	10.098	1454100000	23	P51636-3;P51636;P51636-2	P51636-3;P51636;P51636-2	Caveolin-2	CAV2	1506		1454100000
28.5814	28.6403	28.3075	29.185	28.5004	9	4	4	58.6	24.3	24.3	20.601	0	34.825	1451700000	14	P61204;P84077;P61204-2	P61204;P84077;P61204-2	ADP-ribosylation factor 3;ADP-ribosylation factor 1	ARF3;ARF1	1672		1451700000
27.6419	27.2916	27.7908	27.246	28.162	10	10	10	42.9	42.9	42.9	24.831	0	49.702	1451000000	51	P62906	P62906	60S ribosomal protein L10a	RPL10A	1760		1451000000
27.4066	26.5387	27.0707	27.1626	27.8124	9	9	9	29	29	29	46.031	0	53.811	1447500000	48	Q13641	Q13641	Trophoblast glycoprotein	TPBG	2078		1447500000
28.3932	28.7808	28.0864	28.5694	28.8694	4	4	4	27.1	27.1	27.1	17.598	0	62.748	1444300000	27	P10620;P10620-2	P10620;P10620-2	Microsomal glutathione S-transferase 1	MGST1	830		1444300000
26.3876	26.6629	25.9695	26.9961	26.6824	23	23	23	56.4	56.4	56.4	53.879	0	91.746	1442800000	81	Q02818	Q02818	Nucleobindin-1	NUCB1	1890		1442800000
28.0327	26.8726	29.144	27.3402	26.8012	20	4	0	58.1	14.1	0	32.816	0	11.693	1434200000	16	P09493-8	P09493-8			795		1434200000
27.1588	26.754	27.4835	28.6409	26.8495	13	13	13	44.2	44.2	44.2	43.008	0	188.27	1432000000	65	P17302	P17302	Gap junction alpha-1 protein	GJA1	969		1432000000
28.3997	29.0131	28.4742	28.8351	28.6987	4	4	4	37.4	37.4	37.4	13.015	0	19.178	1430600000	16	P62854;Q5JNZ5	P62854;Q5JNZ5	40S ribosomal protein S26;Putative 40S ribosomal protein S26-like 1	RPS26;RPS26P11	1751		1430600000
27.7582	27.6796	27.8949	27.7939	27.9024	8	8	8	52.1	52.1	52.1	22.127	0	75.028	1428800000	31	P62081	P62081	40S ribosomal protein S7	RPS7	1706		1428800000
26.6894	26.8747	26.8496	26.8756	27.3713	16	16	16	67.4	67.4	67.4	35.853	0	61.494	1428200000	55	P15121;C9JRZ8;C9JRZ8-2	P15121	Aldose reductase	AKR1B1	929		1428200000
26.5848	26.66	26.9978	26.6108	26.9777	26	26	26	39.4	39.4	39.4	101.11	0	151.16	1427600000	88	P56192;P56192-2	P56192;P56192-2	Methionine--tRNA ligase, cytoplasmic	MARS	1611		1427600000
27.1932	27.5167	28.0105	27.2534	27.7053	11	11	11	51	51	51	26.489	0	81.898	1426300000	44	P20618	P20618	Proteasome subunit beta type-1	PSMB1	1022		1426300000
26.7108	26.9514	26.5783	26.4915	27.0445	23	23	23	42.9	42.9	42.9	68.6	0	81.107	1422400000	78	P15170-2;P15170-3;P15170;Q8IYD1	P15170-2;P15170-3;P15170;Q8IYD1	Eukaryotic peptide chain release factor GTP-binding subunit ERF3A;Eukaryotic peptide chain release factor GTP-binding subunit ERF3B	GSPT1;GSPT2	933		1422400000
28.3	28.4332	28.7446	28.495	28.7547	5	5	5	28.4	28.4	28.4	16.561	0	25.925	1422400000	17	P46776	P46776	60S ribosomal protein L27a	RPL27A	1379		1422400000
27.1467	27.1236	27.015	26.5878	27.5472	20	20	20	52.5	52.5	52.5	47.079	0	91.043	1421200000	57	P22234;P22234-2	P22234;P22234-2	Multifunctional protein ADE2;Phosphoribosylaminoimidazole-succinocarboxamide synthase;Phosphoribosylaminoimidazole carboxylase	PAICS	1055		1421200000
26.9549	27.0125	27.3414	25.2797	27.1229	17	15	15	43.2	37.9	37.9	56.578	0	101.47	1418100000	55	Q9Y6G9	Q9Y6G9	Cytoplasmic dynein 1 light intermediate chain 1	DYNC1LI1	3995		1418100000
27.0059	26.9333	27.1341	27.7047	27.1567	20	20	20	51	51	51	51.976	0	77.718	1417100000	69	Q9Y512	Q9Y512	Sorting and assembly machinery component 50 homolog	SAMM50	3946		1417100000
NaN	NaN	NaN	NaN	NaN	4	1	1	15.3	3.7	3.7	24.336	0.0093222	1.4325	1414200000	5	P31947-2;P31947	P31947-2;P31947	14-3-3 protein sigma	SFN	1215		1414200000
28.0327	27.4637	27.8851	27.4162	27.3228	8	8	8	27.7	27.7	27.7	47.625	0	39.021	1412700000	38	O15533;O15533-3;O15533-2;O15533-4	O15533;O15533-3;O15533-2;O15533-4	Tapasin	TAPBP	287		1412700000
26.6767	24.3274	26.607	27.1462	26.1385	36	36	36	28.7	28.7	28.7	152.45	0	193.73	1408800000	115	Q9P2E9;Q9P2E9-3;Q8N4C6-6;Q8N4C6-11;Q8N4C6-4;Q8N4C6-9;Q8N4C6-2;Q8N4C6;Q8N4C6-5;Q8N4C6-10;Q8N4C6-7	Q9P2E9;Q9P2E9-3	Ribosome-binding protein 1	RRBP1	3665		1408800000
26.6003	26.2061	26.7452	26.5262	26.0238	23	23	23	55.9	55.9	55.9	67.454	0	252.64	1407000000	87	O94826	O94826	Mitochondrial import receptor subunit TOM70	TOMM70A	500		1407000000
26.4999	25.9654	26.6221	24.9025	25.7015	31	31	31	52.6	52.6	52.6	83.308	0	155.12	1406100000	83	P48449;P48449-3;P48449-2	P48449;P48449-3;P48449-2	Lanosterol synthase	LSS	1411		1406100000
28.6146	26.9751	26.7081	26.8334	28.5815	12	12	12	53.2	53.2	53.2	24.462	0	22.608	1405800000	28	Q9BRX8-2;Q9BRX8	Q9BRX8-2;Q9BRX8	Redox-regulatory protein FAM213A	FAM213A	3200		1405800000
26.8017	26.8597	25.5532	24.6317	27.073	30	30	28	46	46	44.1	108.27	0	118.48	1402200000	82	P29317;P29317-2;Q9UF33-2;P29323-2;Q9UF33;Q15375;Q15375-4;Q15375-2;P29323-3;P54762;Q9UF33-3;P54762-5;P29323;P54764;P29320;P54764-2;Q06187-2;Q06187	P29317	Ephrin type-A receptor 2	EPHA2	1159		1402200000
28.7293	27.5619	27.8278	27.0666	27.1742	10	10	7	69.7	69.7	56.1	22.367	0	55.577	1400600000	45	Q9NR31;Q9NR31-2	Q9NR31;Q9NR31-2	GTP-binding protein SAR1a	SAR1A	3499		1400600000
26.9502	26.9588	27.0011	27.1265	27.3713	13	13	13	52.1	52.1	52.1	37.563	0	96.311	1391900000	50	O00303	O00303	Eukaryotic translation initiation factor 3 subunit F	EIF3F	156		1391900000
27.9985	27.6479	27.7352	27.0163	27.3638	14	14	14	53.2	53.2	53.2	34.324	0	96.393	1391300000	53	Q53GQ0;Q53GQ0-2	Q53GQ0	Very-long-chain 3-oxoacyl-CoA reductase	HSD17B12	2344		1391300000
27.2101	26.9634	27.0201	27.7539	27.5666	15	15	15	39.7	39.7	39.7	51.853	0	221.73	1384300000	65	P53634;P53634-2;P53634-3	P53634	Dipeptidyl peptidase 1;Dipeptidyl peptidase 1 exclusion domain chain;Dipeptidyl peptidase 1 heavy chain;Dipeptidyl peptidase 1 light chain	CTSC	1553		1384300000
27.1911	26.9339	26.919	26.823	27.0942	23	23	15	30.8	30.8	22.5	102.35	0	240.29	1382500000	63	Q92973;Q92973-2;Q92973-3	Q92973;Q92973-2;Q92973-3	Transportin-1	TNPO1	2925		1382500000
27.996	27.8969	28.1258	27.4931	28.2005	6	6	6	30.1	30.1	30.1	23.466	0	52.539	1380300000	29	P84098	P84098	60S ribosomal protein L19	RPL19	1840		1380300000
28.05	27.6885	27.9616	27.4289	28.1194	9	9	9	47.4	47.4	47.4	17.695	0	47.537	1377800000	32	P62750	P62750	60S ribosomal protein L23a	RPL23A	1741		1377800000
27.1126	26.4689	28.0985	28.6621	26.5853	14	13	12	56.2	54.1	50.8	36.413	0	83.855	1373900000	56	Q15417;Q15417-3;Q15417-2	Q15417;Q15417-3;Q15417-2	Calponin-3	CNN3	2222		1373900000
28.6162	28.07	27.7892	28.1694	27.2247	13	13	12	64.3	64.3	59.4	27.893	0	67.672	1373100000	44	Q9P0L0;Q9P0L0-2	Q9P0L0;Q9P0L0-2	Vesicle-associated membrane protein-associated protein A	VAPA	3650		1373100000
26.9249	25.9324	26.92	27.2492	26.7161	19	19	19	53.8	53.8	53.8	52.948	0	94.087	1363800000	60	P07099	P07099	Epoxide hydrolase 1	EPHX1	725		1363800000
27.0723	26.9699	26.9113	26.8446	26.9362	14	14	14	62.8	62.8	62.8	36.501	0	198.91	1361600000	67	Q13347	Q13347	Eukaryotic translation initiation factor 3 subunit I	EIF3I	2034		1361600000
26.4891	26.6661	27.2192	27.215	24.2766	29	29	29	36.3	36.3	36.3	102.23	0	148.21	1358900000	76	Q4L180-3;Q4L180-7;Q4L180-2;Q4L180;Q4L180-5;Q4L180-6	Q4L180-3;Q4L180-7;Q4L180-2;Q4L180;Q4L180-5;Q4L180-6	Filamin A-interacting protein 1-like	FILIP1L	2332		1358900000
28.7504	28.8877	28.4878	29.3417	28.3573	3	3	1	27.5	27.5	6.4	25.609	0	58.792	1352100000	18	O95197-3;O95197-6;O95197-5	O95197-3;O95197-6;O95197-5	Reticulon-3	RTN3	532		1352100000
27.1098	25.9664	26.6388	26.019	27.101	26	26	25	50.8	50.8	49.7	74.493	0	277	1343700000	67	Q8NEU8;Q8NEU8-2;Q8NEU8-3	Q8NEU8;Q8NEU8-2;Q8NEU8-3	DCC-interacting protein 13-beta	APPL2	2773		1343700000
27.3636	26.5103	27.0485	26.2485	27.5665	12	12	12	49.7	49.7	49.7	35.924	0	296.44	1339000000	43	P67809;P16989-2;P16989-3;Q9Y2T7;P16989	P67809	Nuclease-sensitive element-binding protein 1	YBX1	1792		1339000000
26.4356	26.1307	26.3521	26.9257	25.7893	30	30	30	41.2	41.2	41.2	107.89	0	162.69	1333000000	94	O60763;O60763-2;REV__Q5VZ89-5;REV__Q5VZ89-3;REV__Q5VZ89;REV__Q5VZ89-7	O60763;O60763-2	General vesicular transport factor p115	USO1	399		1333000000
26.7718	26.3625	26.5739	24.1268	26.387	23	21	21	61.6	57.7	57.7	46.659	0	160.76	1329600000	64	O75874	O75874	Isocitrate dehydrogenase [NADP] cytoplasmic	IDH1	475		1329600000
27.866	28.0017	28.3209	27.9418	27.8266	7	7	7	49	49	49	15.807	0	19.485	1329000000	31	P62266	P62266	40S ribosomal protein S23	RPS23	1718		1329000000
27.317	27.7987	27.1475	26.3977	26.3683	28	28	28	28.5	28.5	28.5	129.31	0	110.22	1328400000	64	P08123	P08123	Collagen alpha-2(I) chain	COL1A2	755		1328400000
27.9999	27.8034	28.4566	27.1346	28.2699	5	5	5	77.6	77.6	77.6	11.139	0	174.57	1325900000	34	P04080	P04080	Cystatin-B	CSTB	660		1325900000
26.9958	25.9652	25.936	24.2892	26.4347	36	23	22	60	42.2	41	68.563	0	59.528	1317500000	63	P35241;P35241-5;P35241-4;P35241-2;P35241-3	P35241;P35241-5;P35241-4	Radixin	RDX	1249		1317500000
26.3362	25.9463	26.1824	26.6316	25.9166	26	26	26	41.4	41.4	41.4	88.367	0	177.44	1308000000	100	P50416;P50416-2;Q92523-4;Q92523-3;Q92523	P50416;P50416-2	Carnitine O-palmitoyltransferase 1, liver isoform	CPT1A	1474		1308000000
27.6496	27.1755	27.0025	26.4569	27.4156	13	13	13	39.9	39.9	39.9	43.135	0	178.06	1306600000	49	Q8NC51-3;Q8NC51;Q8NC51-4;Q8NC51-2	Q8NC51-3;Q8NC51;Q8NC51-4;Q8NC51-2	Plasminogen activator inhibitor 1 RNA-binding protein	SERBP1	2757		1306600000
27.5791	26.6411	26.7146	26.5558	27.6343	9	9	9	30.5	30.5	30.5	57.235	0	323.31	1306200000	42	Q5ZPR3;Q5ZPR3-3;Q5ZPR3-4;Q5ZPR3-2	Q5ZPR3;Q5ZPR3-3;Q5ZPR3-4;Q5ZPR3-2	CD276 antigen	CD276	2423		1306200000
27.3407	26.8377	27.0932	27.8294	27.3767	14	14	14	50.9	50.9	50.9	37.92	0	82.886	1301900000	58	Q9H2U2;Q9H2U2-2;Q9H2U2-3;Q9H2U2-6;Q9H2U2-4	Q9H2U2;Q9H2U2-2;Q9H2U2-3;Q9H2U2-6	Inorganic pyrophosphatase 2, mitochondrial	PPA2	3365		1301900000
26.6014	26.5337	27.5299	27.4572	26.4857	23	23	23	39.4	39.4	39.4	67.119	0	66.739	1297200000	72	Q9UHB6-2;Q9UHB6-5;Q9UHB6;Q9UHB6-4;Q9UHB6-3;Q9BT23	Q9UHB6-2;Q9UHB6-5;Q9UHB6;Q9UHB6-4;Q9UHB6-3	LIM domain and actin-binding protein 1	LIMA1	3721		1297200000
27.5147	27.3198	27.2812	27.0315	27.0426	12	12	12	37.1	37.1	37.1	39.611	0	112.78	1297000000	44	P48556	P48556	26S proteasome non-ATPase regulatory subunit 8	PSMD8	1415		1297000000
26.9214	26.8796	27.619	27.2773	27.0122	13	13	13	46.1	46.1	46.1	31.629	0	101.1	1296800000	53	P21912	P21912	Succinate dehydrogenase [ubiquinone] iron-sulfur subunit, mitochondrial	SDHB	1044	2	1296800000
25.5501	25.1881	25.8442	25.6442	25.2833	35	35	35	41.3	41.3	41.3	110.5	0	187.78	1291200000	109	Q96A65;Q96A65-2	Q96A65	Exocyst complex component 4	EXOC4	2959		1291200000
26.8694	26.6288	26.7389	26.9696	27.3568	19	19	18	59.2	59.2	56.8	54.392	0	190.94	1288000000	53	Q96HE7	Q96HE7	ERO1-like protein alpha	ERO1L	3037		1288000000
26.6676	26.9743	26.9546	26.4853	26.5304	21	21	21	48.1	48.1	48.1	58.777	0	183.64	1287300000	81	P49591	P49591	Serine--tRNA ligase, cytoplasmic	SARS	1446		1287300000
26.3789	26.2007	26.2446	26.774	26.4322	28	28	28	48.5	48.5	48.5	82.431	0	102.45	1277400000	100	Q92499;Q92499-3;Q92499-2	Q92499;Q92499-3;Q92499-2	ATP-dependent RNA helicase DDX1	DDX1	2871		1277400000
28.0709	27.7767	27.2086	27.6066	27.8253	11	11	11	59.8	59.8	59.8	37.893	0	175.99	1273800000	61	O96008;O96008-2	O96008;O96008-2	Mitochondrial import receptor subunit TOM40 homolog	TOMM40	595		1273800000
26.7769	26.4698	26.1978	26.4998	27.474	10	10	10	17.7	17.7	17.7	62.551	0	41.053	1273600000	48	Q5T9L3-2;Q5T9L3;Q5T9L3-3	Q5T9L3-2;Q5T9L3;Q5T9L3-3	Protein wntless homolog	WLS	2398		1273600000
26.9664	26.8127	26.9791	27.4701	27.1251	10	10	10	38.2	38.2	38.2	36.249	0	75.676	1271700000	48	P53597	P53597	Succinyl-CoA ligase [ADP/GDP-forming] subunit alpha, mitochondrial	SUCLG1	1549		1271700000
26.8246	25.7925	25.9953	26.3618	26.2167	27	27	25	51.2	51.2	48.1	86.16	0	208.1	1265700000	63	Q15436;Q15436-2	Q15436;Q15436-2	Protein transport protein Sec23A	SEC23A	2224		1265700000
26.9429	24.5704	25.9884	25.684	26.7052	19	19	19	45.9	45.9	45.9	64.505	0	59.941	1262200000	49	P49023;P49023-2;P49023-3;P49023-4	P49023;P49023-2;P49023-3;P49023-4	Paxillin	PXN	1428		1262200000
26.33	26.3391	26.2098	26.0185	26.2191	33	33	33	43.3	43.3	43.3	107.78	0	163.4	1260800000	93	P55060-3;P55060;P55060-4;P55060-2	P55060-3;P55060;P55060-4	Exportin-2	CSE1L	1587		1260800000
28.5468	29.0759	28.7178	28.1857	29.2382	30	3	3	81.5	15.1	15.1	49.895	0	300.1	1260800000	13	Q9BQE3	Q9BQE3	Tubulin alpha-1C chain	TUBA1C	3182		1260800000
27.0651	26.7699	26.3671	26.6521	26.9636	14	14	14	54.2	54.2	54.2	33.429	0	77.003	1257800000	59	Q16762	Q16762	Thiosulfate sulfurtransferase	TST	2284		1257800000
28.3722	25.6291	25.8808	26.7234	27.6221	22	22	22	32.5	32.5	32.5	106.69	0	181	1257400000	46	Q9Y6C2;Q9Y6C2-2	Q9Y6C2	EMILIN-1	EMILIN1	3988		1257400000
27.1229	25.9908	28.0217	28.404	25.6377	12	12	12	56.4	56.4	56.4	29.574	0	97.82	1255800000	37	P40261	P40261	Nicotinamide N-methyltransferase	NNMT	1313		1255800000
26.7548	26.3119	26.6523	26.7248	26.7883	16	15	15	50.9	48.8	48.8	44.049	0	75.136	1253700000	60	Q14344;Q14344-2	Q14344;Q14344-2	Guanine nucleotide-binding protein subunit alpha-13	GNA13	2126		1253700000
27.0042	26.4018	26.9326	26.1227	26.4371	26	23	23	46.1	42.9	42.9	93.253	0	322.61	1251400000	79	P08237-3;P08237;P08237-2	P08237-3;P08237;P08237-2	ATP-dependent 6-phosphofructokinase, muscle type	PFKM	761		1251400000
27.4362	27.2558	27.9356	26.9547	26.9999	14	14	14	44	44	44	39.759	0	108.86	1242100000	42	P08174-4;P08174;P08174-3;P08174-5;P08174-2;P08174-6;P08174-7	P08174-4;P08174;P08174-3;P08174-5;P08174-2;P08174-6;P08174-7	Complement decay-accelerating factor	CD55	759		1242100000
27.159	26.8555	27.165	27.0053	26.9129	15	15	13	69.7	69.7	59.2	30.375	0	128.77	1241100000	51	P16152;P16152-2	P16152;P16152-2	Carbonyl reductase [NADPH] 1	CBR1	951		1241100000
26.9329	26.5326	26.6583	25.905	26.3514	15	15	15	60.9	60.9	60.9	32.66	0	171.4	1233200000	56	Q15181	Q15181	Inorganic pyrophosphatase	PPA1	2198		1233200000
27.3828	26.9282	27.4213	27.9321	27.1477	12	12	12	56.2	56.2	56.2	35.329	0	106.82	1232200000	60	P31937	P31937	3-hydroxyisobutyrate dehydrogenase, mitochondrial	HIBADH	1210		1232200000
27.7762	28.799	27.6609	29.5267	26.7675	8	8	6	29.2	29.2	22.1	22.58	0	16.488	1226000000	24	P16401	P16401	Histone H1.5	HIST1H1B	956		1226000000
27.2459	26.2977	26.3806	27.0841	26.8241	12	12	12	35.2	35.2	35.2	51.286	0	85.256	1223400000	47	Q92743	Q92743	Serine protease HTRA1	HTRA1	2904		1223400000
27.7333	31.1963	29.3032	29.0454	27.9251	10	1	1	78.1	17.9	17.9	16.93	0	49.63	1222000000	57	P60660	P60660	Myosin light polypeptide 6	MYL6	1642		1222000000
27.0511	26.5779	26.6851	27.3296	26.5237	16	16	16	41.4	41.4	41.4	60.741	0	121.37	1218100000	60	Q8IWE2;Q8IWE2-2	Q8IWE2;Q8IWE2-2	Protein NOXP20	FAM114A1	2658		1218100000
28.132	27.4809	27.7019	26.9827	27.7818	11	10	4	34.5	31.8	17.1	42.761	0	75.568	1211400000	34	P55209-2;P55209	P55209-2;P55209	Nucleosome assembly protein 1-like 1	NAP1L1	1592		1211400000
26.9808	26.4341	26.7099	26.0538	26.4815	20	20	20	29.5	29.5	29.5	80.642	0	63.683	1211400000	59	Q96AQ6;Q96AQ6-2;Q96AQ6-3	Q96AQ6;Q96AQ6-2;Q96AQ6-3	Pre-B-cell leukemia transcription factor-interacting protein 1	PBXIP1	2965		1211400000
26.3912	23.2821	26.6313	NaN	26.8232	32	32	32	34.5	34.5	34.5	133.47	0	144.11	1210400000	64	Q9UKX5;Q9UKX5-2	Q9UKX5;Q9UKX5-2	Integrin alpha-11	ITGA11	3780		1210400000
26.672	26.6462	26.6331	26.1642	26.7024	22	22	21	30.8	30.8	29.9	119.52	0	151.29	1204600000	85	O95373;O15397-2	O95373	Importin-7	IPO7	552		1204600000
27.5563	26.8461	26.8591	27.0989	26.7927	9	9	9	48.4	48.4	48.4	34.293	0	29.152	1199600000	43	Q16836;Q16836-3;Q16836-2	Q16836;Q16836-3;Q16836-2	Hydroxyacyl-coenzyme A dehydrogenase, mitochondrial	HADH	2292		1199600000
26.8577	26.1455	27.2054	28.2763	27.1456	14	14	14	57.9	57.9	57.9	35.398	0	91.811	1199000000	55	P50479;P50479-2	P50479;P50479-2	PDZ and LIM domain protein 4	PDLIM4	1479		1199000000
26.705	26.4578	26.6847	26.4125	27.1757	14	14	14	51	51	51	28.723	0	46.473	1191600000	51	Q06323;Q06323-3;Q06323-2	Q06323;Q06323-3;Q06323-2	Proteasome activator complex subunit 1	PSME1	1925		1191600000
28.0288	28.5653	28.121	27.8449	28.3945	11	11	6	55.3	55.3	24.3	23.408	0	58.829	1185600000	37	P11234;P11234-2;P11234-3	P11234;P11234-2;P11234-3	Ras-related protein Ral-B	RALB	848		1185600000
27.4075	26.7998	27.2859	27.2133	27.15	11	11	11	64.1	64.1	64.1	22.456	0	126.22	1184000000	41	Q99653	Q99653	Calcineurin B homologous protein 1	CHP1	3143		1184000000
27.8631	28.2266	27.8438	28.5937	28.4015	5	5	5	21.7	21.7	21.7	32.235	0	42.313	1182100000	27	P43307;P43307-2	P43307;P43307-2	Translocon-associated protein subunit alpha	SSR1	1358		1182100000
27.2401	27.1057	26.968	25.0901	26.9493	12	12	12	45.3	45.3	45.3	36.567	0	36.782	1182000000	43	O00154-6;O00154-4;O00154-7;O00154;O00154-5;O00154-2;O00154-3;Q6ZUV0	O00154-6;O00154-4;O00154-7;O00154;O00154-5;O00154-2;O00154-3	Cytosolic acyl coenzyme A thioester hydrolase	ACOT7	139		1182000000
28.4703	28.1643	28.4104	27.1995	28.0513	9	9	9	63.2	63.2	63.2	22.836	0	23.465	1180300000	27	P49721	P49721	Proteasome subunit beta type-2	PSMB2	1450		1180300000
27.0736	27.2069	27.4451	27.8017	27.1148	14	14	14	75.7	75.7	75.7	25.497	0	36.369	1179800000	55	Q9Y2Q3;Q9Y2Q3-3;Q9Y2Q3-2;Q9Y2Q3-4	Q9Y2Q3;Q9Y2Q3-3;Q9Y2Q3-2;Q9Y2Q3-4	Glutathione S-transferase kappa 1	GSTK1	3869		1179800000
26.7782	26.3704	26.6391	27.2455	26.951	19	18	18	30.5	29.4	29.4	92.967	0	272.31	1179100000	63	Q13488;Q13488-2	Q13488;Q13488-2	V-type proton ATPase 116 kDa subunit a isoform 3	TCIRG1	2053		1179100000
27.0305	26.3018	26.5691	26.2604	26.4667	14	14	14	37	37	37	54.234	0	93.166	1172600000	50	Q9BR76;A9Z1Z3-3;A9Z1Z3	Q9BR76	Coronin-1B	CORO1B	3186		1172600000
26.8064	26.8385	26.7672	26.5489	26.6733	12	12	12	46.1	46.1	46.1	44.868	0	107.49	1172300000	41	P31689;P31689-2	P31689;P31689-2	DnaJ homolog subfamily A member 1	DNAJA1	1206		1172300000
28.6179	28.1214	28.0597	28.402	28.0073	12	12	12	61.8	61.8	61.8	35.54	0	158.43	1163600000	34	P55735;P55735-4;P55735-3;P55735-2	P55735;P55735-4;P55735-3;P55735-2	Protein SEC13 homolog	SEC13	1600		1163600000
NaN	NaN	NaN	NaN	NaN	9	1	0	57.1	5.6	0	13.989	0.0084141	1.5359	1162200000	5	Q99879;Q99877;Q93079;Q5QNW6;P62807;P58876;O60814;Q5QNW6-2;P57053	Q99879;Q99877;Q93079;Q5QNW6;P62807;P58876;O60814;Q5QNW6-2;P57053	Histone H2B type 1-M;Histone H2B type 1-N;Histone H2B type 1-H;Histone H2B type 2-F;Histone H2B type 1-C/E/F/G/I;Histone H2B type 1-D;Histone H2B type 1-K;Histone H2B type F-S	HIST1H2BM;HIST1H2BN;HIST1H2BH;HIST2H2BF;HIST1H2BC;HIST1H2BD;HIST1H2BK;H2BFS	402		1162200000
26.9938	27.0607	26.1534	27.178	26.896	13	13	7	43.2	43.2	25.2	49.229	0	230.5	1160100000	60	P31943	P31943	Heterogeneous nuclear ribonucleoprotein H;Heterogeneous nuclear ribonucleoprotein H, N-terminally processed	HNRNPH1	1213		1160100000
26.7131	27.0194	27.0497	26.654	26.4987	15	15	14	73.8	73.8	68.9	24.997	0	149.16	1157400000	53	Q13637;P57729	Q13637	Ras-related protein Rab-32	RAB32	2077		1157400000
26.4316	25.7901	26.3444	27.4583	26.5833	20	20	20	32.2	32.2	32.2	100.23	0	100.67	1156500000	80	Q7Z2K6;Q7Z2K6-2	Q7Z2K6	Endoplasmic reticulum metallopeptidase 1	ERMP1	2558		1156500000
27.6223	27.0412	27.6408	26.8888	27.7874	12	10	10	57.4	44.1	44.1	23.399	0	158.33	1155400000	30	P62070;P62070-4;P62070-3;P62070-2	P62070;P62070-4;P62070-3;P62070-2	Ras-related protein R-Ras2	RRAS2	1704		1155400000
26.2261	25.6891	26.3075	27.3644	26.6527	25	25	24	38.3	38.3	36.3	90.043	0	124.27	1154400000	73	Q63ZY3-3;Q63ZY3;Q63ZY3-2;Q5T7N3	Q63ZY3-3;Q63ZY3;Q63ZY3-2	KN motif and ankyrin repeat domain-containing protein 2	KANK2	2425		1154400000
27.2544	26.8942	26.702	27.1242	27.2669	16	16	16	27.5	27.5	27.5	87.996	0	59.849	1154100000	42	Q9UGP8	Q9UGP8	Translocation protein SEC63 homolog	SEC63	3714		1154100000
26.9913	23.3529	22.4268	25.1453	27.4427	17	17	17	39.1	39.1	39.1	62.916	0	123.94	1153700000	49	P00750;P00750-4;P00750-3;P00750-2	P00750;P00750-4;P00750-3;P00750-2	Tissue-type plasminogen activator;Tissue-type plasminogen activator chain A;Tissue-type plasminogen activator chain B	PLAT	619		1153700000
27.2924	26.6906	26.8644	26.9623	27.2257	11	11	10	48.3	48.3	44.5	35.98	0	57.113	1153000000	48	P32322-3;P32322;P32322-2	P32322-3;P32322;P32322-2	Pyrroline-5-carboxylate reductase 1, mitochondrial	PYCR1	1223		1153000000
26.4715	26.7301	26.7955	26.0214	26.3325	18	18	18	71.5	71.5	71.5	37.375	0	74.977	1150400000	64	Q9UJ70;Q9UJ70-2	Q9UJ70;Q9UJ70-2	N-acetyl-D-glucosamine kinase	NAGK	3757		1150400000
27.2524	28.0131	27.943	27.2909	27.617	7	7	7	52.7	52.7	52.7	12.538	0	7.4035	1146800000	19	P18077	P18077	60S ribosomal protein L35a	RPL35A	986		1146800000
26.6751	26.8114	26.6302	27.0142	26.8962	16	16	16	36.5	36.5	36.5	68.996	0	93.242	1145600000	65	P10515	P10515	Dihydrolipoyllysine-residue acetyltransferase component of pyruvate dehydrogenase complex, mitochondrial	DLAT	825		1145600000
26.6148	26.1976	26.4154	27.2351	27.0636	20	20	20	43.7	43.7	43.7	66.591	0	91.692	1144300000	67	Q9Y5X1	Q9Y5X1	Sorting nexin-9	SNX9	3967		1144300000
28.2494	27.9408	28.4849	28.4082	NaN	7	7	7	25.4	25.4	25.4	21.493	0	36.217	1142300000	21	Q00765;Q00765-2	Q00765	Receptor expression-enhancing protein 5	REEP5	1859		1142300000
26.9749	26.5256	26.6022	25.4601	26.5425	17	17	17	49	49	49	56.157	0	91.016	1138700000	60	P55809;P55809-2;Q9BYC2	P55809	Succinyl-CoA:3-ketoacid coenzyme A transferase 1, mitochondrial	OXCT1	1605		1138700000
26.5297	25.7808	25.6266	23.1539	27.0644	31	31	31	28.1	28.1	28.1	156.26	0	189.52	1137300000	75	P78357	P78357	Contactin-associated protein 1	CNTNAP1	1809		1137300000
27.1096	26.4922	25.1888	26.1374	26.4405	33	33	33	38	38	38	131.14	0	149.06	1137000000	73	Q16706;P49641-1;P49641;P49641-2	Q16706	Alpha-mannosidase 2	MAN2A1	2281		1137000000
26.2582	25.6562	25.9554	25.4871	25.671	17	17	17	48.4	48.4	48.4	57.563	0	142.6	1135700000	61	Q9Y285;Q9Y285-2	Q9Y285;Q9Y285-2	Phenylalanine--tRNA ligase alpha subunit	FARSA	3852		1135700000
28.5051	28.3031	NaN	27.9218	28.2792	4	4	2	39.3	39.3	14.3	9.461	0	41.369	1132900000	17	P42677	P42677	40S ribosomal protein S27	RPS27	1343		1132900000
26.7415	26.3361	27.1687	26.1353	26.6621	12	12	12	56.5	56.5	56.5	36.876	0	201.52	1132600000	43	Q14257;Q14257-2	Q14257;Q14257-2	Reticulocalbin-2	RCN2	2121		1132600000
26.5502	26.5777	26.5933	27.3741	27.1267	20	20	20	50.2	50.2	50.2	57.579	0	87.545	1127800000	60	Q13217	Q13217	DnaJ homolog subfamily C member 3	DNAJC3	2021		1127800000
28.4891	28.783	27.9367	30.0556	27.5219	8	6	1	31	23.5	7.5	21.364	0	13.636	1127300000	14	P16403	P16403	Histone H1.2	HIST1H1C	957		1127300000
NaN	NaN	NaN	NaN	NaN	3	1	1	9.5	3	3	38.224	0	5.7932	1126600000	2	P17693;P17693-5;P17693-4	P17693;P17693-5	HLA class I histocompatibility antigen, alpha chain G	HLA-G	975		1126600000
26.824	26.2458	25.8438	26.7514	28.0465	11	11	11	83.7	83.7	83.7	15.85	0	69.118	1124400000	42	P09455;P09455-2;P09455-3	P09455;P09455-2;P09455-3	Retinol-binding protein 1	RBP1	790		1124400000
26.2996	25.6346	26.7759	25.7237	25.9152	16	16	16	27	27	27	60.348	0	99.168	1122200000	60	Q8N8S7-3;Q8N8S7-2;Q8N8S7;Q9UI08-4;Q9UI08	Q8N8S7-3;Q8N8S7-2;Q8N8S7	Protein enabled homolog	ENAH	2735		1122200000
26.8625	27.4196	26.8469	27.776	27.5028	8	8	8	56.8	56.8	56.8	13.53	0	40.252	1117700000	31	P14927;P14927-2	P14927;P14927-2	Cytochrome b-c1 complex subunit 7	UQCRB	926		1117700000
27.3689	28.0108	26.9108	26.929	27.2385	7	6	6	40.2	36.5	36.5	24.758	0	38.182	1116700000	28	P20337	P20337	Ras-related protein Rab-3B	RAB3B	1017		1116700000
26.3674	26.1889	25.7195	25.5014	26.166	26	26	26	37.9	37.9	37.9	107.77	0	119.6	1116600000	81	P22102;P22102-2	P22102;P22102-2	Trifunctional purine biosynthetic protein adenosine-3;Phosphoribosylamine--glycine ligase;Phosphoribosylformylglycinamidine cyclo-ligase;Phosphoribosylglycinamide formyltransferase	GART	1053		1116600000
26.6557	26.7096	26.6832	26.7808	26.881	31	31	31	54.5	54.5	54.5	83.434	0	133.32	1115400000	83	P26639;P26639-2;A2RTX5-2;A2RTX5	P26639;P26639-2	Threonine--tRNA ligase, cytoplasmic	TARS	1126		1115400000
26.8536	26.645	26.6151	26.4094	26.8906	14	14	14	25.3	25.3	25.3	82.447	0	90.649	1110800000	46	P98082;P98082-3;P98082-2	P98082;P98082-3;P98082-2	Disabled homolog 2	DAB2	1843		1110800000
26.9	26.9339	27.1035	26.6439	26.8345	11	11	11	54.5	54.5	54.5	23.881	0	33.573	1109400000	42	Q8TED1	Q8TED1	Probable glutathione peroxidase 8	GPX8	2827		1109400000
27.6317	27.8059	27.5899	28.098	28.0831	13	12	12	17.4	16.6	16.6	93.673	0	122.16	1109100000	37	Q8TCJ2	Q8TCJ2	Dolichyl-diphosphooligosaccharide--protein glycosyltransferase subunit STT3B	STT3B	2810		1109100000
27.8546	28.4728	28.5793	28.151	28.581	4	4	4	45.4	45.4	45.4	18.848	0	46.613	1107700000	28	P14209;P14209-3;P14209-2	P14209;P14209-3;P14209-2	CD99 antigen	CD99	909		1107700000
27.4627	26.2575	26.7595	26.9593	27.3659	3	3	3	52.1	52.1	52.1	16.39	0	160.13	1106500000	28	Q8NI22;Q8NI22-2;Q8NI22-3	Q8NI22;Q8NI22-2;Q8NI22-3	Multiple coagulation factor deficiency protein 2	MCFD2	2792		1106500000
28.8922	NaN	27.623	NaN	NaN	4	4	4	25	25	25	13.051	0	4.9638	1105400000	12	O95445-2;O95445	O95445-2;O95445	Apolipoprotein M	APOM	557		1105400000
26.3615	26.9526	26.0001	27.3456	25.7206	36	36	36	35.2	35.2	35.2	140.96	0	116.55	1103000000	97	Q08211;Q08211-2	Q08211	ATP-dependent RNA helicase A	DHX9	1943		1103000000
26.5222	26.2075	26.2444	25.9106	26.2709	15	15	15	37.8	37.8	37.8	42.981	0	76.5	1101900000	58	P10644;P10644-2;P31321	P10644;P10644-2	cAMP-dependent protein kinase type I-alpha regulatory subunit;cAMP-dependent protein kinase type I-alpha regulatory subunit, N-terminally processed	PRKAR1A	831		1101900000
26.8955	25.2892	26.8875	26.2367	26.191	21	21	21	30.3	30.3	30.3	103.96	0	315.31	1099100000	60	Q4KMQ2-3;Q4KMQ2;Q4KMQ2-2;Q4KMQ2-4	Q4KMQ2-3;Q4KMQ2;Q4KMQ2-2;Q4KMQ2-4	Anoctamin-6	ANO6	2331		1099100000
26.8163	26.5822	26.7415	27.0345	27.0825	12	12	12	45.7	45.7	45.7	38.298	0	61.834	1098600000	60	Q9Y394;Q9Y394-2	Q9Y394;Q9Y394-2	Dehydrogenase/reductase SDR family member 7	DHRS7	3894		1098600000
26.8022	26.8093	26.1085	26.2987	26.873	8	8	8	46.1	46.1	46.1	24.279	0	125.6	1096500000	33	Q9HAV7	Q9HAV7	GrpE protein homolog 1, mitochondrial	GRPEL1	3436		1096500000
26.6363	26.1328	25.8132	26.3837	26.9226	23	23	23	38.7	38.7	38.7	103.13	0	75.122	1090000000	61	O14786;O14786-3;O14786-2	O14786;O14786-3;O14786-2	Neuropilin-1	NRP1	215		1090000000
26.2415	25.7333	25.7403	25.0834	25.7421	27	27	27	33.7	33.7	33.7	117.97	0	121.08	1086600000	79	A0AVT1;A0AVT1-2;A0AVT1-3;A0AVT1-4	A0AVT1;A0AVT1-2	Ubiquitin-like modifier-activating enzyme 6	UBA6	2		1086600000
26.0581	26.2901	25.2834	24.0696	26.1388	32	32	32	43.8	43.8	43.8	117.7	0	126.6	1085300000	86	Q5GLZ8-2;Q5GLZ8;Q5GLZ8-3;Q5GLZ8-6;Q5GLZ8-4;Q5GLZ8-5	Q5GLZ8-2;Q5GLZ8;Q5GLZ8-3;Q5GLZ8-6	Probable E3 ubiquitin-protein ligase HERC4	HERC4	2360		1085300000
28.2745	28.2396	28.0807	28.863	28.4243	10	10	10	32.3	32.3	32.3	44.971	0	23.665	1084000000	34	Q92783-2;Q92783;O75886;O75886-2	Q92783-2;Q92783	Signal transducing adapter molecule 1	STAM	2906		1084000000
26.9984	27.5131	27.1318	26.704	27.2584	16	16	12	48.8	48.8	39	40.736	0	223	1083000000	51	P55036;P55036-2	P55036;P55036-2	26S proteasome non-ATPase regulatory subunit 4	PSMD4	1584		1083000000
26.088	26.1783	26.5517	26.4895	26.123	32	32	32	36.7	36.7	36.7	116.19	0	110.33	1082500000	88	O00203-3;O00203;Q13367;Q13367-4;Q13367-3	O00203-3;O00203	AP-3 complex subunit beta-1	AP3B1	146		1082500000
26.3134	26.1085	25.9301	26.3369	26.7362	16	16	16	61.3	61.3	61.3	23.819	0	42.796	1080000000	52	P23919;P23919-2	P23919;P23919-2	Thymidylate kinase	DTYMK	1090		1080000000
26.4223	26.0721	26.2857	26.1096	26.2052	24	24	24	48.6	48.6	48.6	72.595	0	114.36	1079500000	67	Q9H4A4	Q9H4A4	Aminopeptidase B	RNPEP	3387		1079500000
27.4604	28.0858	27.4249	27.6609	27.8486	13	13	12	49.9	49.9	47.2	42.823	0	73.08	1077400000	49	Q99733;Q99733-2	Q99733;Q99733-2	Nucleosome assembly protein 1-like 4	NAP1L4	3151		1077400000
26.1496	26.123	26.4118	26.8636	26.4006	12	12	12	55.4	55.4	55.4	31.895	0	59.605	1076800000	63	Q13642-1;Q13642-5;Q13642-4;Q13642;Q13642-3	Q13642-1;Q13642-5;Q13642-4;Q13642;Q13642-3	Four and a half LIM domains protein 1	FHL1	2079		1076800000
26.3372	25.1143	23.8521	22.9515	27.5815	29	29	27	44.1	44.1	41.5	94.198	0	64.714	1076400000	65	Q8IWT6	Q8IWT6	Volume-regulated anion channel subunit LRRC8A	LRRC8A	2661		1076400000
26.3059	25.8817	26.1446	26.0437	25.9907	23	23	23	47	47	47	66.115	0	50.401	1073700000	66	Q9NSD9;Q9NSD9-2	Q9NSD9;Q9NSD9-2	Phenylalanine--tRNA ligase beta subunit	FARSB	3527		1073700000
26.6367	26.388	26.4833	26.7017	26.3039	34	34	34	35.6	35.6	35.6	130.16	0	210.57	1073100000	90	O14617;O14617-5;O14617-4;O14617-2;O14617-3	O14617;O14617-5;O14617-4;O14617-2;O14617-3	AP-3 complex subunit delta-1	AP3D1	198		1073100000
26.4515	25.4748	26.3082	27.1106	25.916	24	24	24	49.1	49.1	49.1	73.881	0	126.43	1070500000	84	P08253;P08253-3;P08253-2	P08253;P08253-3;P08253-2	72 kDa type IV collagenase;PEX	MMP2	765		1070500000
27.1296	26.5	26.5795	27.0645	26.6308	16	16	16	54.3	54.3	54.3	47.137	0	72.974	1070400000	56	Q53H12;Q53H12-2	Q53H12	Acylglycerol kinase, mitochondrial	AGK	2345		1070400000
26.262	25.1546	26.1531	27.7191	26.0747	28	28	28	54.7	54.7	54.7	70.698	0	93.479	1064800000	71	Q16822;Q16822-3;Q16822-2;P35558;P35558-2	Q16822;Q16822-3;Q16822-2	Phosphoenolpyruvate carboxykinase [GTP], mitochondrial	PCK2	2290		1064800000
27.4494	25.6829	26.3153	25.7841	26.1132	11	11	11	51.9	51.9	51.9	41.35	0	89.935	1059900000	33	Q9BWD1;Q9BWD1-2	Q9BWD1;Q9BWD1-2	Acetyl-CoA acetyltransferase, cytosolic	ACAT2	3261		1059900000
26.9844	26.9956	28.0598	25.3278	26.4026	9	9	9	35.4	35.4	35.4	37.478	0	232.19	1056000000	33	P46976-2;P46976;P46976-3	P46976-2;P46976;P46976-3	Glycogenin-1	GYG1	1392		1056000000
26.9397	26.7066	26.7546	26.9838	26.4257	21	21	21	53.3	53.3	53.3	65.443	0	151.24	1051300000	71	P23368;P23368-2	P23368;P23368-2	NAD-dependent malic enzyme, mitochondrial	ME2	1077		1051300000
27.5997	27.5688	27.0008	27.4046	26.8873	9	9	9	52.2	52.2	52.2	23.025	0	90.807	1051300000	26	Q15286;Q15286-2	Q15286;Q15286-2	Ras-related protein Rab-35	RAB35	2208		1051300000
26.7052	27.0327	26.6144	26.332	26.902	21	21	21	55.2	55.2	55.2	58.042	0	76.377	1050900000	73	Q13177;Q13153;Q13153-2;O75914-2;O75914;O75914-4;O75914-3	Q13177	Serine/threonine-protein kinase PAK 2;PAK-2p27;PAK-2p34	PAK2	2016		1050900000
26.6971	26.8503	26.9333	26.4734	26.6948	17	17	13	41.2	41.2	33	58.022	0	52.761	1050600000	62	O95747	O95747	Serine/threonine-protein kinase OSR1	OXSR1	573		1050600000
27.3141	26.9005	27.2325	26.9337	26.4543	11	11	11	36.4	36.4	36.4	47.151	0	65.309	1048500000	34	Q8NBX0	Q8NBX0	Saccharopine dehydrogenase-like oxidoreductase	SCCPDH	2756		1048500000
27.7229	26.6498	26.5457	24.8075	26.2187	37	37	34	17.6	17.6	16.6	329.39	0	103.53	1048400000	78	O75962-2;O75962;O75962-4;O75962-5;O75962-3	O75962-2;O75962;O75962-4;O75962-5	Triple functional domain protein	TRIO	485		1048400000
27.0119	26.1735	26.691	26.6221	27.0708	17	17	17	62.8	62.8	62.8	36.573	0	84.774	1047200000	54	P14550	P14550	Alcohol dehydrogenase [NADP(+)]	AKR1A1	915		1047200000
26.774	26.266	26.0596	26.4048	26.7717	20	19	19	56.4	55	55	54.366	0	224.66	1043100000	66	O75439	O75439	Mitochondrial-processing peptidase subunit beta	PMPCB	449		1043100000
26.9475	27.2244	27.1026	27.2639	26.9657	8	8	8	59.3	59.3	59.3	20.105	0	33.723	1040800000	42	P51970	P51970	NADH dehydrogenase [ubiquinone] 1 alpha subcomplex subunit 8	NDUFA8	1521		1040800000
28.4431	27.92	28.4206	27.5851	27.7869	18	9	9	66.2	41.8	41.8	42.293	0	34.674	1039900000	41	P42025	P42025	Beta-centractin	ACTR1B	1335		1039900000
26.7015	26.9167	26.7192	27.1294	26.6197	20	20	20	56	56	56	46.51	0	64.661	1039500000	50	Q96I99;Q96I99-2	Q96I99;Q96I99-2	Succinyl-CoA ligase [GDP-forming] subunit beta, mitochondrial	SUCLG2	3046		1039500000
27.2062	27.1718	27.6239	27.002	27.5372	9	9	9	35.9	35.9	35.9	27.647	0	31.729	1039300000	27	P25788-2;P25788	P25788-2;P25788	Proteasome subunit alpha type-3	PSMA3	1114		1039300000
26.5468	26.3916	26.3748	26.0157	26.0583	18	18	18	76.9	76.9	76.9	33.232	0	314.98	1038000000	71	P54920;Q9H115-3;Q9H115-2;Q9H115	P54920	Alpha-soluble NSF attachment protein	NAPA	1581		1038000000
27.1507	27.5678	27.4943	26.5017	25.6625	15	15	13	65.3	65.3	58.2	26.559	0	176.64	1036900000	47	P21266	P21266	Glutathione S-transferase Mu 3	GSTM3	1034		1036900000
26.6188	25.2172	26.5247	23.8075	26.1798	16	16	16	48.4	48.4	48.4	45.899	0	118.58	1034700000	46	Q9HCJ6	Q9HCJ6	Synaptic vesicle membrane protein VAT-1 homolog-like	VAT1L	3453		1034700000
27.0922	26.7959	27.2729	25.9099	26.3756	16	15	15	60.5	54.3	54.3	41.569	0	59.592	1032600000	45	Q92747;Q92747-2	Q92747;Q92747-2	Actin-related protein 2/3 complex subunit 1A	ARPC1A	2905		1032600000
26.5585	26.798	27.0936	25.5213	26.0169	13	13	13	55.2	55.2	55.2	34.985	0	214.53	1032100000	50	Q12841;Q12841-2	Q12841;Q12841-2	Follistatin-related protein 1	FSTL1	1978		1032100000
26.2589	25.4905	25.7361	26.0945	26.5969	11	11	11	40.5	40.5	40.5	50.287	0	103.59	1030400000	54	Q15654	Q15654	Thyroid receptor-interacting protein 6	TRIP6	2234		1030400000
27.9307	NaN	28.3793	28.2682	27.2608	4	4	4	45.7	45.7	45.7	9.3697	0	10.613	1029800000	12	O00483	O00483	Cytochrome c oxidase subunit NDUFA4	NDUFA4	172		1029800000
26.9201	26.2091	26.8612	26.5812	26.96	12	12	12	24.3	24.3	24.3	62.081	0	67.623	1028500000	53	P15586;P15586-2	P15586;P15586-2	N-acetylglucosamine-6-sulfatase	GNS	943		1028500000
26.8872	27.0259	26.7235	26.6382	27.0291	13	13	13	49.5	49.5	49.5	38.388	0	50.727	1027000000	47	P20042	P20042	Eukaryotic translation initiation factor 2 subunit 2	EIF2S2	1013		1027000000
26.315	26.6737	26.9984	27.0075	26.6641	22	22	18	43.5	43.5	37.9	74.761	0	82.127	1027000000	78	O75746;O75746-2	O75746;O75746-2	Calcium-binding mitochondrial carrier protein Aralar1	SLC25A12	468		1027000000
26.6497	26.9451	26.8196	26.3295	26.8768	21	21	21	54.6	54.6	54.6	51.156	0	63.233	1026500000	67	Q9Y230;Q9Y230-2	Q9Y230;Q9Y230-2	RuvB-like 2	RUVBL2	3842		1026500000
26.7781	26.638	25.9959	26.6351	26.8707	14	14	14	43.1	43.1	43.1	50.227	0	112.78	1021600000	60	P80303-2;P80303	P80303-2;P80303	Nucleobindin-2;Nesfatin-1	NUCB2	1819		1021600000
27.0883	26.8199	27.3639	26.1561	26.7849	8	8	8	46.2	46.2	46.2	25.898	0	118.1	1021100000	43	P25787	P25787	Proteasome subunit alpha type-2	PSMA2	1113		1021100000
28.9063	28.5701	28.3107	NaN	NaN	2	2	2	8.4	8.4	8.4	24.817	0	8.8598	1014800000	10	P00846	P00846	ATP synthase subunit a	MT-ATP6	620		1014800000
27.3962	26.5335	27.2535	26.1667	26.6917	11	11	11	68.1	68.1	68.1	31.462	0	82.957	1014700000	41	P10768	P10768	S-formylglutathione hydrolase	ESD	833		1014700000
27.468	27.1293	26.8825	26.5646	26.8621	14	14	14	34.1	34.1	34.1	54.812	0	87.935	1012200000	46	O75844	O75844	CAAX prenyl protease 1 homolog	ZMPSTE24	474		1012200000
26.3053	26.2212	25.6729	25.7125	26.2435	22	22	22	59.9	59.9	59.9	52.385	0	323.31	1012200000	62	P54578-2;P54578;P54578-3	P54578-2;P54578;P54578-3	Ubiquitin carboxyl-terminal hydrolase 14	USP14	1568		1012200000
26.2499	26.3038	26.3723	27.3892	27.127	18	18	18	47.9	47.9	47.9	50.316	0	155.77	1008200000	55	P04062-4;P04062-2;P04062;P04062-5;P04062-3	P04062-4;P04062-2;P04062;P04062-5;P04062-3	Glucosylceramidase	GBA	658		1008200000
26.9143	27.1191	27.2028	27.4615	27.1401	8	8	8	61.1	61.1	61.1	16.698	0	41.249	1007100000	42	Q9P0J0;Q9P0J0-2	Q9P0J0;Q9P0J0-2	NADH dehydrogenase [ubiquinone] 1 alpha subcomplex subunit 13	NDUFA13	3646		1007100000
26.1768	25.7986	25.7197	26.5184	25.9393	25	25	25	43.7	43.7	43.7	74.605	0	163.49	1004100000	73	O76094;O76094-2	O76094;O76094-2	Signal recognition particle subunit SRP72	SRP72	495		1004100000
26.7128	26.8886	26.9883	26.9651	26.8125	10	10	10	58.7	58.7	58.7	24.347	0	132.85	998700000	48	Q9UL25	Q9UL25	Ras-related protein Rab-21	RAB21	3784		998700000
26.5776	26.4582	26.8891	26.5075	26.8007	17	17	17	53.7	53.7	53.7	52.878	0	127.33	993250000	58	Q96KP4;Q96KP4-2	Q96KP4;Q96KP4-2	Cytosolic non-specific dipeptidase	CNDP2	3069		993250000
27.3811	27.4099	27.2374	27.9333	28.2679	6	6	6	37	37	37	18.795	0	20.05	992910000	25	Q969H8	Q969H8	Myeloid-derived growth factor	MYDGF	2942		992910000
27.0618	26.5164	27.2175	26.7813	26.7138	21	21	21	56.1	56.1	56.1	54.151	0	79.367	991010000	66	Q9UI12-2;Q9UI12	Q9UI12-2;Q9UI12	V-type proton ATPase subunit H	ATP6V1H	3742		991010000
27.1946	26.6994	27.084	26.1327	26.6477	7	7	7	54.5	54.5	54.5	17.04	0	70.643	990660000	25	P62841	P62841	40S ribosomal protein S15	RPS15	1748		990660000
27.6618	27.8861	28.1957	27.6818	27.8946	5	5	2	58.4	58.4	32.6	10.366	0	218.12	985590000	26	P63167	P63167	Dynein light chain 1, cytoplasmic	DYNLL1	1780		985590000
27.7593	28.2169	27.9702	28.5551	27.6897	4	4	4	21.2	21.2	21.2	17.417	0	11.584	984420000	22	O14561	O14561	Acyl carrier protein, mitochondrial	NDUFAB1	194		984420000
26.4601	24.2567	25.9851	25.7307	25.8532	36	36	36	23.7	23.7	23.7	231.24	0	230.03	979990000	92	Q92614-4;Q92614;Q92614-2;Q92614-3;Q92614-5	Q92614-4;Q92614;Q92614-2;Q92614-3;Q92614-5	Unconventional myosin-XVIIIa	MYO18A	2892		979990000
28.1589	27.9928	28.0967	28.324	27.6073	4	4	2	52	52	28	11.309	0	119.84	974230000	20	Q15836;P23763-2;P23763-3;P23763	Q15836	Vesicle-associated membrane protein 3	VAMP3	2249		974230000
25.55	25.7127	25.6915	25.7908	25.4589	28	28	28	46.8	46.8	46.8	81.852	0	88.526	973150000	94	O00471	O00471	Exocyst complex component 5	EXOC5	171		973150000
26.7812	27.4196	26.5019	27.4288	27.0884	13	13	12	41.9	41.9	41.9	36.006	0	74.424	971890000	47	P22626-2;P22626	P22626-2;P22626	Heterogeneous nuclear ribonucleoproteins A2/B1	HNRNPA2B1	1063		971890000
26.2675	26.1107	26.5873	27.24	26.5439	20	20	19	42.8	42.8	40.5	61.842	0	101.11	969480000	86	Q9Y6M1-1;Q9Y6M1;Q9Y6M1-5;Q9Y6M1-6;Q9Y6M1-3;Q9Y6M1-4;O00425-2;Q9NZI8-2;Q9NZI8	Q9Y6M1-1;Q9Y6M1;Q9Y6M1-5;Q9Y6M1-6;Q9Y6M1-3;Q9Y6M1-4	Insulin-like growth factor 2 mRNA-binding protein 2	IGF2BP2	4000		969480000
28.4968	27.9514	27.9484	28.0244	28.4289	3	3	3	39.1	39.1	39.1	14.787	0	29.511	966360000	15	P35268	P35268	60S ribosomal protein L22	RPL22	1251		966360000
26.9228	26.3525	26.649	26.7222	26.2528	12	12	12	60.2	60.2	60.2	28.068	0	113.47	965160000	46	Q9Y224	Q9Y224	UPF0568 protein C14orf166	C14orf166	3841		965160000
26.4612	25.7292	26.5368	26.3826	26.6443	17	17	15	35.6	35.6	31.6	59.069	0	69.818	962880000	60	Q13596;Q13596-2;Q13596-3	Q13596;Q13596-2;Q13596-3	Sorting nexin-1	SNX1	2069		962880000
27.1688	27.5408	27.5477	26.931	27.541	23	23	22	29.7	29.7	29	114.9	0	110.43	962850000	64	P13612;P13612-2	P13612	Integrin alpha-4	ITGA4	891		962850000
26.2707	25.6642	26.1937	25.9564	25.6534	21	21	21	40.3	40.3	40.3	74.712	0	105.06	961060000	69	Q9UPT5-2;Q9UPT5-5;Q9UPT5-1;Q9UPT5-6;Q9UPT5;Q9UPT5-4	Q9UPT5-2;Q9UPT5-5;Q9UPT5-1;Q9UPT5-6;Q9UPT5	Exocyst complex component 7	EXOC7	3831		961060000
26.3092	25.9343	26.4903	26.1809	26.7475	15	15	14	35.2	35.2	32.8	46.648	0	92.258	959400000	53	Q9UNH7;Q9UNH7-2;Q86XE0-2;Q86XE0	Q9UNH7;Q9UNH7-2	Sorting nexin-6;Sorting nexin-6, N-terminally processed	SNX6	3817		959400000
26.0229	26.8223	26.0564	27.8469	24.7968	31	31	31	48.9	48.9	48.9	73.62	0	67.232	958440000	70	P52272-2;P52272	P52272-2;P52272	Heterogeneous nuclear ribonucleoprotein M	HNRNPM	1524		958440000
27.7003	27.0669	27.2329	27.3732	27.223	6	6	6	53.4	53.4	53.4	13.459	0	121.82	956020000	33	Q16718;Q16718-2	Q16718;Q16718-2	NADH dehydrogenase [ubiquinone] 1 alpha subcomplex subunit 5	NDUFA5	2282		956020000
27.3038	26.7607	26.9468	25.3167	26.9151	11	11	11	44.9	44.9	44.9	30.867	0	40.553	954990000	44	P15559;P15559-2;P15559-3	P15559;P15559-2;P15559-3	NAD(P)H dehydrogenase [quinone] 1	NQO1	942		954990000
25.9218	24.8636	25.461	24.6681	25.5998	36	36	36	33.2	33.2	33.2	186.96	0	146.4	948870000	77	Q07157-2;Q07157	Q07157-2;Q07157	Tight junction protein ZO-1	TJP1	1933		948870000
27.0132	27.2821	28.423	28.3307	27.5995	8	8	8	57.8	57.8	57.8	19.312	0	82.028	948390000	29	Q07812-7;Q07812-8;Q07812;Q07812-2;Q07812-5;Q07812-6;Q07812-4	Q07812-7;Q07812-8;Q07812;Q07812-2;Q07812-5;Q07812-6	Apoptosis regulator BAX	BAX	1935		948390000
26.9687	26.4795	26.7427	26.5672	26.6913	13	13	8	27.6	27.6	20.1	60.029	0	105.1	946840000	47	O60684;O15131	O60684;O15131	Importin subunit alpha-7;Importin subunit alpha-6	KPNA6;KPNA5	393		946840000
NaN	28.9716	28.8757	28.0908	29.5489	2	2	2	17.4	17.4	17.4	12.476	0	16.173	944420000	10	P14174	P14174	Macrophage migration inhibitory factor	MIF	908		944420000
26.7936	27.0392	26.6258	26.0029	27.53	13	10	10	78.9	57.8	57.8	18.736	0	81.874	943950000	32	Q9Y281;Q9Y281-3	Q9Y281;Q9Y281-3	Cofilin-2	CFL2	3850		943950000
27.8917	28.1339	28.2716	27.9199	27.8895	11	9	8	58.1	49.3	45.3	22.774	0	22.936	943480000	29	P51153	P51153	Ras-related protein Rab-13	RAB13	1494		943480000
26.6761	27.2017	26.8361	26.4927	26.6249	13	13	13	71.8	71.8	71.8	22.977	0	65.735	939010000	43	Q9NP72;Q9NP72-2;Q9NP72-3	Q9NP72;Q9NP72-2;Q9NP72-3	Ras-related protein Rab-18	RAB18	3468		939010000
27.6636	27.1881	27.1236	27.5889	27.2658	8	8	8	54.2	54.2	54.2	21.831	0	113.72	938790000	26	Q9Y6M9	Q9Y6M9	NADH dehydrogenase [ubiquinone] 1 beta subcomplex subunit 9	NDUFB9	4003		938790000
28.8201	28.3411	27.9474	29.117	28.326	3	3	3	67.3	67.3	67.3	6.2953	0	14.672	938110000	15	P56134-3;P56134;P56134-4;P56134-2	P56134-3;P56134;P56134-4;P56134-2	ATP synthase subunit f, mitochondrial	ATP5J2	1609		938110000
26.6391	25.75	26.8318	26.6668	26.2527	19	10	10	57.4	34.5	34.5	42.142	0	38.343	938020000	34	P50148;Q03113-3;Q03113-2;P19086;Q03113	P50148	Guanine nucleotide-binding protein G(q) subunit alpha	GNAQ	1467		938020000
27.476	27.509	27.8945	27.6573	27.4628	10	10	9	43.7	43.7	40.8	33.31	0	107.72	937900000	43	Q9BPW8	Q9BPW8	Protein NipSnap homolog 1	NIPSNAP1	3168		937900000
27.1913	27.6075	27.6143	27.7691	27.7356	7	7	7	43.9	43.9	43.9	18.988	0	23.341	934240000	30	P67812-4;P67812;P67812-3;P67812-2;P0C7V7	P67812-4;P67812;P67812-3;P67812-2	Signal peptidase complex catalytic subunit SEC11A	SEC11A	1793		934240000
26.7148	26.7056	26.5901	26.6911	26.9722	10	10	10	40.7	40.7	40.7	42.794	0	86.651	933580000	50	P51553;P51553-2	P51553;P51553-2	Isocitrate dehydrogenase [NAD] subunit gamma, mitochondrial	IDH3G	1500		933580000
NaN	NaN	NaN	NaN	NaN	1	1	1	6.5	6.5	6.5	14.295	0.0026406	1.9835	931630000	6	O95399;O95399-2	O95399;O95399-2	Urotensin-2	UTS2	554		931630000
26.5154	26.1562	26.1815	26.3136	26.2498	14	14	14	40.9	40.9	40.9	52.623	0	96.233	929200000	59	Q96CS3	Q96CS3	FAS-associated factor 2	FAF2	2983		929200000
26.2572	25.7577	26.0926	25.5843	26.08	23	23	23	27.4	27.4	27.4	151.66	0	197.4	927680000	66	Q6P2E9;Q6P2E9-2	Q6P2E9;Q6P2E9-2	Enhancer of mRNA-decapping protein 4	EDC4	2471		927680000
26.2124	26.1457	26.0725	25.4966	25.8586	21	21	21	40.6	40.6	40.6	93.307	0	94.669	927040000	64	P45974-2;P45974;Q92995-2;Q92995	P45974-2;P45974	Ubiquitin carboxyl-terminal hydrolase 5	USP5	1367		927040000
26.7166	25.882	23.9555	24.7453	26.6648	14	14	14	24.7	24.7	24.7	84.141	0	118.05	923870000	47	O14672;O14672-2	O14672;O14672-2	Disintegrin and metalloproteinase domain-containing protein 10	ADAM10	204		923870000
26.9738	25.9057	26.2684	25.7345	26.3034	10	10	10	65.2	65.2	65.2	24.636	0	118.36	921830000	41	P22061;P22061-2	P22061;P22061-2	Protein-L-isoaspartate(D-aspartate) O-methyltransferase	PCMT1	1051		921830000
27.0888	26.7487	27.0114	26.5168	26.8185	12	12	12	62.3	62.3	62.3	35.386	0	70.797	919690000	39	Q8TC12;Q8TC12-2;Q8TC12-3;Q96NR8	Q8TC12;Q8TC12-2;Q8TC12-3	Retinol dehydrogenase 11	RDH11	2807		919690000
26.806	26.5858	27.1993	25.6509	26.8094	8	8	8	60	60	60	15.04	0	175.16	918180000	47	Q15121;Q15121-2	Q15121;Q15121-2	Astrocytic phosphoprotein PEA-15	PEA15	2189		918180000
27.3563	27.6416	27.6236	26.8925	28.0524	7	7	7	59	59	59	16.476	0	77.632	915640000	27	Q15185-4;Q15185;Q15185-3;Q15185-2	Q15185-4;Q15185;Q15185-3	Prostaglandin E synthase 3	PTGES3	2199		915640000
25.8812	25.7829	25.9809	26.0266	26.4579	24	24	24	30.7	30.7	30.7	117.35	0	272.17	914260000	70	Q9UIQ6;Q9UIQ6-3;Q9UIQ6-2	Q9UIQ6;Q9UIQ6-3;Q9UIQ6-2	Leucyl-cystinyl aminopeptidase;Leucyl-cystinyl aminopeptidase, pregnancy serum form	LNPEP	3752		914260000
27.2833	26.6836	27.5395	27.0721	27.0232	13	13	13	48.2	48.2	48.2	26.145	0	98.596	912830000	41	P36543;P36543-3;P36543-2;Q96A05	P36543;P36543-3;P36543-2	V-type proton ATPase subunit E 1	ATP6V1E1	1279		912830000
NaN	28.6064	28.4055	28.3692	NaN	7	7	7	49.3	49.3	49.3	8.7813	0	15.501	912720000	14	P09669	P09669	Cytochrome c oxidase subunit 6C	COX6C	805		912720000
26.6077	26.2884	26.7789	26.5504	26.7972	8	8	8	36	36	36	24.484	0	90.007	910260000	39	Q9UBQ5-2;Q9UBQ5	Q9UBQ5-2;Q9UBQ5	Eukaryotic translation initiation factor 3 subunit K	EIF3K	3686		910260000
26.865	27.381	27.1948	27.0408	27.5101	15	15	15	56.9	56.9	56.9	38.438	0	57.978	909680000	51	Q9Y3F4;Q9Y3F4-2	Q9Y3F4;Q9Y3F4-2	Serine-threonine kinase receptor-associated protein	STRAP	3913		909680000
27.0942	26.6777	27.3495	27.0638	27.0469	11	7	7	75.3	57.2	57.2	23.707	0	112.98	909640000	34	P61020;P61020-2	P61020;P61020-2	Ras-related protein Rab-5B	RAB5B	1659		909640000
26.7046	27.5954	27.9091	27.3541	27.7148	7	7	7	62.7	62.7	62.7	15.649	0	48.007	908920000	30	P26885	P26885	Peptidyl-prolyl cis-trans isomerase FKBP2	FKBP2	1129		908920000
27.2502	27.0769	26.8708	25.4131	26.6544	12	12	12	42.3	42.3	42.3	44.468	0	43.014	907960000	41	Q16543	Q16543	Hsp90 co-chaperone Cdc37;Hsp90 co-chaperone Cdc37, N-terminally processed	CDC37	2268		907960000
27.9652	27.7821	27.3274	27.6404	27.4177	7	7	7	77.5	77.5	77.5	15.521	0	100.52	906200000	38	Q9NS69	Q9NS69	Mitochondrial import receptor subunit TOM22 homolog	TOMM22	3525		906200000
26.9357	26.8974	26.3982	27.4547	26.8708	12	12	12	37.8	37.8	37.8	45.394	0	61.438	905570000	38	Q6YN16;Q6YN16-2	Q6YN16;Q6YN16-2	Hydroxysteroid dehydrogenase-like protein 2	HSDL2	2516		905570000
26.4006	26.0614	25.2186	26.35	26.0135	23	23	23	46.3	46.3	46.3	82.501	0	129.65	904970000	70	Q9UH99-2;Q9UH99;Q9UH99-3	Q9UH99-2;Q9UH99;Q9UH99-3	SUN domain-containing protein 2	SUN2	3719		904970000
27.0797	26.2476	26.9947	26.9558	26.2862	19	19	19	52.9	52.9	52.9	53.165	0	65.887	904360000	52	P23381;P23381-2	P23381;P23381-2	Tryptophan--tRNA ligase, cytoplasmic;T1-TrpRS;T2-TrpRS	WARS	1078		904360000
26.4276	26.1684	26.5684	26.3978	26.3117	13	13	13	49.7	49.7	49.7	42.502	0	72.701	903720000	44	Q7L2H7;Q7L2H7-2	Q7L2H7;Q7L2H7-2	Eukaryotic translation initiation factor 3 subunit M	EIF3M	2549		903720000
26.8539	25.0731	27.9361	NaN	24.5435	13	13	13	45.3	45.3	45.3	46.944	0	102.58	902180000	32	P28300	P28300	Protein-lysine 6-oxidase	LOX	1150		902180000
27.3389	27.1042	27.2116	27.0676	26.9639	11	11	11	51.8	51.8	51.8	27.391	0	65.74	899800000	35	P19404	P19404	NADH dehydrogenase [ubiquinone] flavoprotein 2, mitochondrial	NDUFV2	1004		899800000
27.6834	25.6567	24.5796	NaN	28.4942	8	8	8	19.4	19.4	19.4	55.385	0	47.511	899070000	19	O00592-2;O00592	O00592-2;O00592	Podocalyxin	PODXL	181		899070000
26.7073	26.4411	26.7174	26.3813	26.3704	15	15	15	54.8	54.8	54.8	39.93	0	100.4	899030000	51	O15372	O15372	Eukaryotic translation initiation factor 3 subunit H	EIF3H	274		899030000
26.3907	26.2011	26.6387	26.666	26.7691	15	15	14	56.9	56.9	54.7	38.169	0	103.32	898370000	60	O75436;O75436-2	O75436;O75436-2	Vacuolar protein sorting-associated protein 26A	VPS26A	447		898370000
26.7083	27.3843	26.9212	26.9661	27.0324	15	8	8	59	37.9	37.9	40.532	0	151.18	897700000	40	P08754	P08754	Guanine nucleotide-binding protein G(k) subunit alpha	GNAI3	778		897700000
27.0408	26.3665	26.7093	25.7087	26.2928	17	17	17	45.3	45.3	45.3	48.207	0	256.29	896260000	49	Q9UJU6;Q9UJU6-2;Q9UJU6-3;Q9UJU6-6;Q9UJU6-5;Q9UJU6-4	Q9UJU6;Q9UJU6-2;Q9UJU6-3;Q9UJU6-6;Q9UJU6-5	Drebrin-like protein	DBNL	3760		896260000
26.6235	26.1644	25.8617	25.1718	26.2581	23	13	13	74	51	51	50.582	0	93.934	892720000	53	P31150	P31150	Rab GDP dissociation inhibitor alpha	GDI1	1202		892720000
27.2247	26.9614	26.6831	26.9316	27.0822	16	16	16	48.5	48.5	48.5	58.14	0	323.31	891890000	48	O15371-2;O15371-3;O15371	O15371-2;O15371-3;O15371	Eukaryotic translation initiation factor 3 subunit D	EIF3D	273		891890000
26.0938	26.7739	25.9847	27.3289	25.997	18	18	18	28.8	28.8	28.8	88.979	0	101.22	888020000	50	Q00839-2;Q00839	Q00839-2;Q00839	Heterogeneous nuclear ribonucleoprotein U	HNRNPU	1861		888020000
26.6794	25.9418	26.182	26.259	25.9202	17	17	17	41.1	41.1	41.1	66.392	0	81.576	887480000	41	Q13492-3;Q13492-2;Q13492-5;Q13492;Q13492-4;O60641-3;O60641-4;O60641	Q13492-3;Q13492-2;Q13492-5;Q13492;Q13492-4	Phosphatidylinositol-binding clathrin assembly protein	PICALM	2054		887480000
25.5603	25.7524	25.6346	25.4241	26.0297	28	28	28	37.8	37.8	37.8	101.27	0	125.45	876370000	77	Q9BXJ9;Q9BXJ9-4;Q6N069;Q6N069-3;Q6N069-2;Q6N069-5;Q6N069-4	Q9BXJ9;Q9BXJ9-4	N-alpha-acetyltransferase 15, NatA auxiliary subunit	NAA15	3272		876370000
25.9536	25.5655	25.9017	26.6895	25.5063	22	22	22	55.2	55.2	55.2	53.836	0	90.266	875720000	64	P22570;P22570-7;P22570-5;P22570-2;P22570-3;P22570-4;P22570-6	P22570;P22570-7;P22570-5;P22570-2;P22570-3;P22570-4;P22570-6	NADPH:adrenodoxin oxidoreductase, mitochondrial	FDXR	1061		875720000
26.5651	26.8145	26.1013	25.3545	26.7414	14	14	14	38.2	38.2	38.2	46.626	0	105.09	875660000	49	Q6PIU2-2;Q6PIU2;Q6PIU2-3	Q6PIU2-2;Q6PIU2;Q6PIU2-3	Neutral cholesterol ester hydrolase 1	NCEH1	2486		875660000
27.0477	26.99	26.3223	27.2779	27.2822	5	5	5	56.8	56.8	56.8	15.769	0	39.952	873540000	32	Q9NYL4-2;Q9NYL4	Q9NYL4-2;Q9NYL4	Peptidyl-prolyl cis-trans isomerase FKBP11	FKBP11	3608		873540000
25.9035	25.6368	25.8237	25.3742	25.597	14	14	9	43.2	43.2	29.5	44.424	0	98.711	873140000	60	P36507	P36507	Dual specificity mitogen-activated protein kinase kinase 2	MAP2K2	1276		873140000
26.303	26.041	26.1772	26.7487	26.4821	23	23	23	43.5	43.5	43.5	88.754	0	128.32	872250000	61	Q9UBV2;Q9UBV2-2	Q9UBV2	Protein sel-1 homolog 1	SEL1L	3692		872250000
27.4759	26.672	27.5491	26.7903	28.515	5	5	5	41.8	41.8	41.8	11.471	0	19.911	871470000	22	Q99584	Q99584	Protein S100-A13	S100A13	3133		871470000
26.8533	25.6061	26.3679	26.1568	26.0209	10	10	10	43.6	43.6	43.6	35.102	0	89.453	870460000	47	O00764;O00764-3;O00764-2	O00764;O00764-3;O00764-2	Pyridoxal kinase	PDXK	187		870460000
27.6505	26.7414	26.9539	26.5387	26.7753	9	9	9	68.3	68.3	68.3	21.097	0	71.105	869880000	34	Q9NRV9	Q9NRV9	Heme-binding protein 1	HEBP1	3514		869880000
26.2142	26.0064	24.5679	23.6889	23.9396	50	50	50	17.9	17.9	17.9	468.83	0	184.25	868820000	86	P98160	P98160	Basement membrane-specific heparan sulfate proteoglycan core protein;Endorepellin;LG3 peptide	HSPG2	1845		868820000
26.1006	26.2867	26.6853	26.6345	26.327	22	22	22	32.2	32.2	32.2	100.29	0	80.767	863690000	72	O76024	O76024	Wolframin	WFS1	490		863690000
27.1497	26.7278	26.8457	26.6161	27.0213	5	5	5	51.1	51.1	51.1	10.275	0	18.896	862290000	23	P61513;A6NKH3	P61513	60S ribosomal protein L37a	RPL37A	1683		862290000
26.9292	26.9439	26.9822	27.2474	27.7208	8	8	8	66.9	66.9	66.9	19.206	0	83.245	860870000	36	O95881	O95881	Thioredoxin domain-containing protein 12	TXNDC12	590		860870000
25.6753	25.7743	26.0098	25.9622	25.8968	22	22	22	46.2	46.2	46.2	57.21	0	49.247	856200000	68	P48444;P48444-2	P48444;P48444-2	Coatomer subunit delta	ARCN1	1410		856200000
26.6775	24.0896	22.9586	24.7398	26.2689	23	23	22	34	34	33.1	122.02	0	117.65	856020000	48	P14543-2;P14543	P14543-2;P14543	Nidogen-1	NID1	914		856020000
26.1612	26.0279	26.1269	25.8858	26.1415	23	23	23	42.9	42.9	42.9	68.047	0	46.159	855870000	63	Q15046;Q15046-2	Q15046;Q15046-2	Lysine--tRNA ligase	KARS	2177		855870000
25.5351	23.9417	26.3568	26.2769	25.5677	44	44	38	29.5	29.5	26.8	194.31	0	104.61	855550000	95	Q9Y5S2;Q6DT37	Q9Y5S2	Serine/threonine-protein kinase MRCK beta	CDC42BPB	3963		855550000
26.5734	27.0195	26.2734	26.6461	27.1838	10	10	10	64.8	64.8	64.8	20.652	0	50.099	854980000	44	Q9Y2B0;Q9Y2B0-2	Q9Y2B0	Protein canopy homolog 2	CNPY2	3857		854980000
27.038	26.7268	26.2586	25.8234	26.0729	10	10	10	42.6	42.6	42.6	34.577	0	42.61	854460000	39	O00487	O00487	26S proteasome non-ATPase regulatory subunit 14	PSMD14	173		854460000
27.2478	27.0667	27.01	27.6138	27.6084	10	10	10	55.6	55.6	55.6	25.614	0	78.76	851070000	40	P54819-2;P54819;P54819-3;P54819-6;P54819-5;P54819-4	P54819-2;P54819;P54819-3;P54819-6;P54819-5;P54819-4	Adenylate kinase 2, mitochondrial;Adenylate kinase 2, mitochondrial, N-terminally processed	AK2	1578		851070000
27.3698	27.7263	26.7407	27.2569	27.0403	21	21	21	47.2	47.2	47.2	63.541	0	204.48	850740000	52	P46060	P46060	Ran GTPase-activating protein 1	RANGAP1	1371		850740000
26.6976	26.6029	25.4132	26.936	26.4533	12	12	12	19.7	19.7	19.7	67.887	0	75.285	848120000	51	Q9HD45	Q9HD45	Transmembrane 9 superfamily member 3	TM9SF3	3464		848120000
26.2891	25.907	26.7394	26.8415	26.578	14	14	14	33	33	33	65.33	0	202.96	848030000	54	Q08380	Q08380	Galectin-3-binding protein	LGALS3BP	1948		848030000
27.855	27.7991	27.3135	28.1145	27.1907	11	11	11	25.6	25.6	25.6	52.764	0	54.414	847940000	31	Q96N66;Q96N66-2;Q96N66-3	Q96N66;Q96N66-2;Q96N66-3	Lysophospholipid acyltransferase 7	MBOAT7	3075		847940000
27.3256	27.4666	27.9162	27.969	27.7871	16	6	6	62.7	26.3	26.3	37.186	0	63.398	843180000	26	P62140	P62140	Serine/threonine-protein phosphatase PP1-beta catalytic subunit	PPP1CB	1708		843180000
27.2189	26.733	27.3651	27.7544	26.7295	10	10	3	56.5	56.5	16.1	21.539	0	29.737	840750000	33	Q9NVJ2;Q9NVJ2-2	Q9NVJ2	ADP-ribosylation factor-like protein 8B	ARL8B	3565		840750000
26.7019	25.9299	26.2729	26.2219	25.8624	12	12	12	49.6	49.6	49.6	40.307	0	79.257	839090000	33	Q9NR45	Q9NR45	Sialic acid synthase	NANS	3500		839090000
26.2946	25.3492	26.0548	26.0393	26.0159	21	21	21	37.4	37.4	37.4	88.892	0	73.196	836260000	64	O95479;O95479-2	O95479;O95479-2	GDH/6PGL endoplasmic bifunctional protein;Glucose 1-dehydrogenase;6-phosphogluconolactonase	H6PD	561		836260000
27.2744	27.5416	28.279	26.8504	27.0692	7	7	1	30	30	6.5	17.493	0	113.89	834630000	26	P84157-2	P84157-2	Matrix-remodeling-associated protein 7	MXRA7	1842		834630000
26.2667	25.6751	27.3964	27.3943	25.9266	10	10	10	61.7	61.7	61.7	20.954	0	95.558	833800000	35	Q16527	Q16527	Cysteine and glycine-rich protein 2	CSRP2	2263		833800000
26.3709	26.351	26.0437	26.2601	26.6984	13	13	12	40.6	40.6	38	52.164	0	78.014	832370000	59	Q13283;Q13283-2	Q13283	Ras GTPase-activating protein-binding protein 1	G3BP1	2027		832370000
25.7205	25.5623	26.404	26.119	25.6797	24	24	24	32	32	32	104.07	0	48.352	829270000	60	Q96KP1	Q96KP1	Exocyst complex component 2	EXOC2	3068		829270000
27.1724	26.9513	27.8817	27.3777	26.84	16	5	5	55.4	17.1	17.1	33.064	0	10.991	828480000	24	P12235	P12235	ADP/ATP translocase 1	SLC25A4	869		828480000
27.4217	NaN	27.9218	26.9665	27.2663	6	6	6	41.5	41.5	41.5	15.069	0	11.374	827490000	17	P62847-2;P62847-3;P62847;P62847-4	P62847-2;P62847-3;P62847;P62847-4	40S ribosomal protein S24	RPS24	1749		827490000
26.9383	25.7022	NaN	NaN	29.5	11	11	11	16.5	16.5	16.5	70.043	0	47.509	827230000	22	Q92959	Q92959	Solute carrier organic anion transporter family member 2A1	SLCO2A1	2924		827230000
27.4274	27.3831	26.7493	25.9527	27.267	5	5	5	69.3	69.3	69.3	14.478	0	47.007	826060000	22	P61970	P61970	Nuclear transport factor 2	NUTF2	1700		826060000
26.4781	26.1246	26.1796	25.8643	26.3135	14	14	14	29.5	29.5	29.5	83.134	0	84.119	823140000	44	P22033	P22033	Methylmalonyl-CoA mutase, mitochondrial	MUT	1049		823140000
26.582	25.7089	26.3561	26.4779	26.8306	13	13	13	62.9	62.9	62.9	42.835	0	91.511	820730000	37	Q92597;Q92597-3;Q92597-2	Q92597;Q92597-3;Q92597-2	Protein NDRG1	NDRG1	2886		820730000
27.5938	27.8424	27.5414	27.773	27.323	12	5	5	74.1	35.8	35.8	22.171	0	19.55	820100000	26	Q9H0U4;Q92928	Q9H0U4	Ras-related protein Rab-1B	RAB1B	3336		820100000
27.2474	26.2713	27.6868	26.1692	26.3487	13	13	13	33	33	33	59.058	0	47.273	819340000	25	Q99829	Q99829	Copine-1	CPNE1	3161		819340000
26.1691	27.6936	22.7226	21.7593	26.335	34	34	34	42.4	42.4	42.4	119.09	0	208.56	817110000	74	P23229-4;P23229-2;P23229-9;P23229-6;P23229-5;P23229-3;P23229;P23229-7	P23229-4;P23229-2;P23229-9;P23229-6;P23229-5;P23229-3;P23229;P23229-7	Integrin alpha-6;Integrin alpha-6 heavy chain;Integrin alpha-6 light chain;Processed integrin alpha-6	ITGA6	1073		817110000
27.7135	26.3745	26.282	27.6063	27.7534	6	6	6	45	45	45	16.57	0	39.236	812790000	21	P61916;P61916-2	P61916;P61916-2	Epididymal secretory protein E1	NPC2	1694		812790000
26.3141	24.7317	26.1602	26.1047	25.5193	23	23	23	36.8	36.8	36.8	85.566	0	126.73	811960000	62	O60645	O60645	Exocyst complex component 3	EXOC3	391		811960000
27.0618	26.7735	27.2669	26.5313	26.8192	11	11	11	55.9	55.9	55.9	29.483	0	237.68	809930000	38	P25789;P25789-2	P25789;P25789-2	Proteasome subunit alpha type-4	PSMA4	1115		809930000
26.4836	25.5146	26.2419	26.1113	25.5907	27	27	27	47.7	47.7	47.7	100.28	0	61.469	808570000	61	Q9NV70-2;Q9NV70	Q9NV70-2;Q9NV70	Exocyst complex component 1	EXOC1	3554		808570000
26.6894	26.179	26.4511	26.8509	26.7127	12	12	12	33.6	33.6	33.6	46.65	0	65.48	808090000	33	P26440;P26440-2	P26440;P26440-2	Isovaleryl-CoA dehydrogenase, mitochondrial	IVD	1122		808090000
25.9893	25.5942	26.2497	26.3844	25.7469	22	22	22	35.5	35.5	35.5	77.942	0	71.908	806530000	62	P33121;P33121-2;P33121-3;Q9ULC5-4;Q9ULC5;Q9ULC5-3	P33121;P33121-2;P33121-3	Long-chain-fatty-acid--CoA ligase 1	ACSL1	1229		806530000
28.3565	28.0378	26.7856	26.8137	27.757	5	5	5	35.7	35.7	35.7	8.2178	0	16.537	805610000	24	P63173	P63173	60S ribosomal protein L38	RPL38	1782		805610000
26.6185	25.8297	25.865	25.2544	26.3045	27	27	27	30.4	30.4	30.4	138.83	0	81.594	804410000	61	O60841	O60841	Eukaryotic translation initiation factor 5B	EIF5B	406		804410000
27.0619	26.6714	26.5535	25.7683	26.4601	9	9	9	53.1	53.1	53.1	22.222	0	27.383	803070000	37	P30085;P30085-3;P30085-2	P30085;P30085-3;P30085-2	UMP-CMP kinase	CMPK1	1182		803070000
NaN	NaN	28.7504	28.726	28.0008	5	5	5	13.2	13.2	13.2	26.21	0	8.7398	801970000	12	Q9BVC6	Q9BVC6	Transmembrane protein 109	TMEM109	3248		801970000
27.3202	NaN	26.3987	27.0357	26.5946	8	8	8	34.3	34.3	34.3	38.83	0	201.93	801710000	29	Q5EB52;Q5EB52-2;Q5EB52-3	Q5EB52;Q5EB52-2;Q5EB52-3	Mesoderm-specific transcript homolog protein	MEST	2357		801710000
26.2865	27.1179	26.8286	28.7218	25.5321	16	16	14	49.3	49.3	42.3	39.183	0	83.918	801350000	47	O75367-2;O75367-3;O75367	O75367-2;O75367-3;O75367	Core histone macro-H2A.1	H2AFY	437		801350000
26.0577	24.234	26.1185	24.7358	26.5075	27	27	27	39.9	39.9	39.9	102.11	0	69.233	800960000	62	O14936-3;O14936;O14936-4;O14936-6;O14936-2;O14936-5	O14936-3;O14936;O14936-4;O14936-6;O14936-2	Peripheral plasma membrane protein CASK	CASK	229		800960000
27.6216	26.3062	27.0576	26.4705	26.9775	12	12	12	50.5	50.5	50.5	31.54	0	29.995	798250000	38	Q15404;Q15404-2	Q15404;Q15404-2	Ras suppressor protein 1	RSU1	2221		798250000
26.6192	26.693	26.1009	26.7186	26.2379	18	18	18	59.8	59.8	59.8	42.026	0	88.459	796110000	49	O00622	O00622	Protein CYR61	CYR61	182		796110000
27.2074	27.1217	26.9474	26.7099	26.7204	7	7	7	45.8	45.8	45.8	13.133	0	57.994	795990000	25	Q15370;Q15370-2	Q15370;Q15370-2	Transcription elongation factor B polypeptide 2	TCEB2	2216		795990000
27.944	NaN	27.718	25.8882	27.9799	2	2	1	32.8	32.8	13.1	6.0683	0	12.037	795400000	9	P80297;P13640-2;P02795;P13640;Q8N339;P80294;P04731	P80297;P13640-2;P02795;P13640;Q8N339;P80294;P04731	Metallothionein-1X;Metallothionein-1G;Metallothionein-2;Metallothionein-1M;Metallothionein-1H;Metallothionein-1A	MT1X;MT1G;MT2A;MT1M;MT1H;MT1A	648		795400000
26.3116	25.9054	26.6687	26.6313	26.1473	25	24	23	12.2	11.8	11.4	243.07	0	259.24	793040000	67	Q9H2D6-3;Q9H2D6-2;Q9H2D6;Q9H2D6-5;Q9H2D6-7;Q9H2D6-6	Q9H2D6-3;Q9H2D6-2;Q9H2D6;Q9H2D6-5;Q9H2D6-7	TRIO and F-actin-binding protein	TRIOBP	3357		793040000
26.8218	24.4815	25.3917	25.6508	26.3543	16	16	15	27.9	27.9	26.9	86.942	0	63.24	791480000	38	P05067;P05067-6;P05067-11;P05067-8;P05067-9;P05067-10;P05067-4;P05067-5;P05067-7;P05067-3;P05067-2	P05067;P05067-6;P05067-11;P05067-8;P05067-9;P05067-10;P05067-4;P05067-5;P05067-7;P05067-3	Amyloid beta A4 protein;N-APP;Soluble APP-alpha;Soluble APP-beta;C99;Beta-amyloid protein 42;Beta-amyloid protein 40;C83;P3(42);P3(40);C80;Gamma-secretase C-terminal fragment 59;Gamma-secretase C-terminal fragment 57;Gamma-secretase C-terminal fragment 50;C31	APP	685		791480000
28.0711	28.3489	27.6832	25.7681	27.9392	4	4	4	39.8	39.8	39.8	10.438	0	78.773	788190000	16	Q9H299	Q9H299	SH3 domain-binding glutamic acid-rich-like protein 3	SH3BGRL3	3355		788190000
26.3153	25.1352	25.6145	25.1393	25.2439	25	25	23	24.8	24.8	23.1	138.99	0	107.57	786830000	54	Q9H2G2-2;Q9H2G2	Q9H2G2-2;Q9H2G2	STE20-like serine/threonine-protein kinase	SLK	3358		786830000
26.0117	25.2804	25.1655	24.9761	25.4462	26	26	15	35	35	21.6	84.016	0	53.313	784240000	69	Q13620-3;Q13620-1;Q13620	Q13620-3;Q13620-1;Q13620	Cullin-4B	CUL4B	2074		784240000
27.691	28.4497	NaN	NaN	27.9669	4	4	4	26	26	26	14.551	0	8.0085	783090000	10	P42766	P42766	60S ribosomal protein L35	RPL35	1346		783090000
26.2313	26.08	26.5094	25.9403	26.1089	19	19	19	39.5	39.5	39.5	87.217	0	209.06	776130000	55	Q03518	Q03518	Antigen peptide transporter 1	TAP1	1900		776130000
27.1784	26.1927	26.0765	24.5793	27.1286	19	19	14	42.9	42.9	32.9	54.846	0	36.242	773190000	47	P12081-4;P12081;P12081-3;P12081-2	P12081-4;P12081;P12081-3;P12081-2	Histidine--tRNA ligase, cytoplasmic	HARS	864		773190000
26.7703	26.5899	26.8358	26.9892	26.2346	8	8	8	71	71	71	17.114	0	68.416	769650000	34	Q9UI09;Q9UI09-2	Q9UI09	NADH dehydrogenase [ubiquinone] 1 alpha subcomplex subunit 12	NDUFA12	3740		769650000
26.1153	25.2256	26.1363	25.3072	25.2537	27	27	27	39.9	39.9	39.9	98.398	0	103.76	769430000	69	P21399;O00408-5;O00408-4;O00408-3;O00408	P21399	Cytoplasmic aconitate hydratase	ACO1	1040		769430000
25.8892	25.9423	25.7507	25.5046	25.4515	21	21	21	55	55	55	59.709	0	70.524	763520000	64	Q9NPQ8;Q9NPQ8-4;Q9NPQ8-3;Q9NPQ8-2;Q9NVN3-4;Q9NVN3-3;Q9NVN3;Q9NVN3-1	Q9NPQ8;Q9NPQ8-4;Q9NPQ8-3;Q9NPQ8-2	Synembryn-A	RIC8A	3478		763520000
26.3164	26.4309	26.8532	26.2022	25.5023	13	13	13	50.3	50.3	50.3	34.551	0	45.741	762420000	38	Q8TDX7;Q8TDX7-2;Q9HC98;Q9HC98-3;Q9HC98-4;Q9HC98-2	Q8TDX7	Serine/threonine-protein kinase Nek7	NEK7	2824		762420000
26.5622	26.7091	26.9883	26.9826	26.6196	7	7	7	43.8	43.8	43.8	23.705	0	50.257	760110000	34	O00217	O00217	NADH dehydrogenase [ubiquinone] iron-sulfur protein 8, mitochondrial	NDUFS8	147		760110000
27.1899	26.8489	27.6431	26.4972	27.5014	8	8	8	48.5	48.5	48.5	29.204	0	60.741	758730000	27	P28070	P28070	Proteasome subunit beta type-4	PSMB4	1144		758730000
26.5498	24.6003	26.4246	27.0827	25.8044	18	18	18	51.2	51.2	51.2	46.53	0	48.689	757110000	51	P00966	P00966	Argininosuccinate synthase	ASS1	621		757110000
25.9072	25.5522	25.8398	25.7069	25.7862	23	23	19	26.8	26.8	22.7	127.06	0	69.293	757100000	62	Q12965	Q12965	Unconventional myosin-Ie	MYO1E	1992		757100000
27.1948	26.0718	25.8977	25.0701	27.2919	10	10	10	31.5	31.5	31.5	47.634	0	27.88	752390000	26	Q96RD7-2;Q96RD7	Q96RD7-2;Q96RD7	Pannexin-1	PANX1	3094		752390000
NaN	NaN	NaN	NaN	NaN	9	1	1	53.4	6.2	6.2	22.006	0	10.304	751940000	2	P08134	P08134	Rho-related GTP-binding protein RhoC	RHOC	757		751940000
26.6599	24.5283	25.4587	25.9099	25.6624	15	15	15	27.3	27.3	27.3	70.857	0	42.742	751550000	38	P43155;P43155-2;P43155-3	P43155;P43155-2;P43155-3	Carnitine O-acetyltransferase	CRAT	1354		751550000
26.4677	25.6054	26.1136	26.0008	26.2626	17	17	17	53.5	53.5	53.5	44.743	0	34.019	750730000	43	Q9NTK5;Q9NTK5-3;Q9NTK5-2	Q9NTK5;Q9NTK5-3;Q9NTK5-2	Obg-like ATPase 1	OLA1	3536		750730000
25.8238	25.4467	25.6479	26.2062	25.4583	31	31	30	41.9	41.9	40.9	88.583	0	68.292	750730000	69	Q9Y4W6	Q9Y4W6	AFG3-like protein 2	AFG3L2	3942		750730000
26.4521	26.0011	26.8069	27.1533	27.1506	6	6	6	43	43	43	17.018	0	29.614	748150000	27	P53680;P53680-2	P53680;P53680-2	AP-2 complex subunit sigma	AP2S1	1556		748150000
26.2716	26.2027	25.4226	25.825	26.0624	23	23	23	31.6	31.6	31.6	98.149	0	72.258	747750000	55	P78344-2;P78344	P78344-2;P78344	Eukaryotic translation initiation factor 4 gamma 2	EIF4G2	1807		747750000
25.7839	24.5601	26.1919	26.5341	26.073	18	18	18	34.9	34.9	34.9	70.973	0	68.062	747580000	60	Q14258	Q14258	E3 ubiquitin/ISG15 ligase TRIM25	TRIM25	2122		747580000
26.3933	25.643	25.7284	26.7278	26.2417	19	19	19	46.2	46.2	46.2	51.355	0	82.016	747490000	51	O43615	O43615	Mitochondrial import inner membrane translocase subunit TIM44	TIMM44	323		747490000
26.2279	25.3656	25.8266	25.9162	25.8409	22	22	3	39.3	39.3	3.7	73.139	0	148.82	747120000	60	Q14155-1;Q14155-5;Q15052-2;Q15052	Q14155-1;Q14155-5	Rho guanine nucleotide exchange factor 7	ARHGEF7	2103		747120000
26.6826	26.2449	25.1952	23.6726	26.4389	12	12	12	50.2	50.2	50.2	47.687	0	229.54	746760000	40	Q13501;Q13501-2	Q13501;Q13501-2	Sequestosome-1	SQSTM1	2055		746760000
26.8186	26.7437	26.8948	27.0341	27.1954	8	8	8	54.4	54.4	54.4	22.119	0	51.367	746740000	39	P30043	P30043	Flavin reductase (NADPH)	BLVRB	1175		746740000
25.8323	26.1539	NaN	27.2895	26.9033	14	14	14	37.6	37.6	37.6	61.929	0	59.088	744760000	45	P23219-3;P23219-2;P23219;P23219-6;P23219-5;P23219-4;P35354	P23219-3;P23219-2;P23219;P23219-6;P23219-5;P23219-4	Prostaglandin G/H synthase 1	PTGS1	1072		744760000
26.0214	25.2933	26.0253	25.7014	25.7179	21	21	21	45.6	45.6	45.6	68.436	0	85.605	744670000	58	Q06124-1;Q06124;Q06124-3	Q06124-1;Q06124;Q06124-3	Tyrosine-protein phosphatase non-receptor type 11	PTPN11	1921		744670000
26.3897	26.1651	26.4477	26.3132	26.3543	19	19	17	21.6	21.6	19.6	120.63	0	109.5	744500000	50	Q9Y2D5-6;Q9Y2D5-4;Q9Y2D5;Q9Y2D5-5;Q9Y2D5-7	Q9Y2D5-6;Q9Y2D5-4;Q9Y2D5;Q9Y2D5-5;Q9Y2D5-7	A-kinase anchor protein 2	AKAP2	3860		744500000
25.6817	25.3756	25.7318	25.5319	25.9478	19	19	19	29.2	29.2	29.2	95.925	0	72.784	744210000	49	Q8NE71;Q8NE71-2	Q8NE71;Q8NE71-2	ATP-binding cassette sub-family F member 1	ABCF1	2769		744210000
26.8816	27.1329	26.4566	27.9225	26.8746	12	12	12	33.3	33.3	33.3	39.594	0	53.973	737890000	35	P51991;P51991-2	P51991;P51991-2	Heterogeneous nuclear ribonucleoprotein A3	HNRNPA3	1522		737890000
26.9168	26.0189	26.7802	24.4306	25.7849	12	11	11	37.1	35.4	35.4	52.823	0	66.227	737630000	31	P40123;P40123-2;P40123-3	P40123;P40123-2	Adenylyl cyclase-associated protein 2	CAP2	1310		737630000
26.7809	NaN	26.9344	24.8633	25.409	14	14	14	27.4	27.4	27.4	69.652	0	54.212	737350000	32	Q6UVY6;Q6UVY6-2	Q6UVY6;Q6UVY6-2	DBH-like monooxygenase protein 1	MOXD1	2497		737350000
26.1327	26.5783	26.3582	26.6577	26.4864	15	15	15	34.8	34.8	34.8	55.317	0	90.773	736080000	54	Q96A33-2;Q96A33	Q96A33-2;Q96A33	Coiled-coil domain-containing protein 47	CCDC47	2956		736080000
26.4449	26.4006	26.3968	25.4034	27.4692	13	13	13	54.5	54.5	54.5	28.86	0	88.216	732100000	33	Q16270-2;Q16270	Q16270-2;Q16270	Insulin-like growth factor-binding protein 7	IGFBP7	2259		732100000
26.0629	25.7432	26.5565	25.875	25.3701	19	19	19	53.1	53.1	53.1	48.486	0	137.52	731970000	49	Q9UKS6	Q9UKS6	Protein kinase C and casein kinase substrate in neurons protein 3	PACSIN3	3776		731970000
27.5253	26.9811	27.0131	27.0182	27.3478	8	8	8	30.7	30.7	30.7	31.791	0	20.3	730930000	28	Q9H3N1	Q9H3N1	Thioredoxin-related transmembrane protein 1	TMX1	3375		730930000
26.8134	26.4518	26.9835	26.3644	26.5467	10	9	9	61.3	55.5	55.5	21.308	0	100.28	729510000	37	P84095	P84095	Rho-related GTP-binding protein RhoG	RHOG	1839		729510000
26.877	24.4461	25.2907	24.5888	27.2619	31	31	31	15.8	15.8	15.8	286.79	0	160.19	728900000	56	Q92508	Q92508	Piezo-type mechanosensitive ion channel component 1	PIEZO1	2873		728900000
25.6094	25.8681	25.6879	26.0998	25.5618	24	24	24	42.4	42.4	42.4	70.729	0	163.18	727500000	69	Q9UHB9;Q9UHB9-4;Q9UHB9-2;Q9UHB9-3	Q9UHB9;Q9UHB9-4;Q9UHB9-2	Signal recognition particle subunit SRP68	SRP68	3722		727500000
25.9277	25.6071	26.6795	26.8403	25.3387	17	17	17	32.1	32.1	32.1	72.731	0	111.97	727430000	44	Q0ZGT2-4;Q0ZGT2;Q0ZGT2-2;Q0ZGT2-3	Q0ZGT2-4;Q0ZGT2;Q0ZGT2-2;Q0ZGT2-3	Nexilin	NEXN	1961		727430000
26.5936	26.5172	26.4374	27.2483	26.632	9	9	9	59.6	59.6	59.6	22.088	0	58.316	725730000	28	P07203;P07203-2	P07203	Glutathione peroxidase 1	GPX1	729		725730000
28.466	25.5697	25.2669	NaN	25.9772	15	15	15	40.3	40.3	40.3	70.737	0	64.444	724880000	27	Q969Z0;Q969Z0-2	Q969Z0;Q969Z0-2	Protein TBRG4	TBRG4	2954		724880000
27.0084	25.6946	26.3108	24.7939	25.9894	15	15	15	13	13	13	167.55	0	79.273	724380000	40	P08572	P08572	Collagen alpha-2(IV) chain;Canstatin	COL4A2	771		724380000
28.5802	27.4518	27.758	26.9361	27.6503	2	2	2	12.2	12.2	12.2	26.352	0	10.345	723380000	11	Q15125	Q15125	3-beta-hydroxysteroid-Delta(8),Delta(7)-isomerase	EBP	2190		723380000
25.5714	25.958	25.8866	26.1579	25.5112	16	16	16	36.7	36.7	36.7	67.867	0	109.71	722990000	66	A1L0T0	A1L0T0	Acetolactate synthase-like protein	ILVBL	5		722990000
26.2503	25.3298	26.4312	25.3574	25.6171	22	18	18	38.1	32.4	32.4	74.175	0	65.902	722450000	49	Q9UJS0;Q9UJS0-2	Q9UJS0;Q9UJS0-2	Calcium-binding mitochondrial carrier protein Aralar2	SLC25A13	3759		722450000
26.9781	26.1794	26.8301	24.7327	26.1089	11	11	11	59.3	59.3	59.3	28.48	0	197.37	720640000	33	P28074;P28074-3;P28074-2	P28074;P28074-3	Proteasome subunit beta type-5	PSMB5	1146		720640000
25.6243	25.5281	25.7018	25.2506	25.2868	17	17	17	45.3	45.3	45.3	51.311	0	73.777	717600000	54	Q16401-2;Q16401	Q16401-2;Q16401	26S proteasome non-ATPase regulatory subunit 5	PSMD5	2261		717600000
28.4595	NaN	27.9897	27.8586	27.7539	4	4	4	73.3	73.3	73.3	13.062	0	37.896	717110000	14	P51808	P51808	Dynein light chain Tctex-type 3	DYNLT3	1515		717110000
28.0136	28.3531	28.507	28.8553	NaN	1	1	1	11.6	11.6	11.6	15.736	0	42.197	713670000	9	P27449	P27449	V-type proton ATPase 16 kDa proteolipid subunit	ATP6V0C	1133		713670000
26.3942	26.0392	26.5697	28.3472	26.8761	15	15	15	32.1	32.1	32.1	72.75	0	63.916	712700000	45	P16278-3;P16278;P16278-2;Q6UWU2-2;Q6UWU2	P16278-3;P16278;P16278-2	Beta-galactosidase	GLB1	954		712700000
26.3375	26.5404	25.7892	25.1297	26.1491	21	17	17	38.3	31.9	31.9	81.744	0	94.795	712290000	51	P14923	P14923	Junction plakoglobin	JUP	925		712290000
26.228	26.4575	25.8886	26.6022	26.868	9	9	9	47.1	47.1	47.1	27.368	0	122.74	711820000	40	P61587	P61587	Rho-related GTP-binding protein RhoE	RND3	1685		711820000
25.4371	25.8147	25.8195	25.8822	24.9645	24	24	24	47.4	47.4	47.4	66.966	0	91.96	711670000	64	Q9NTJ5;Q9NTJ5-2	Q9NTJ5;Q9NTJ5-2	Phosphatidylinositide phosphatase SAC1	SACM1L	3535		711670000
26.4987	26.1101	27.4953	25.2291	27.6638	9	9	9	25.8	25.8	25.8	40.532	0	39.746	709570000	28	P14324-2;P14324	P14324-2;P14324	Farnesyl pyrophosphate synthase	FDPS	911		709570000
26.2538	25.6223	26.6498	26.3097	26.2862	14	14	14	66.8	66.8	66.8	28.466	0	47.43	704720000	35	Q9UFN0;Q9BS92	Q9UFN0	Protein NipSnap homolog 3A	NIPSNAP3A	3707		704720000
25.9306	26.0748	26.16	26.3586	25.6225	22	20	20	42.6	38.6	38.6	80.419	0	101.55	703800000	60	O95573	O95573	Long-chain-fatty-acid--CoA ligase 3	ACSL3	567		703800000
25.8355	23.9016	25.5959	25.8275	25.272	22	22	22	36.1	36.1	36.1	82.845	0	89.321	703780000	60	P49589-2;P49589;P49589-3	P49589-2;P49589;P49589-3	Cysteine--tRNA ligase, cytoplasmic	CARS	1444		703780000
25.8605	25.6275	25.9988	NaN	25.8832	23	23	23	22.1	22.1	22.1	161.69	0	85.61	703310000	58	Q6YHK3;Q6YHK3-4;Q6YHK3-2;Q6YHK3-3	Q6YHK3;Q6YHK3-4;Q6YHK3-2;Q6YHK3-3	CD109 antigen	CD109	2515		703310000
26.9799	27.2736	26.1681	25.6848	27.7192	6	6	6	41.7	41.7	41.7	11.951	0	28.416	702590000	25	P62942	P62942	Peptidyl-prolyl cis-trans isomerase FKBP1A	FKBP1A	1766		702590000
26.9148	27.9539	28.1978	27.3357	27.1202	5	5	5	30.5	30.5	30.5	12.254	0	20.268	700100000	24	Q9Y3U8	Q9Y3U8	60S ribosomal protein L36	RPL36	3921		700100000
26.3127	26.5516	26.7593	27.0183	26.9079	10	10	10	23.6	23.6	23.6	55.799	0	106.69	699640000	40	P42785;P42785-2	P42785;P42785-2	Lysosomal Pro-X carboxypeptidase	PRCP	1347		699640000
26.4542	26.3809	26.4971	24.3475	25.1288	27	27	26	16.1	16.1	15.7	270.63	0	121.22	699360000	57	P46821	P46821	Microtubule-associated protein 1B;MAP1B heavy chain;MAP1 light chain LC1	MAP1B	1386		699360000
26.036	26.3814	25.6059	26.6742	26.1595	16	16	16	24.7	24.7	24.7	82.704	0	69.949	697940000	56	P13010	P13010	X-ray repair cross-complementing protein 5	XRCC5	882		697940000
27.2029	25.7249	27.1631	26.3985	26.1107	14	14	10	39	39	31.2	48.678	0	75.701	697050000	30	Q8IZP0-2;Q8IZP0-4;Q8IZP0-3;Q8IZP0-5;Q8IZP0-6;Q8IZP0-9;Q8IZP0;Q8IZP0-10;Q8IZP0-8;Q8IZP0-7;Q8IZP0-12;Q8IZP0-11	Q8IZP0-2;Q8IZP0-4;Q8IZP0-3;Q8IZP0-5;Q8IZP0-6;Q8IZP0-9;Q8IZP0;Q8IZP0-10;Q8IZP0-8;Q8IZP0-7;Q8IZP0-12;Q8IZP0-11	Abl interactor 1	ABI1	2685		697050000
26.549	27.0056	27.164	27.3857	26.9513	6	6	6	57.5	57.5	57.5	12.517	0	46.183	696850000	25	O43920	O43920	NADH dehydrogenase [ubiquinone] iron-sulfur protein 5	NDUFS5	359		696850000
26.958	27.4241	27.0105	27.6719	27.0941	6	6	6	77.5	77.5	77.5	10.378	0	18.647	695130000	25	Q9Y5J7	Q9Y5J7	Mitochondrial import inner membrane translocase subunit Tim9	TIMM9	3953		695130000
27.0978	27.3593	27.6304	27.2456	26.9802	6	6	6	40.5	40.5	40.5	18.001	0	146.39	693400000	19	O75935-3;O75935;O75935-2	O75935-3;O75935;O75935-2	Dynactin subunit 3	DCTN3	481		693400000
26.8447	25.7547	25.7175	25.379	25.9629	16	16	16	44.6	44.6	44.6	57.518	0	130.46	693260000	42	Q9HCC0-2;Q9HCC0	Q9HCC0-2;Q9HCC0	Methylcrotonoyl-CoA carboxylase beta chain, mitochondrial	MCCC2	3450		693260000
27.1414	27.3108	27.6506	27.5974	25.8293	6	6	6	28.7	28.7	28.7	21.614	0	201.58	692380000	34	O75915	O75915	PRA1 family protein 3	ARL6IP5	479		692380000
NaN	28.8709	29.2464	29.0592	28.4628	13	1	1	69.2	3.8	3.8	40.317	0	21.093	691660000	11	Q9NQC3-2;Q9NQC3;Q9NQC3-4;Q9NQC3-3;Q9NQC3-6	Q9NQC3-2;Q9NQC3;Q9NQC3-4	Reticulon-4	RTN4	3483		691660000
27.8907	27.8572	28.1196	27.1651	27.7203	3	2	2	66.7	51.8	51.8	11.514	0	15.341	690670000	10	P05386	P05386	60S acidic ribosomal protein P1	RPLP1	697		690670000
27.0198	25.7988	26.3975	26.4282	26.3073	11	11	11	31.1	31.1	31.1	46.588	0	74.027	690340000	38	P11310;P11310-2	P11310;P11310-2	Medium-chain specific acyl-CoA dehydrogenase, mitochondrial	ACADM	850		690340000
27.8583	29.4529	27.0001	NaN	27.663	5	5	5	15.7	15.7	15.7	40.251	0	20.961	690040000	18	Q8NFJ5	Q8NFJ5	Retinoic acid-induced protein 3	GPRC5A	2782		690040000
27.5737	26.5822	27.761	27.4189	27.5177	5	5	5	38.9	38.9	38.9	18.801	0	59.508	689810000	17	Q9H3Z4-2;Q9H3Z4	Q9H3Z4-2;Q9H3Z4	DnaJ homolog subfamily C member 5	DNAJC5	3380		689810000
26.2366	26.2364	26.6067	26.775	24.4754	15	15	15	37	37	37	52.535	0	35.927	689470000	43	O43293;O43293-2;Q9UIK4;Q9UIK4-2	O43293	Death-associated protein kinase 3	DAPK3	301		689470000
26.6253	25.8615	26.354	26.039	26.8768	10	10	10	34.6	34.6	34.6	23.181	0	18.406	688660000	23	P09497-2;P09497	P09497-2;P09497	Clathrin light chain B	CLTB	798		688660000
27.0634	25.9866	26.7236	26.7892	26.7021	8	8	8	48.1	48.1	48.1	28.17	0	46.636	688070000	43	P0DPI2;A0A0B4J2D5;P0DPI2-2;A0A0B4J2D5-2	P0DPI2;A0A0B4J2D5;P0DPI2-2;A0A0B4J2D5-2			1		688070000
26.2248	26.2003	25.7881	26.5327	26.2487	18	18	18	49	49	49	59.755	0	54.482	688030000	55	P04040	P04040	Catalase	CAT	657		688030000
26.6576	26.9731	27.0009	25.8161	26.5231	12	12	12	53.2	53.2	53.2	35.206	0	60.357	687570000	43	Q08257;Q08257-3;Q08257-2	Q08257;Q08257-3;Q08257-2	Quinone oxidoreductase	CRYZ	1944		687570000
27.9735	27.0533	27.4896	28.2774	27.3258	8	8	8	57.3	57.3	57.3	27.4	0	75.576	686470000	26	O15400-2;O15400	O15400-2;O15400	Syntaxin-7	STX7	277		686470000
26.0291	25.2594	26.2644	26.0155	26.2666	24	24	24	30.3	30.3	30.3	121.89	0	78.132	684430000	55	Q9NZB2;Q9NZB2-6;Q9NZB2-4;Q9NZB2-5;Q9NZB2-2;Q5T035	Q9NZB2;Q9NZB2-6;Q9NZB2-4	Constitutive coactivator of PPAR-gamma-like protein 1	FAM120A	3621		684430000
26.873	25.6722	26.9343	26.7301	27.2645	8	8	8	41.4	41.4	41.4	24.399	0	46.706	684300000	32	P16035	P16035	Metalloproteinase inhibitor 2	TIMP2	948		684300000
26.6939	25.7194	26.4893	24.9678	27.4909	14	14	13	28.1	28.1	25.6	53.492	0	61.822	683030000	34	P58335-4;P58335;P58335-2;P58335-3	P58335-4;P58335;P58335-2;P58335-3	Anthrax toxin receptor 2	ANTXR2	1630		683030000
NaN	28.5789	NaN	28.863	28.8992	2	2	2	27.7	27.7	27.7	9.3959	0	11.463	682730000	8	P14406	P14406	Cytochrome c oxidase subunit 7A2, mitochondrial	COX7A2	913		682730000
26.6161	26.0591	26.5911	25.7453	26.4282	8	8	8	49.4	49.4	49.4	18.762	0	48.4	682160000	31	O60493;O60493-2;O60493-4;O60493-3	O60493;O60493-2;O60493-4	Sorting nexin-3	SNX3	376		682160000
26.4677	26.0041	26.2341	25.1096	25.849	13	13	13	52.3	52.3	52.3	41.9	0	125.07	681770000	48	Q15738	Q15738	Sterol-4-alpha-carboxylate 3-dehydrogenase, decarboxylating	NSDHL	2238		681770000
25.9529	25.9519	25.9294	25.8245	26.1024	22	22	21	21.3	21.3	20.1	150.6	0	50.759	679030000	62	Q96RT1-6;Q96RT1-5;Q96RT1-3;Q96RT1-9;Q96RT1-2;Q96RT1;Q96RT1-8;Q96RT1-7;Q96RT1-4;Q96NW7-3	Q96RT1-6;Q96RT1-5;Q96RT1-3;Q96RT1-9;Q96RT1-2;Q96RT1;Q96RT1-8;Q96RT1-7;Q96RT1-4	Protein LAP2	ERBB2IP	3100		679030000
27.0784	25.683	26.7566	26.2028	26.0948	9	9	9	35.7	35.7	35.7	39.589	0	50.147	678900000	33	O43488;Q8NHP1;Q8NHP1-3;O95154	O43488	Aflatoxin B1 aldehyde reductase member 2	AKR7A2	313		678900000
24.8727	24.1121	26.2143	26.4056	NaN	31	31	30	39.8	39.8	38.9	114.05	0	138.16	678710000	70	Q6WCQ1-3;Q6WCQ1;Q6WCQ1-2	Q6WCQ1-3;Q6WCQ1;Q6WCQ1-2	Myosin phosphatase Rho-interacting protein	MPRIP	2510		678710000
26.6144	24.7096	26.1981	25.8702	25.572	21	21	21	55.2	55.2	55.2	43.941	0	55.425	678110000	48	P21283	P21283	V-type proton ATPase subunit C 1	ATP6V1C1	1036		678110000
25.9223	25.0933	25.6193	26.0604	25.5347	14	14	14	41.2	41.2	41.2	54.858	0	74.098	677790000	49	Q96DZ1;Q96DZ1-3;Q96DZ1-2	Q96DZ1;Q96DZ1-3;Q96DZ1-2	Endoplasmic reticulum lectin 1	ERLEC1	3000		677790000
26.532	26.16	26.3836	23.9087	26.0529	13	13	13	56.6	56.6	56.6	41.268	0	86.959	675940000	36	P52788;P52788-2	P52788;P52788-2	Spermine synthase	SMS	1533		675940000
26.2301	25.5681	25.6459	25.2211	25.8926	33	33	27	19.1	19.1	16.5	238.27	0	110.19	674980000	58	Q96N67-4;Q96N67-3;Q96N67-5;Q96N67-2;Q96N67-6;Q96N67;Q96N67-7;Q8NF50-4;Q8NF50-3;Q8NF50-2;Q8NF50	Q96N67-4;Q96N67-3;Q96N67-5;Q96N67-2;Q96N67-6;Q96N67	Dedicator of cytokinesis protein 7	DOCK7	3076		674980000
26.5206	27.5095	26.1955	27.184	26.7036	10	9	9	51.3	47.9	47.9	29.386	0	64.937	673280000	34	P09651-3;P09651-2;P09651;Q32P51	P09651-3;P09651-2;P09651;Q32P51	Heterogeneous nuclear ribonucleoprotein A1;Heterogeneous nuclear ribonucleoprotein A1, N-terminally processed;Heterogeneous nuclear ribonucleoprotein A1-like 2	HNRNPA1;HNRNPA1L2	804		673280000
26.0158	25.9913	26.1032	25.8773	25.4018	16	16	15	30.6	30.6	29.4	75.663	0	59.722	672700000	50	Q03519;Q03519-2;Q9NRK6	Q03519;Q03519-2	Antigen peptide transporter 2	TAP2	1901		672700000
25.8546	25.5628	26.0445	25.8738	25.7406	21	21	21	31.6	31.6	31.6	91.35	0	68.738	669790000	68	O43747;O43747-2	O43747;O43747-2	AP-1 complex subunit gamma-1	AP1G1	339		669790000
26.6089	26.0354	27.1963	26.8351	26.7769	13	12	12	28.4	26.1	26.1	59.204	0	47.873	669670000	35	Q9H6X2-5;Q9H6X2;Q9H6X2-3;Q9H6X2-4;Q9H6X2-6;Q9H6X2-2	Q9H6X2-5;Q9H6X2;Q9H6X2-3;Q9H6X2-4;Q9H6X2-6;Q9H6X2-2	Anthrax toxin receptor 1	ANTXR1	3406		669670000
25.5849	24.8372	25.6469	25.1591	25.2379	33	33	31	28.2	28.2	26.4	156.78	0	120.9	668080000	68	P30622-2;P30622-1;P30622	P30622-2;P30622-1;P30622	CAP-Gly domain-containing linker protein 1	CLIP1	1196		668080000
25.9287	25.9307	26.6013	25.8671	25.8473	16	16	16	55.9	55.9	55.9	52.337	0	139.78	668080000	49	Q9UJW0;Q9UJW0-3;Q9UJW0-2	Q9UJW0;Q9UJW0-3;Q9UJW0-2	Dynactin subunit 4	DCTN4	3761		668080000
27.2061	27.5131	28.2285	28.3176	27.6377	2	2	2	43.1	43.1	43.1	12.155	0	9.7074	667910000	19	P12074	P12074	Cytochrome c oxidase subunit 6A1, mitochondrial	COX6A1	863		667910000
NaN	28.9082	NaN	29.2382	27.7066	9	2	0	57.1	7.9	0	13.92	0	3.0486	667570000	9	Q16778;P33778;P23527;P06899;Q6DRA6;Q6DN03	Q16778;P33778;P23527;P06899;Q6DRA6;Q6DN03	Histone H2B type 2-E;Histone H2B type 1-B;Histone H2B type 1-O;Histone H2B type 1-J;Putative histone H2B type 2-D;Putative histone H2B type 2-C	HIST2H2BE;HIST1H2BB;HIST1H2BO;HIST1H2BJ;HIST2H2BD;HIST2H2BC	723		667570000
26.5062	26.6657	26.4947	26.0337	26.2287	15	15	10	24.5	24.5	17.7	82.688	0	67.905	667070000	43	Q32MZ4-3;Q32MZ4-2;Q32MZ4	Q32MZ4-3;Q32MZ4-2;Q32MZ4	Leucine-rich repeat flightless-interacting protein 1	LRRFIP1	2313		667070000
NaN	NaN	NaN	NaN	NaN	5	5	5	48	48	48	14.199	0	46.814	666490000	9	Q9UI30;Q9UI30-2	Q9UI30;Q9UI30-2	Multifunctional methyltransferase subunit TRM112-like protein	TRMT112	3745		666490000
26.4339	25.2261	26.6671	NaN	25.2998	15	15	15	32.2	32.2	32.2	76.482	0	118.68	666020000	32	P13807-2;P13807	P13807-2;P13807	Glycogen [starch] synthase, muscle	GYS1	903		666020000
26.8911	28.8167	26.5843	25.3577	26.3642	7	7	7	29.8	29.8	29.8	33.067	0	155.63	663870000	23	P13726;P13726-2	P13726;P13726-2	Tissue factor	F3	897		663870000
25.3365	24.267	25.279	25.0044	25.0296	29	29	29	37.7	37.7	37.7	103.08	0	96.229	661860000	66	Q9H3U1;Q9H3U1-2;Q9H3U1-3	Q9H3U1;Q9H3U1-2	Protein unc-45 homolog A	UNC45A	3378		661860000
26.6439	26.3356	26.5955	24.8592	26.2513	12	12	12	39.2	39.2	39.2	48.713	0	87.843	661220000	41	Q12765-2;Q12765;Q12765-3	Q12765-2;Q12765;Q12765-3	Secernin-1	SCRN1	1968		661220000
25.8973	26.4175	26.0644	26.2096	25.3876	20	20	20	39.4	39.4	39.4	76.689	0	101.34	661160000	61	P16435	P16435	NADPH--cytochrome P450 reductase	POR	958		661160000
25.6835	25.5483	25.4981	25.1193	25.9599	29	29	27	26.5	26.5	25.5	171.59	0	99.828	660760000	70	P33527;P33527-9;P33527-2;P33527-3;P33527-5;P33527-4;P33527-6;P33527-7;P33527-8	P33527;P33527-9;P33527-2;P33527-3;P33527-5;P33527-4;P33527-6;P33527-7;P33527-8	Multidrug resistance-associated protein 1	ABCC1	1232		660760000
26.7631	26.2568	26.427	26.8839	26.3251	8	8	8	64.4	64.4	64.4	21.868	0	58.006	658950000	27	O75340;O75340-2;O75340-3	O75340;O75340-2	Programmed cell death protein 6	PDCD6	432		658950000
26.003	23.4775	NaN	NaN	27.3277	27	25	24	40.6	38	36.7	92.448	0	127.29	658320000	44	Q8TDW0;Q6P9F7	Q8TDW0	Volume-regulated anion channel subunit LRRC8C	LRRC8C	2823		658320000
25.8909	25.1728	25.5844	25.4253	25.1479	28	28	28	42.7	42.7	42.7	94.2	0	82.99	658010000	81	Q9Y2D4;Q9Y2D4-2;Q8TAG9-2;Q8TAG9	Q9Y2D4;Q9Y2D4-2	Exocyst complex component 6B	EXOC6B	3859		658010000
28.2593	27.0155	27.3684	27.9365	27.4217	2	2	2	9.7	9.7	9.7	36.648	0	116.43	657380000	19	O15127	O15127	Secretory carrier-associated membrane protein 2	SCAMP2	251		657380000
26.4861	24.0018	25.9842	25.1603	27.1467	13	13	13	56.5	56.5	56.5	38.703	0	66.684	654670000	42	P55263-2;P55263;P55263-3;P55263-4	P55263-2;P55263;P55263-3;P55263-4	Adenosine kinase	ADK	1595		654670000
26.6523	27.7699	27.1423	27.9339	27.3357	6	6	6	58.4	58.4	58.4	10.058	0	14.411	654510000	15	O75531	O75531	Barrier-to-autointegration factor;Barrier-to-autointegration factor, N-terminally processed	BANF1	454		654510000
25.7407	22.924	25.6361	25.226	24.9671	44	44	42	18.2	18.2	17.7	394.46	0	201.78	652520000	81	P46939;P46939-2;P46939-4;P46939-3;Q13474-2;Q13474	P46939;P46939-2	Utrophin	UTRN	1390		652520000
26.6591	27.1161	26.7667	26.756	26.7221	12	9	8	81.4	66.5	63.3	23.658	0	60.359	651390000	29	P20339;P20339-2	P20339;P20339-2	Ras-related protein Rab-5A	RAB5A	1019		651390000
26.432	26.0616	26.0259	26.1254	26.468	12	12	12	45.5	45.5	45.5	28.02	0	36.354	650340000	30	Q96HS1-2;Q96HS1	Q96HS1-2;Q96HS1	Serine/threonine-protein phosphatase PGAM5, mitochondrial	PGAM5	3040		650340000
26.2056	25.7007	26.0411	25.7106	25.975	18	18	18	47.4	47.4	47.4	60.207	0	90.715	648530000	54	Q7L5N7;Q7L5N7-2	Q7L5N7;Q7L5N7-2	Lysophosphatidylcholine acyltransferase 2	LPCAT2	2554		648530000
26.405	25.9482	27.5916	NaN	26.2282	13	13	13	29.7	29.7	29.7	54.75	0	22.552	648050000	28	Q15392-2;Q15392	Q15392-2;Q15392	Delta(24)-sterol reductase	DHCR24	2219		648050000
26.347	25.9373	26.2388	26.0354	26.0821	10	10	10	44.2	44.2	44.2	29.634	0	106.1	647840000	34	O60762	O60762	Dolichol-phosphate mannosyltransferase subunit 1	DPM1	398		647840000
27.1263	27.0362	26.6006	NaN	26.0381	13	13	13	23.8	23.8	23.8	97.039	0	43.32	647160000	31	P19022-2;P19022;P55283-2;P55283	P19022-2;P19022	Cadherin-2	CDH2	997		647160000
26.4285	26.4939	26.8846	26.4755	26.4581	10	10	10	49.7	49.7	49.7	35.348	0	68.411	645750000	28	Q13155;Q13155-2	Q13155;Q13155-2	Aminoacyl tRNA synthase complex-interacting multifunctional protein 2	AIMP2	2013		645750000
26.2788	26.0554	26.2313	NaN	25.684	16	16	16	32.3	32.3	32.3	82.588	0	205.56	645610000	43	Q9NY33;Q9NY33-4;Q9NY33-2	Q9NY33;Q9NY33-4	Dipeptidyl peptidase 3	DPP3	3601		645610000
26.0359	25.7473	25.8476	26.0552	25.7344	15	15	14	38.7	38.7	36.9	68.117	0	94.915	644240000	45	Q8IXI1;Q8IXI1-2	Q8IXI1	Mitochondrial Rho GTPase 2	RHOT2	2665		644240000
25.9091	25.629	25.8218	26.9544	26.5532	21	21	21	45.7	45.7	45.7	59.594	0	86.392	643620000	56	Q14554;Q14554-2	Q14554;Q14554-2	Protein disulfide-isomerase A5	PDIA5	2134		643620000
26.5853	25.282	25.8464	25.8538	26.3193	20	20	3	24.9	24.9	4.9	112.59	0	66.925	643480000	41	O43491;O43491-3;O43491-2	O43491;O43491-3;O43491-2	Band 4.1-like protein 2	EPB41L2	314		643480000
26.2655	25.7301	26.0102	26.0607	26.6865	11	11	11	36.8	36.8	36.8	35.964	0	35.85	643110000	46	Q92820	Q92820	Gamma-glutamyl hydrolase	GGH	2910		643110000
26.0873	25.5745	26.4169	24.7826	26.1693	16	16	7	59.2	59.2	27.2	41.564	0	116.36	641680000	41	Q15435;Q15435-2;Q15435-3;Q15435-4	Q15435;Q15435-2;Q15435-3;Q15435-4	Protein phosphatase 1 regulatory subunit 7	PPP1R7	2223		641680000
26.2137	25.4395	25.3534	24.1521	25.6098	27	27	27	39.5	39.5	39.5	85.746	0	170.84	641270000	53	O75534-2;O75534;O75534-3;O75534-4	O75534-2;O75534;O75534-3;O75534-4	Cold shock domain-containing protein E1	CSDE1	456		641270000
NaN	NaN	NaN	NaN	NaN	2	2	2	12.3	12.3	12.3	18.234	0	42.523	641100000	4	Q9BQB6;Q9BQB6-3;Q9BQB6-2	Q9BQB6;Q9BQB6-3;Q9BQB6-2	Vitamin K epoxide reductase complex subunit 1	VKORC1	3180		641100000
26.5554	26.7125	26.5648	27.1188	26.963	6	6	6	54.9	54.9	54.9	9.9062	0	13.846	641060000	24	O14949	O14949	Cytochrome b-c1 complex subunit 8	UQCRQ	230		641060000
25.9702	NaN	25.0603	NaN	NaN	32	32	32	21.3	21.3	21.3	257.24	0	149.63	639400000	43	Q13085-3;Q13085-2;Q13085;Q13085-4;O00763-3;O00763-2;O00763	Q13085-3;Q13085-2;Q13085;Q13085-4	Acetyl-CoA carboxylase 1;Biotin carboxylase	ACACA	2003		639400000
27.5148	26.4199	26.7722	27.5709	27.216	9	9	9	23.6	23.6	23.6	38.036	0	27.78	638490000	30	Q9H0U3;Q9H0U3-2	Q9H0U3;Q9H0U3-2	Magnesium transporter protein 1	MAGT1	3335		638490000
25.9261	25.2102	26.1328	25.0613	25.3118	19	19	19	27.2	27.2	27.2	106.46	0	96.505	637770000	43	O95980	O95980	Reversion-inducing cysteine-rich protein with Kazal motifs	RECK	592		637770000
26.2241	26.0831	26.5908	25.7263	25.8559	13	13	13	22.6	22.6	22.6	76.328	0	40.469	636450000	37	Q9NW15;Q9NW15-2;Q9NW15-5;Q9NW15-3;Q9NW15-4	Q9NW15;Q9NW15-2;Q9NW15-5;Q9NW15-3;Q9NW15-4	Anoctamin-10	ANO10	3571		636450000
26.4141	25.7402	26.7618	25.881	25.9116	14	14	14	44.6	44.6	44.6	46.306	0	71.997	634180000	47	Q9NZ32	Q9NZ32	Actin-related protein 10	ACTR10	3617		634180000
26.1684	24.7969	25.8958	25.4396	25.2084	38	38	38	22.5	22.5	22.5	288.89	0	120.58	632790000	74	P42345	P42345	Serine/threonine-protein kinase mTOR	MTOR	1339		632790000
26.2671	26.3441	26.009	26.4927	26.5442	11	11	11	50.6	50.6	50.6	29.702	0	35.673	630970000	30	Q9Y5M8	Q9Y5M8	Signal recognition particle receptor subunit beta	SRPRB	3959		630970000
26.0269	25.4744	25.9605	26.4532	26.3758	25	25	25	47.5	47.5	47.5	68.997	0	135.32	630310000	49	Q9UH65	Q9UH65	Switch-associated protein 70	SWAP70	3718		630310000
25.5611	25.4005	25.4279	25.5119	25.7308	18	18	18	34.6	34.6	34.6	67.764	0	73.075	629830000	57	O00186	O00186	Syntaxin-binding protein 3	STXBP3	144		629830000
25.778	NaN	NaN	NaN	26.6195	24	24	24	25.3	25.3	25.3	138.91	0	97.41	627080000	39	P32004-3;P32004-2;P32004	P32004-3;P32004-2;P32004	Neural cell adhesion molecule L1	L1CAM	1218		627080000
NaN	NaN	NaN	NaN	NaN	3	3	3	6	6	6	55.813	0	3.0004	626970000	8	Q9NRG9-2;Q9NRG9	Q9NRG9-2;Q9NRG9	Aladin	AAAS	3509		626970000
27.0314	26.6178	26.9045	26.1452	26.7103	10	10	3	70.7	70.7	19.1	21.424	0	85.023	623720000	25	P01116-2;P01116	P01116-2;P01116	GTPase KRas;GTPase KRas, N-terminally processed	KRAS	627		623720000
27.0259	NaN	26.3709	26.55	26.0492	9	8	8	36.7	33.9	33.9	33.742	0	25.46	623540000	23	O75323;O75323-2	O75323;O75323-2	Protein NipSnap homolog 2	GBAS	431		623540000
26.7433	26.7554	26.3602	26.3424	26.7448	13	13	13	35.4	35.4	35.4	45.462	0	62.949	620110000	42	P62495-2;P62495	P62495-2;P62495	Eukaryotic peptide chain release factor subunit 1	ETF1	1735		620110000
25.9119	24.9576	25.8736	25.8245	25.6832	20	20	20	50.7	50.7	50.7	59.851	0	98.365	620000000	50	O95394;O95394-4;O95394-3	O95394;O95394-4;O95394-3	Phosphoacetylglucosamine mutase	PGM3	553		620000000
26.7313	25.5323	25.9594	25.4285	26.2328	16	16	16	26.5	26.5	26.5	95.165	0	124.8	618950000	37	Q12959-5;Q12959-2;Q12959-7;Q12959;Q12959-4;Q12959-6;Q12959-3;Q12959-8;Q12959-9;Q15700;Q15700-4;Q15700-2;Q15700-3;P78352-2;P78352;P78352-3;Q15700-5;Q92796-3;Q92796;Q92796-2	Q12959-5;Q12959-2;Q12959-7;Q12959;Q12959-4;Q12959-6;Q12959-3;Q12959-8;Q12959-9	Disks large homolog 1	DLG1	1991		618950000
25.5695	24.895	25.1393	24.2871	24.9695	32	32	32	22.4	22.4	22.4	204.29	0	67.309	617610000	74	Q5VYK3	Q5VYK3	Proteasome-associated protein ECM29 homolog	ECM29	2416		617610000
26.0274	24.8036	25.5747	25.2701	26.2728	22	22	22	28.9	28.9	28.9	98.555	0	55.113	615740000	54	Q9P2B2	Q9P2B2	Prostaglandin F2 receptor negative regulator	PTGFRN	3662		615740000
26.1322	25.828	25.7524	25.5491	26.1122	17	17	17	44.9	44.9	44.9	46.914	0	80.078	615630000	38	Q9NXH8	Q9NXH8	Torsin-4A	TOR4A	3596		615630000
27.2276	27.2752	26.7478	27.6493	27.3345	5	5	5	28.9	28.9	28.9	20.313	0	18.044	615580000	12	P61009	P61009	Signal peptidase complex subunit 3	SPCS3	1655		615580000
27.2611	27.4449	27.1193	28.0342	26.6795	10	10	10	43.7	43.7	43.7	28.994	0	30.646	615170000	31	P50402	P50402	Emerin	EMD	1473		615170000
28.5009	NaN	26.9559	27.8523	26.929	4	4	4	27.2	27.2	27.2	18.828	0	15.898	615010000	16	P30536	P30536	Translocator protein	TSPO	1193		615010000
26.9694	26.7861	27.0049	26.7908	26.9092	5	5	5	57.1	57.1	57.1	12.473	0	38.209	612650000	25	Q15369;Q15369-2	Q15369;Q15369-2	Transcription elongation factor B polypeptide 1	TCEB1	2215		612650000
26.4082	26.194	26.2618	28.4917	27.1177	8	8	8	41.1	41.1	41.1	30.895	0	67.735	612500000	28	P42126-2;P42126	P42126-2;P42126	Enoyl-CoA delta isomerase 1, mitochondrial	ECI1	1336		612500000
26.8945	26.3545	27.2953	27.675	27.7524	11	11	11	26.3	26.3	26.3	63.544	0	41.022	612050000	35	P28799;P28799-3;P28799-2	P28799;P28799-3;P28799-2	Granulins;Acrogranin;Paragranulin;Granulin-1;Granulin-2;Granulin-3;Granulin-4;Granulin-5;Granulin-6;Granulin-7	GRN	1153		612050000
26.2829	26.1011	25.9492	25.8791	26.1325	12	12	12	41.4	41.4	41.4	35.386	0	125.03	611900000	37	P25445-6;P25445;P25445-7;P25445-5;P25445-4	P25445-6;P25445	Tumor necrosis factor receptor superfamily member 6	FAS	1109		611900000
27.9942	28.0164	NaN	28.4709	NaN	3	3	3	37.5	37.5	37.5	9.9743	0	39.12	611760000	10	P60468	P60468	Protein transport protein Sec61 subunit beta	SEC61B	1637		611760000
26.2546	26.137	26.6501	26.5355	26.4826	8	8	8	49.5	49.5	49.5	20.505	0	25.296	611430000	34	Q9UBQ0;Q9UBQ0-2	Q9UBQ0;Q9UBQ0-2	Vacuolar protein sorting-associated protein 29	VPS29	3685		611430000
26.3849	NaN	26.3208	25.079	25.9622	15	15	15	37.8	37.8	37.8	61.719	0	101.86	611010000	30	P30038;P30038-2;P30038-3	P30038;P30038-2;P30038-3	Delta-1-pyrroline-5-carboxylate dehydrogenase, mitochondrial	ALDH4A1	1172		611010000
27.2522	27.6508	27.388	27.95	27.2651	5	5	5	44.2	44.2	44.2	14.026	0	14.621	609260000	20	O95168-2;O95168	O95168-2;O95168	NADH dehydrogenase [ubiquinone] 1 beta subcomplex subunit 4	NDUFB4	528		609260000
25.4918	25.2306	25.7482	25.0779	25.115	24	24	24	28.3	28.3	28.3	132.6	0	118.5	608960000	55	Q9BTW9;Q9BTW9-4;Q9BTW9-5;Q9BTW9-3;Q9BTW9-2	Q9BTW9;Q9BTW9-4;Q9BTW9-5	Tubulin-specific chaperone D	TBCD	3222		608960000
26.5435	26.1077	26.3931	26.044	26.5815	10	10	10	70.6	70.6	70.6	19.608	0	37.829	607670000	42	P07741;P07741-2	P07741;P07741-2	Adenine phosphoribosyltransferase	APRT	742		607670000
26.4665	25.3704	25.9519	25.5503	26.4269	21	15	15	48.1	37.7	37.7	61.174	0	53.742	605540000	34	Q9H223	Q9H223	EH domain-containing protein 4	EHD4	3350		605540000
25.4456	26.0354	27.0329	29.6628	NaN	6	6	6	27.3	27.3	27.3	20.863	0	11.917	603880000	13	P07305;P07305-2	P07305;P07305-2	Histone H1.0;Histone H1.0, N-terminally processed	H1F0	731		603880000
26.3856	26.3943	26.316	26.9082	26.683	8	8	8	27.3	27.3	27.3	39.609	0	120.26	603770000	30	O75521-2;O75521	O75521-2;O75521	Enoyl-CoA delta isomerase 2, mitochondrial	ECI2	453		603770000
25.8548	25.9944	26.2244	26.1318	25.8333	16	16	16	52.2	52.2	52.2	46.268	0	36.601	603180000	48	Q9BT78;Q9BT78-2	Q9BT78;Q9BT78-2	COP9 signalosome complex subunit 4	COPS4	3214		603180000
27.0572	27.4569	26.7763	26.7539	26.9838	5	5	5	16.3	16.3	16.3	44.876	0	28.601	600480000	22	Q96G23	Q96G23	Ceramide synthase 2	CERS2	3026		600480000
27.2374	26.3948	26.5518	NaN	27.5683	9	9	9	59.3	59.3	59.3	23.598	0	55.481	600410000	23	Q9HCN8	Q9HCN8	Stromal cell-derived factor 2-like protein 1	SDF2L1	3457		600410000
26.9672	25.3998	25.7009	24.9428	24.587	11	11	11	34.7	34.7	34.7	50.983	0	58.781	597390000	26	P56181-2;P56181	P56181-2	NADH dehydrogenase [ubiquinone] flavoprotein 3, mitochondrial	NDUFV3	1610		597390000
26.6327	26.9261	26.8501	26.0423	27.2076	9	9	9	56.8	56.8	56.8	19.043	0	23.704	596190000	27	Q04760-2;Q04760	Q04760-2;Q04760	Lactoylglutathione lyase	GLO1	1907		596190000
26.631	26.0898	26.0196	25.7013	26.4379	9	9	9	35.9	35.9	35.9	38.792	0	30.202	595770000	32	O43681	O43681	ATPase ASNA1	ASNA1	332		595770000
26.2126	26.9167	25.7439	25.9577	26.1037	9	9	9	23.5	23.5	23.5	50.464	0	28.063	595490000	28	Q3ZCQ8-2;Q3ZCQ8;Q3ZCQ8-3	Q3ZCQ8-2;Q3ZCQ8;Q3ZCQ8-3	Mitochondrial import inner membrane translocase subunit TIM50	TIMM50	2325		595490000
26.4963	24.3512	26.3119	27.003	26.7603	15	15	15	45.2	45.2	45.2	45.439	0	77.543	595100000	39	Q96HD1;Q96HD1-2	Q96HD1;Q96HD1-2	Cysteine-rich with EGF-like domain protein 1	CRELD1	3036		595100000
26.7093	25.1729	25.0793	24.7309	26.9087	10	10	10	38.1	38.1	38.1	42.644	0	111.31	594920000	28	P12277	P12277	Creatine kinase B-type	CKB	874		594920000
25.4448	24.8508	25.1044	24.7946	25.3992	28	28	28	27.8	27.8	27.8	126.97	0	86.926	594650000	66	Q16531;Q16531-2	Q16531	DNA damage-binding protein 1	DDB1	2264		594650000
26.4569	26.955	26.0236	25.8301	26.2649	12	12	12	31.1	31.1	31.1	52.743	0	60.52	592210000	31	O15269;O15269-2	O15269	Serine palmitoyltransferase 1	SPTLC1	266		592210000
26.5889	26.2146	26.2634	25.3966	26.1279	12	12	10	42.4	42.4	38	57.886	0	64.901	590520000	43	O00629	O00629	Importin subunit alpha-3	KPNA4	183		590520000
26.0799	24.9327	25.6124	23.8252	26.2596	22	22	22	41	41	41	81.836	0	76.456	589790000	49	Q8IVL6;Q8IVL6-2	Q8IVL6;Q8IVL6-2	Prolyl 3-hydroxylase 3	LEPREL2	2652		589790000
26.1318	27.0069	25.9813	26.603	25.8391	22	22	22	39.1	39.1	39.1	69.842	0	41.174	589720000	36	P12956;P12956-2	P12956;P12956-2	X-ray repair cross-complementing protein 6	XRCC6	881		589720000
25.397	NaN	25.9448	25.7546	24.1609	27	27	27	19.7	19.7	19.7	230.86	0	126.56	588840000	44	P24821-4;P24821;P24821-6;P24821-5;P24821-2;P24821-3	P24821-4;P24821;P24821-6;P24821-5;P24821-2;P24821-3	Tenascin	TNC	1101		588840000
25.8485	25.3512	25.9387	24.3182	25.0951	18	18	16	31.4	31.4	26.7	67.93	0	117.35	588050000	46	P32455;Q9H0R5;Q9H0R5-4	P32455	Interferon-induced guanylate-binding protein 1	GBP1	1225		588050000
26.2471	25.3078	25.9341	25.0089	25.634	9	9	9	44.3	44.3	44.3	26.183	0	48.246	587740000	31	Q15631;Q15631-2	Q15631;Q15631-2	Translin	TSN	2231		587740000
27.2386	27.3632	27.4491	27.9144	27.0174	5	5	5	47.4	47.4	47.4	17.218	0	50.144	587730000	17	Q9H4G4	Q9H4G4	Golgi-associated plant pathogenesis-related protein 1	GLIPR2	3389		587730000
26.3769	26.7252	26.1103	26.9498	26.9579	8	8	8	25	25	25	36.034	0	34.126	587510000	32	Q9NZ01;Q9NZ01-2	Q9NZ01	Very-long-chain enoyl-CoA reductase	TECR	3614		587510000
27.584	26.945	27.2433	27.3729	26.8647	26	5	5	69.6	20.5	20.5	49.924	0	15.392	585880000	20	P68366;P68366-2	P68366;P68366-2	Tubulin alpha-4A chain	TUBA4A	1801		585880000
26.2226	25.2779	26.0854	25.8989	25.8342	16	16	16	46.4	46.4	46.4	45.745	0	73.427	584050000	42	O60884	O60884	DnaJ homolog subfamily A member 2	DNAJA2	409		584050000
26.0211	25.7614	25.578	25.6506	26.3563	16	16	16	24.7	24.7	24.7	90.555	0	61.248	582990000	34	Q13443;Q13443-2	Q13443;Q13443-2	Disintegrin and metalloproteinase domain-containing protein 9	ADAM9	2047		582990000
25.6952	25.9797	26.1585	26.2273	25.7017	14	14	14	36.8	36.8	36.8	43.482	0	32.35	580110000	44	Q6NVY1;Q6NVY1-2	Q6NVY1;Q6NVY1-2	3-hydroxyisobutyryl-CoA hydrolase, mitochondrial	HIBCH	2459		580110000
26.4542	26.562	26.5031	NaN	25.9	45	5	5	79.3	10	10	58.061	0	32.834	579580000	18	P14618-2	P14618-2	Pyruvate kinase PKM	PKM	917		579580000
NaN	28.2659	28.0082	27.9487	27.9492	6	6	6	36.8	36.8	36.8	13.293	0	7.3903	576470000	15	P49207	P49207	60S ribosomal protein L34	RPL34	1432		576470000
27.1029	27.764	27.0934	26.4633	27.6542	13	13	13	41.1	41.1	41.1	38.242	0	29.689	575870000	32	Q9Y266	Q9Y266	Nuclear migration protein nudC	NUDC	3847		575870000
27.2487	27.5064	NaN	NaN	27.3539	6	6	3	31.5	31.5	20.1	17.302	0	9.5248	575380000	17	P16949;P16949-2;Q9H169-3;Q9H169;Q9H169-4;Q9H169-2;REV__P36956-3;REV__P36956-2;REV__P36956;REV__P36956-4;Q9NZ72-2;Q9NZ72;H7BZ55	P16949;P16949-2	Stathmin	STMN1	962		575380000
NaN	NaN	26.5494	NaN	26.9348	3	3	3	50.6	50.6	50.6	10.044	0	7.7111	574620000	8	P07108;P07108-3;P07108-2;P07108-4;P07108-5;P07108-6	P07108;P07108-3;P07108-2;P07108-4;P07108-5	Acyl-CoA-binding protein	DBI	726		574620000
25.9892	24.938	26.0332	25.6746	25.1537	28	28	28	46.2	46.2	46.2	81.798	0	73.391	571320000	58	Q8IYI6	Q8IYI6	Exocyst complex component 8	EXOC8	2675		571320000
27.0406	26.3746	26.7141	27.582	27.1007	5	5	5	12.7	12.7	12.7	40.214	0	10.511	570720000	16	Q8N357	Q8N357	Solute carrier family 35 member F6	SLC35F6	2708		570720000
26.1251	26.111	26.256	24.8493	25.4956	14	14	14	38.1	38.1	38.1	51.596	0	47.951	569710000	37	P61201;P61201-2	P61201;P61201-2	COP9 signalosome complex subunit 2	COPS2	1671		569710000
26.1978	26.428	26.223	26.4472	26.11	17	17	17	40.5	40.5	40.5	64.732	0	75.856	568650000	54	Q10471;Q10471-2;Q8N4A0-2;Q8N4A0	Q10471	Polypeptide N-acetylgalactosaminyltransferase 2;Polypeptide N-acetylgalactosaminyltransferase 2 soluble form	GALNT2	1963		568650000
25.8114	26.0516	25.792	26.4475	26.2972	9	9	9	42.2	42.2	42.2	33.932	0	33.898	565890000	36	Q9NUJ1;Q9NUJ1-2;Q9NUJ1-3	Q9NUJ1;Q9NUJ1-2	Mycophenolic acid acyl-glucuronide esterase, mitochondrial	ABHD10	3540		565890000
27.0234	26.5604	26.2291	26.3782	26.7471	7	7	7	30.2	30.2	30.2	27.626	0	71.732	565380000	22	Q9NX40;Q9NX40-3;Q9NX40-2;Q9NX40-4	Q9NX40;Q9NX40-3;Q9NX40-2;Q9NX40-4	OCIA domain-containing protein 1	OCIAD1	3586		565380000
26.9312	24.9038	25.7969	NaN	25.5882	21	21	20	28.3	28.3	27.3	110.66	0	72.295	564910000	43	O00291-3;O00291-4;O00291	O00291-3;O00291-4;O00291	Huntingtin-interacting protein 1	HIP1	153		564910000
26.318	24.965	26.0033	25.6918	25.4037	15	15	15	61	61	61	51.169	0	154.24	564040000	42	P23258;Q9NRH3	P23258;Q9NRH3	Tubulin gamma-1 chain;Tubulin gamma-2 chain	TUBG1;TUBG2	1075		564040000
25.5798	25.6776	25.8935	25.3922	25.6583	11	11	11	35.6	35.6	35.6	51.691	0	47.679	563700000	35	P63151;P63151-2;Q66LE6;Q9Y2T4-3;Q00005-6;Q9Y2T4-4;Q00005;Q00005-2;Q9Y2T4-2;Q9Y2T4;Q00005-3;Q00005-4;Q00005-5;Q00005-7	P63151;P63151-2	Serine/threonine-protein phosphatase 2A 55 kDa regulatory subunit B alpha isoform	PPP2R2A	1778		563700000
26.227	26.5162	26.1948	25.7359	26.1337	10	7	6	52.7	40.1	32.9	23.668	0	101.13	562690000	27	P61006;P61006-2;Q96E17	P61006;P61006-2	Ras-related protein Rab-8A	RAB8A	1654		562690000
26.8448	26.6051	26.133	26.2674	26.57	15	15	15	42.9	42.9	42.9	53.974	0	72.463	562170000	33	Q9NUU7;Q9NUU7-2;Q9UMR2;Q9UMR2-2;Q9UMR2-4;Q9UMR2-3;Q9UHL0-2;Q9UHL0	Q9NUU7;Q9NUU7-2;Q9UMR2;Q9UMR2-2;Q9UMR2-4;Q9UMR2-3	ATP-dependent RNA helicase DDX19A;ATP-dependent RNA helicase DDX19B	DDX19A;DDX19B	3552		562170000
27.4727	27.1895	27.1213	NaN	27.0108	5	5	5	36.8	36.8	36.8	12.469	0	11.174	561470000	13	Q969Q0;P83881	Q969Q0;P83881	60S ribosomal protein L36a-like;60S ribosomal protein L36a	RPL36AL;RPL36A	2947		561470000
25.4728	25.6797	25.8056	26.1024	25.3397	18	18	18	43.6	43.6	43.6	57.196	0	125.87	560550000	52	Q9NVH1-3;Q9NVH1;Q9NVH1-2	Q9NVH1-3;Q9NVH1;Q9NVH1-2	DnaJ homolog subfamily C member 11	DNAJC11	3562		560550000
26.0896	25.4859	26.2114	25.7478	26.4812	22	22	22	25.8	25.8	25.8	123.03	0	89.159	560310000	48	Q92900-2;Q92900	Q92900-2;Q92900	Regulator of nonsense transcripts 1	UPF1	2919		560310000
25.9673	25.3911	25.4306	24.6003	25.8994	11	11	11	59	59	59	27.401	0	61.312	558920000	40	Q9UL46	Q9UL46	Proteasome activator complex subunit 2	PSME2	3788		558920000
26.6875	26.1015	26.2082	25.8633	26.312	6	6	6	45	45	45	25.569	0	15.611	557480000	19	P68402;P68402-3;P68402-2;P68402-4	P68402;P68402-3;P68402-2;P68402-4	Platelet-activating factor acetylhydrolase IB subunit beta	PAFAH1B2	1804		557480000
26.0426	26.245	27.4269	26.0857	26.9652	7	7	7	51.2	51.2	51.2	22.949	0	24.883	557260000	24	P49720	P49720	Proteasome subunit beta type-3	PSMB3	1449		557260000
25.6508	26.1894	26.4246	26.361	26.5227	11	11	9	25.6	25.6	23	69.72	0	50.125	557250000	40	P51114;P51114-2;P51114-3	P51114;P51114-2;P51114-3	Fragile X mental retardation syndrome-related protein 1	FXR1	1489		557250000
26.3875	25.7393	26.4824	25.9598	26.0539	11	11	10	35.5	35.5	33.4	43.196	0	97.102	557180000	32	Q9Y371-2;Q9Y371;Q9Y371-3	Q9Y371-2;Q9Y371	Endophilin-B1	SH3GLB1	3890		557180000
25.5618	23.6505	25.6745	25.5442	25.0521	27	27	27	16.4	16.4	16.4	236.83	0	99.738	556150000	56	P42356;P42356-2;A4QPH2;A4QPH2-4;A4QPH2-2;Q8N8J0	P42356	Phosphatidylinositol 4-kinase alpha	PI4KA	1340		556150000
25.9278	26.3009	26.3196	25.6293	26.2344	13	13	13	42.5	42.5	42.5	43.66	0	91.955	555610000	39	P31153;P31153-2;Q00266	P31153;P31153-2	S-adenosylmethionine synthase isoform type-2	MAT2A	1203		555610000
26.6893	26.6893	25.6865	25.7639	26.3771	7	7	7	58	58	58	23.239	0	42.947	554830000	21	P43487-2;P43487	P43487-2;P43487	Ran-specific GTPase-activating protein	RANBP1	1360		554830000
NaN	NaN	NaN	NaN	NaN	1	1	1	8.1	8.1	8.1	16.829	0	5.7677	554610000	5	Q9NRP0;Q9NRP0-2	Q9NRP0;Q9NRP0-2	Oligosaccharyltransferase complex subunit OSTC	OSTC	3512		554610000
27.0235	25.9008	26.1492	26.2389	26.3132	4	4	4	21	21	21	38.287	0	23.112	554470000	23	O14828;O14828-2	O14828;O14828-2	Secretory carrier-associated membrane protein 3	SCAMP3	220		554470000
25.842	25.6629	26.265	27.4966	24.7104	17	17	15	39.5	39.5	35.3	57.488	0	69.079	553140000	43	P32189-1;P32189-4;P32189-2;P32189;Q14409	P32189-1;P32189-4;P32189-2;P32189;Q14409	Glycerol kinase;Putative glycerol kinase 3	GK;GK3P	1220		553140000
26.5972	26.7378	26.2049	26.143	26.4795	8	8	8	71	71	71	12.122	0	48.884	552420000	22	Q9GZT3-2;Q9GZT3	Q9GZT3-2;Q9GZT3	SRA stem-loop-interacting RNA-binding protein, mitochondrial	SLIRP	3316		552420000
26.1024	24.823	25.6232	25.7952	25.1838	14	14	14	43.3	43.3	43.3	45.558	0	106.83	549230000	47	Q8N2K0-2;Q8N2K0;Q8N2K0-3	Q8N2K0-2;Q8N2K0;Q8N2K0-3	Monoacylglycerol lipase ABHD12	ABHD12	2705		549230000
25.5148	25.5544	25.7583	25.1929	25.8155	18	18	18	9.4	9.4	9.4	265.4	0	65.041	548940000	52	Q04721;P0DPK4;P0DPK3-2;P0DPK3;Q7Z3S9-2;Q7Z3S9;Q7Z3S9-3;P46531	Q04721	Neurogenic locus notch homolog protein 2;Notch 2 extracellular truncation;Notch 2 intracellular domain	NOTCH2	1906		548940000
26.2328	26.1409	25.8712	25.4526	25.4476	16	8	8	69.1	42.9	42.9	37.567	0	323.31	546360000	34	Q9HAV0	Q9HAV0	Guanine nucleotide-binding protein subunit beta-4	GNB4	3434		546360000
27.7764	27.0001	26.73	26.8574	27.7482	4	4	4	57.8	57.8	57.8	9.1113	0	83.328	543780000	13	P63220	P63220	40S ribosomal protein S21	RPS21	1785		543780000
25.6422	25.4754	25.3279	25.6147	25.5559	25	25	25	34.5	34.5	34.5	107.23	0	47.771	541960000	58	Q9NZ08;Q9NZ08-2	Q9NZ08;Q9NZ08-2	Endoplasmic reticulum aminopeptidase 1	ERAP1	3615		541960000
25.9298	26.1517	25.9704	26.3038	26.1601	14	14	14	34.7	34.7	34.7	54.554	0	46.915	541530000	57	O60443;O60443-3;O60443-2	O60443;O60443-3	Non-syndromic hearing impairment protein 5	DFNA5	373		541530000
26.0885	26.0062	26.0032	26.1312	26.2016	16	16	16	50.9	50.9	50.9	54.416	0	75.293	540650000	46	P26196	P26196	Probable ATP-dependent RNA helicase DDX6	DDX6	1118		540650000
25.9698	26.5028	25.4973	26.0415	25.3898	17	16	15	23.4	22.4	21.2	102.47	0	48.787	540640000	46	P07197;P07197-2;Q16352;P07196	P07197	Neurofilament medium polypeptide	NEFM	728		540640000
26.1552	26.1756	25.9229	26.6174	26.2913	11	11	11	45.8	45.8	45.8	31.284	0	52.289	540550000	35	Q96FW1;Q96FW1-2	Q96FW1;Q96FW1-2	Ubiquitin thioesterase OTUB1	OTUB1	3024		540550000
26.8517	26.4542	27.5237	27.2109	26.6451	4	4	4	29.9	29.9	29.9	17.342	0	43.418	540080000	20	Q96A26	Q96A26	Protein FAM162A	FAM162A	2955		540080000
27.7459	NaN	27.531	NaN	NaN	10	10	10	7.4	7.4	7.4	211.06	0	19.112	539900000	17	Q9UIW2;Q9HCM2-4;P51805;Q9HCM2;O75051	Q9UIW2	Plexin-A1	PLXNA1	3753		539900000
NaN	28.4692	28.4317	28.9301	NaN	2	2	2	43.1	43.1	43.1	6.4575	0	14.466	537270000	7	Q96IX5	Q96IX5	Up-regulated during skeletal muscle growth protein 5	USMG5	3051		537270000
26.8076	26.4122	25.8144	26.0765	26.4521	8	8	8	18.3	18.3	18.3	45.861	0	24.897	536590000	22	Q99442	Q99442	Translocation protein SEC62	SEC62	3120		536590000
27.4674	25.8159	26.3395	NaN	27.0252	5	5	5	42.2	42.2	42.2	16.648	0	21.212	536580000	17	Q9UHV9	Q9UHV9	Prefoldin subunit 2	PFDN2	3736		536580000
25.5466	24.6908	25.9112	26.6209	25.6855	9	9	9	44	44	44	29.159	0	28.794	535640000	36	Q6UXV4	Q6UXV4	MICOS complex subunit MIC27	APOOL	2508		535640000
25.917	26.079	26.4562	26.0903	25.9101	12	12	11	21	21	19.8	63.783	0	24.591	535430000	31	P29536-2;P29536	P29536-2;P29536	Leiomodin-1	LMOD1	1164		535430000
26.1509	NaN	26.1459	NaN	26.1063	15	15	15	36	36	36	69.284	0	74.582	535330000	33	P09960;P09960-4;P09960-2;P09960-3	P09960;P09960-4;P09960-2;P09960-3	Leukotriene A-4 hydrolase	LTA4H	810		535330000
27.4219	27.285	26.7144	27.1499	26.2622	4	4	4	22.9	22.9	22.9	27.661	0	60.711	534390000	17	P04156	P04156	Major prion protein	PRNP	663		534390000
26.6251	26.007	26.4232	26.2863	24.5792	19	19	18	33.7	33.7	32.8	86.401	0	95.625	533810000	45	O95140;O95140-2	O95140;O95140-2	Mitofusin-2	MFN2	522		533810000
27.6588	25.1674	NaN	NaN	26.5707	11	11	11	27.9	27.9	27.9	52.747	0	23.169	532890000	20	O43854-2;O43854	O43854-2;O43854	EGF-like repeat and discoidin I-like domain-containing protein 3	EDIL3	356		532890000
25.8919	26.5884	26.8893	25.3574	26.2509	18	18	17	59.8	59.8	57.7	42.621	0	61.1	532060000	37	P35237	P35237	Serpin B6	SERPINB6	1247		532060000
26.4458	24.2789	24.4277	23.2812	24.357	24	24	24	27.1	27.1	27.1	117.97	0	54.257	531720000	41	P14735;P14735-2	P14735;P14735-2	Insulin-degrading enzyme	IDE	921		531720000
27.2863	27.1569	27.6583	27.3917	27.6529	63	1	1	75.1	2.5	2.5	103.06	0	160.76	530770000	10	P12814	P12814	Alpha-actinin-1	ACTN1	877		530770000
25.9073	27.4572	27.2133	27.158	26.8114	6	6	6	58.1	58.1	58.1	13.711	0	39.235	529870000	33	O75380	O75380	NADH dehydrogenase [ubiquinone] iron-sulfur protein 6, mitochondrial	NDUFS6	440		529870000
26.8869	26.4619	NaN	25.9342	27.1734	7	7	7	75.4	75.4	75.4	12.895	0	84.044	529500000	20	P58546	P58546	Myotrophin	MTPN	1631		529500000
27.9355	28.0995	NaN	28.5634	NaN	1	1	1	16.2	16.2	16.2	10.852	0	94.67	527450000	6	P02656	P02656	Apolipoprotein C-III	APOC3	642		527450000
26.1319	25.1976	25.9218	26.5132	25.49	7	7	7	26.4	26.4	26.4	27.934	0	35.739	527310000	29	P22692;P22692-2	P22692;P22692-2	Insulin-like growth factor-binding protein 4	IGFBP4	1065		527310000
26.1841	26.258	26.6972	26.3323	26.8544	11	11	11	59.3	59.3	59.3	21.635	0	35.169	526980000	41	P00568	P00568	Adenylate kinase isoenzyme 1	AK1	615		526980000
27.6063	27.3684	27.1871	27.7045	27.526	7	7	7	16.2	16.2	16.2	52.488	0	20.78	526310000	28	Q96EY1;Q96EY1-2;Q96EY1-3	Q96EY1;Q96EY1-2;Q96EY1-3	DnaJ homolog subfamily A member 3, mitochondrial	DNAJA3	3015		526310000
27.1878	26.5905	26.0656	26.5213	27.2567	6	6	6	39.9	39.9	39.9	21.348	0	15.189	525940000	19	P52815	P52815	39S ribosomal protein L12, mitochondrial	MRPL12	1535		525940000
25.5165	24.746	25.9126	25.3445	24.8001	16	16	16	23.4	23.4	23.4	98.9	0	105.74	525830000	44	A0FGR8-2;A0FGR8;A0FGR8-6;A0FGR8-4;A0FGR8-5	A0FGR8-2;A0FGR8;A0FGR8-6;A0FGR8-4	Extended synaptotagmin-2	ESYT2	3		525830000
27.3734	NaN	26.5485	24.0278	23.5879	18	18	18	29	29	29	90.954	0	39.892	524650000	30	Q93034	Q93034	Cullin-5	CUL5	2931		524650000
26.9933	26.4128	26.472	25.7438	27.053	7	7	7	68.2	68.2	68.2	17.861	0	44.159	524140000	24	P68036;P68036-3;P68036-2;A0A1B0GUS4	P68036;P68036-3;P68036-2;A0A1B0GUS4	Ubiquitin-conjugating enzyme E2 L3	UBE2L3	1797		524140000
25.2025	25.7574	25.4127	25.5535	25.8406	16	16	16	47.1	47.1	47.1	51.804	0	43.647	523860000	52	Q02790	Q02790	Peptidyl-prolyl cis-trans isomerase FKBP4;Peptidyl-prolyl cis-trans isomerase FKBP4, N-terminally processed	FKBP4	1888		523860000
26.2339	23.8627	24.89	23.6966	25.221	44	26	26	23.6	17.4	17.4	271.61	0	90.812	522570000	52	Q9Y4G6	Q9Y4G6	Talin-2	TLN2	3932		522570000
26.3352	26.0314	26.1335	26.5688	25.741	9	9	9	35.3	35.3	35.3	35.777	0	50.675	522290000	32	Q13505-3;Q13505;Q13505-2	Q13505-3;Q13505;Q13505-2	Metaxin-1	MTX1	2056		522290000
27.1348	27.4749	27.2411	27.4875	27.1781	4	4	4	18.3	18.3	18.3	23.563	0	79.065	521670000	15	O75251;O75251-2	O75251;O75251-2	NADH dehydrogenase [ubiquinone] iron-sulfur protein 7, mitochondrial	NDUFS7	427		521670000
25.8501	26.4213	25.5765	25.9589	25.81	16	16	16	47.8	47.8	47.8	49.966	0	72.045	521580000	48	P18031	P18031	Tyrosine-protein phosphatase non-receptor type 1	PTPN1	984		521580000
27.0979	27.0107	26.7985	26.8809	26.8968	12	12	12	67	67	67	31.642	0	289.48	520990000	37	Q86Y82	Q86Y82	Syntaxin-12	STX12	2635		520990000
26.3008	26.7442	26.2298	27.2684	26.8167	8	8	8	43	43	43	21.232	0	44.995	517820000	38	Q9NR28-2;Q9NR28;Q9NR28-3	Q9NR28-2;Q9NR28;Q9NR28-3	Diablo homolog, mitochondrial	DIABLO	3497		517820000
26.324	25.9159	25.9884	25.1105	26.1485	13	13	13	71.5	71.5	71.5	22.313	0	25.201	517290000	31	P37235;P84074;P61601	P37235	Hippocalcin-like protein 1	HPCAL1	1291		517290000
26.1194	26.3751	26.0395	23.4696	25.3838	9	9	9	30.7	30.7	30.7	50.993	0	27.153	517070000	32	Q6P9B6	Q6P9B6	TLD domain-containing protein 1	TLDC1	2480		517070000
25.99	25.3793	26.0545	25.4565	25.5625	12	12	12	42.8	42.8	42.8	47.873	0	48.948	516210000	30	Q9UNS2;Q9UNS2-2	Q9UNS2;Q9UNS2-2	COP9 signalosome complex subunit 3	COPS3	3821		516210000
25.8765	25.2274	25.2864	24.9924	25.347	14	14	14	30.7	30.7	30.7	67.314	0	126.16	512660000	39	P61221	P61221	ATP-binding cassette sub-family E member 1	ABCE1	1673		512660000
26.1785	25.9388	24.9493	26.3839	25.4621	12	12	12	23.4	23.4	23.4	75.775	0	90.796	512650000	33	Q99805	Q99805	Transmembrane 9 superfamily member 2	TM9SF2	3158		512650000
26.5446	27.221	27.0494	27.3884	26.8736	4	4	4	44.4	44.4	44.4	12.199	0	28.669	511130000	25	Q9NZ45	Q9NZ45	CDGSH iron-sulfur domain-containing protein 1	CISD1	3620		511130000
25.9474	26.009	26.2501	25.5448	26.2533	13	13	13	36.9	36.9	36.9	61.053	0	52.469	511120000	41	Q9P0J1;Q9P0J1-2	Q9P0J1;Q9P0J1-2	[Pyruvate dehydrogenase [acetyl-transferring]]-phosphatase 1, mitochondrial	PDP1	3647		511120000
26.4226	26.9155	26.4919	26.9361	26.8514	10	10	10	27.2	27.2	27.2	41.544	0	24.703	510350000	36	Q9NZJ7;Q9NZJ7-2;Q9NZJ7-3	Q9NZJ7;Q9NZJ7-2	Mitochondrial carrier homolog 1	MTCH1	3626		510350000
26.3844	25.6899	25.5627	24.91	25.8497	10	10	5	25.2	25.2	15.5	57.658	0	24.546	507880000	28	Q08209-2;Q08209;Q08209-3;Q08209-5;Q08209-4	Q08209-2;Q08209;Q08209-3;Q08209-5	Serine/threonine-protein phosphatase 2B catalytic subunit alpha isoform	PPP3CA	1942		507880000
26.1996	26.2076	25.4787	NaN	26.2048	10	10	10	49.5	49.5	49.5	32.251	0	35.094	507320000	27	O43396	O43396	Thioredoxin-like protein 1	TXNL1	308		507320000
26.6828	26.4179	26.0649	NaN	25.9626	5	5	5	4.5	4.5	4.5	160.61	0	88.555	507280000	20	P02462;P29400;P29400-2	P02462	Collagen alpha-1(IV) chain;Arresten	COL4A1	637		507280000
25.4278	24.0673	24.9081	25.1045	26.069	22	22	22	29	29	29	110.3	0	69.099	504780000	41	Q86W92-4;Q86W92-2;Q86W92;Q86W92-3;Q86W92-5;Q8ND30-3;Q8ND30-2;Q8ND30	Q86W92-4;Q86W92-2;Q86W92;Q86W92-3	Liprin-beta-1	PPFIBP1	2622		504780000
26.2026	25.8932	26.0113	27.4334	26.2419	5	5	5	29.6	29.6	29.6	22.958	0	19.912	503300000	14	O15258	O15258	Protein RER1	RER1	264		503300000
25.5416	25.4642	26.1996	25.6763	25.5194	15	15	15	26.6	26.6	26.6	79.845	0	51.419	502950000	43	Q8IWA5-3;Q8IWA5;Q8IWA5-2	Q8IWA5-3;Q8IWA5;Q8IWA5-2	Choline transporter-like protein 2	SLC44A2	2656		502950000
25.9946	26.1221	25.863	26.2706	26.4124	14	14	14	57.1	57.1	57.1	29.044	0	52.028	502360000	43	Q9BZG1;Q9BZG1-4;Q9BZG1-2	Q9BZG1;Q9BZG1-4;Q9BZG1-2	Ras-related protein Rab-34	RAB34	3296		502360000
NaN	27.7782	27.5147	28.3176	28.303	6	6	6	72.5	72.5	72.5	7.9331	0	8.6237	501340000	13	P56385;Q8IWC1-2;Q8IWC1-3;Q8IWC1-4;Q8IWC1	P56385	ATP synthase subunit e, mitochondrial	ATP5I	1615		501340000
26.3998	26.1577	26.3217	27.6182	26.4604	7	7	7	17.9	17.9	17.9	52.488	0	32.809	501240000	29	P10619-2;P10619	P10619-2;P10619	Lysosomal protective protein;Lysosomal protective protein 32 kDa chain;Lysosomal protective protein 20 kDa chain	CTSA	829		501240000
26.3932	26.042	26.9944	25.835	26.2846	11	11	11	33.7	33.7	33.7	41.489	0	43.697	501110000	32	Q99961;Q99961-3;Q99961-2;Q99962	Q99961;Q99961-3;Q99961-2	Endophilin-A2	SH3GL1	3165		501110000
25.6063	26.0392	25.9753	26.1479	26.1956	13	13	12	72.4	72.4	69	29.999	0	255.97	499900000	43	Q15691	Q15691	Microtubule-associated protein RP/EB family member 1	MAPRE1	2236		499900000
27.9004	NaN	26.8641	NaN	27.5226	4	4	4	77.9	77.9	77.9	7.3184	0	6.7523	499620000	7	P63218	P63218	Guanine nucleotide-binding protein G(I)/G(S)/G(O) subunit gamma-5	GNG5	1784		499620000
25.5291	25.3432	25.5462	25.7141	25.735	13	13	13	11.1	11.1	11.1	140.76	0	53.963	499290000	50	Q9Y6M7-7;Q9Y6M7-6;Q9Y6M7-8;Q9Y6M7-12;Q9Y6M7-13;Q9Y6M7-9;Q9Y6M7-2;Q9Y6M7;Q9Y6M7-3;Q9Y6M7-4;Q9Y6M7-11;Q9Y6M7-10;Q9Y6M7-14;Q9Y6M7-5;Q6U841-2;Q6U841-3;Q6U841;Q6U841-4	Q9Y6M7-7;Q9Y6M7-6;Q9Y6M7-8;Q9Y6M7-12;Q9Y6M7-13;Q9Y6M7-9;Q9Y6M7-2;Q9Y6M7;Q9Y6M7-3;Q9Y6M7-4;Q9Y6M7-11;Q9Y6M7-10;Q9Y6M7-14;Q9Y6M7-5	Sodium bicarbonate cotransporter 3	SLC4A7	4002		499290000
26.9348	26.0639	26.4187	26.9908	26.5861	4	4	4	35.8	35.8	35.8	11.731	0	12.146	497520000	19	Q9Y2R0	Q9Y2R0	Cytochrome c oxidase assembly factor 3 homolog, mitochondrial	COA3	3872		497520000
26.1124	25.2445	25.8189	25.3858	25.2192	19	19	19	32.6	32.6	32.6	86.982	0	37.691	497010000	46	Q13617;Q13617-2	Q13617;Q13617-2	Cullin-2	CUL2	2071		497010000
26.1041	25.1836	26.4328	26.648	26.6682	7	7	7	39.8	39.8	39.8	34.596	0	45.206	496370000	32	Q96GK7;Q6P2I3	Q96GK7;Q6P2I3	Fumarylacetoacetate hydrolase domain-containing protein 2A;Fumarylacetoacetate hydrolase domain-containing protein 2B	FAHD2A;FAHD2B	3031		496370000
26.0466	26.2364	26.1939	25.941	26.3992	9	9	9	43.9	43.9	43.9	34.352	0	36.57	493960000	29	Q12904;Q12904-2	Q12904;Q12904-2	Aminoacyl tRNA synthase complex-interacting multifunctional protein 1;Endothelial monocyte-activating polypeptide 2	AIMP1	1983		493960000
25.7392	25.414	25.6604	24.6865	24.9108	17	17	17	42.6	42.6	42.6	61.594	0	38.675	493900000	44	O95817	O95817	BAG family molecular chaperone regulator 3	BAG3	579		493900000
27.5348	NaN	NaN	NaN	26.9742	10	10	10	38.2	38.2	38.2	43.588	0	108.41	493850000	18	Q9BXW7-2;Q9BXW7	Q9BXW7-2;Q9BXW7	Cat eye syndrome critical region protein 5	CECR5	3277		493850000
26.7235	26.7003	26.5016	26.5879	26.2709	4	4	4	22.5	22.5	22.5	32.156	0	40.104	493330000	17	O14494;O14494-2	O14494;O14494-2	Lipid phosphate phosphohydrolase 1	PPAP2A	188		493330000
26.9866	26.5661	26.5555	25.4205	26.4208	5	5	5	60.4	60.4	60.4	10.921	0	19.405	492160000	18	Q9NP97;Q8TF09;Q9NP97-2	Q9NP97;Q8TF09	Dynein light chain roadblock-type 1;Dynein light chain roadblock-type 2	DYNLRB1;DYNLRB2	3474		492160000
26.0518	24.2676	25.878	24.8199	26.0484	15	15	15	37.8	37.8	37.8	61.44	0	38.596	490820000	41	P49902-2;P49902	P49902-2;P49902	Cytosolic purine 5-nucleotidase	NT5C2	1463		490820000
25.9124	26.3751	26.3423	26.2244	25.9327	11	11	11	58.8	58.8	58.8	34.482	0	108.77	490810000	33	O14579;O14579-2;O14579-3	O14579;O14579-2;O14579-3	Coatomer subunit epsilon	COPE	197		490810000
25.0951	24.0685	26.7966	23.8856	NaN	22	17	17	45.3	38.7	38.7	53.535	0	76.348	490340000	32	P17661	P17661	Desmin	DES	974		490340000
25.8601	25.47	25.094	25.3126	25.9387	16	16	16	18.2	18.2	18.2	102.43	0	131.6	490140000	36	Q92888;Q92888-3;Q92888-2;Q92888-4	Q92888;Q92888-3;Q92888-2;Q92888-4	Rho guanine nucleotide exchange factor 1	ARHGEF1	2916		490140000
26.1669	25.7431	25.8208	26.0942	25.6791	12	12	12	40.6	40.6	40.6	43.066	0	65.236	490120000	36	P13861-2;P13861;P31323	P13861-2;P13861	cAMP-dependent protein kinase type II-alpha regulatory subunit	PRKAR2A	904		490120000
26.5941	26.7233	26.0995	27.1597	26.2134	10	10	10	50.2	50.2	50.2	24.68	0	49.944	489600000	28	Q92520	Q92520	Protein FAM3C	FAM3C	2874		489600000
26.7221	26.1303	26.517	25.9272	26.5458	10	10	10	53.8	53.8	53.8	22.626	0	51.154	488560000	28	P61758;P61758-2	P61758;P61758-2	Prefoldin subunit 3	VBP1	1689		488560000
25.7028	26.5764	26.1171	27.4645	24.9704	22	21	14	36	34.3	24.3	72.371	0	67.502	487880000	45	Q92841-1;Q92841-3;Q92841;Q92841-2	Q92841-1;Q92841-3;Q92841;Q92841-2	Probable ATP-dependent RNA helicase DDX17	DDX17	2911		487880000
25.6222	25.3225	25.7438	25.5847	25.662	11	11	11	24.3	24.3	24.3	57.949	0	34.528	487380000	31	Q13425;Q13425-2	Q13425	Beta-2-syntrophin	SNTB2	2043		487380000
25.4248	25.3979	25.7253	25.9503	25.4683	13	13	13	20.3	20.3	20.3	101.43	0	53.426	486790000	30	Q7Z2W4;Q7Z2W4-2;Q7Z2W4-4;Q7Z2W4-3;Q7Z2W4-5	Q7Z2W4;Q7Z2W4-2;Q7Z2W4-4	Zinc finger CCCH-type antiviral protein 1	ZC3HAV1	2559		486790000
27.3099	27.5955	27.6429	28.2039	27.8595	4	4	4	25.7	25.7	25.7	26.411	0	22.73	486170000	23	Q16563-2;Q16563	Q16563-2;Q16563	Synaptophysin-like protein 1	SYPL1	2270		486170000
25.4651	25.1493	25.4922	25.3921	25.566	26	26	26	31.5	31.5	31.5	135.62	0	226.52	486130000	62	Q27J81;Q27J81-2;Q27J81-3	Q27J81;Q27J81-2	Inverted formin-2	INF2	2305		486130000
26.4159	26.0633	25.8494	26.1155	26.4536	8	8	8	53.3	53.3	53.3	17.138	0	33.033	485850000	20	P61088;Q5JXB2	P61088;Q5JXB2	Ubiquitin-conjugating enzyme E2 N;Putative ubiquitin-conjugating enzyme E2 N-like	UBE2N;UBE2NL	1664		485850000
25.3421	27.2189	25.0689	25.7413	24.9004	21	19	13	59.8	56	42.8	48.057	0	81.437	485780000	45	P05783;CON__H-INV:HIT000015463	P05783	Keratin, type I cytoskeletal 18	KRT18	703		485780000
25.9265	25.7571	25.1172	NaN	25.8942	11	11	11	34.3	34.3	34.3	41.806	0	64.569	484610000	30	Q9BRK5;Q9BRK5-6;Q9BRK5-2;Q9BRK5-4;Q9BRK5-3;Q9BRK5-5	Q9BRK5;Q9BRK5-6;Q9BRK5-2;Q9BRK5-4;Q9BRK5-3	45 kDa calcium-binding protein	SDF4	3192		484610000
25.5632	25.2021	25.8501	25.1439	25.6077	18	18	18	33.9	33.9	33.9	73.776	0	33.994	483890000	36	P23786	P23786	Carnitine O-palmitoyltransferase 2, mitochondrial	CPT2	1089		483890000
NaN	NaN	NaN	NaN	NaN	1	1	1	9.4	9.4	9.4	12.249	0.00056085	2.7998	483430000	4	Q9UII2	Q9UII2	ATPase inhibitor, mitochondrial	ATPIF1	3749		483430000
27.181	26.6636	27.1758	27.1699	26.8151	7	7	7	70.3	70.3	70.3	13.757	0	99.557	482850000	20	O75348;O95670-2;O95670	O75348	V-type proton ATPase subunit G 1	ATP6V1G1	434		482850000
25.768	25.4365	25.8711	25.8098	26.1851	13	13	13	46.4	46.4	46.4	44.287	0	132.27	482570000	32	O15382;O15382-2	O15382;O15382-2	Branched-chain-amino-acid aminotransferase, mitochondrial	BCAT2	275		482570000
26.2704	25.3139	26.0008	25.4175	26.1987	11	11	11	21.9	21.9	21.9	60.702	0	20.431	482360000	35	P06865;P06865-2	P06865	Beta-hexosaminidase subunit alpha	HEXA	722		482360000
25.878	25.182	25.8339	25.804	25.5027	15	15	15	31.8	31.8	31.8	60.67	0	51.98	481940000	41	P10155;P10155-3;P10155-5;P10155-4;P10155-2	P10155;P10155-3;P10155-5;P10155-4	60 kDa SS-A/Ro ribonucleoprotein	TROVE2	820		481940000
25.6748	23.5585	25.8805	24.3003	24.9515	25	25	25	27.3	27.3	27.3	134.28	0	115.84	481780000	52	Q12768	Q12768	WASH complex subunit strumpellin	KIAA0196	1969		481780000
26.2511	26.3185	25.792	25.6652	26.3581	11	11	11	20.9	20.9	20.9	76.096	0	113.66	480040000	28	O96005;O96005-4;O96005-3	O96005;O96005-4;O96005-3	Cleft lip and palate transmembrane protein 1	CLPTM1	594		480040000
25.958	26.4707	25.7567	25.6641	26.0607	9	9	5	27.3	27.3	16.8	62.518	0	82.093	479380000	36	Q9UMX0;Q9UMX0-2;Q9UMX0-3;Q9UMX0-4	Q9UMX0;Q9UMX0-2	Ubiquilin-1	UBQLN1	3809		479380000
25.8499	24.6566	27.3584	27.1689	25.7611	14	14	14	23.8	23.8	23.8	74.761	0	31.644	478710000	31	Q9UMS6-5;Q9UMS6;Q9UMS6-3;Q9UMS6-4;Q9UMS6-2	Q9UMS6-5;Q9UMS6;Q9UMS6-3;Q9UMS6-4;Q9UMS6-2	Synaptopodin-2	SYNPO2	3808		478710000
25.5921	26.2627	24.9289	26.0445	25.6082	17	17	17	29.3	29.3	29.3	81.879	0	93.919	478440000	50	O00461	O00461	Golgi integral membrane protein 4	GOLIM4	168		478440000
27.0919	28.1949	27.7705	28.3434	NaN	3	3	3	50.8	50.8	50.8	7.3084	0	7.9565	478190000	9	Q9UDW1;Q9UDW1-2	Q9UDW1;Q9UDW1-2	Cytochrome b-c1 complex subunit 9	UQCR10	3699		478190000
26.3994	25.6592	26.0607	25.7126	26.3907	7	7	7	66.9	66.9	66.9	17.328	0	33.383	477770000	33	Q99471;Q99471-3;Q99471-2	Q99471;Q99471-3	Prefoldin subunit 5	PFDN5	3124		477770000
27.0466	25.2039	26.7566	NaN	27.0504	24	24	24	13.4	13.4	13.4	250.53	0	46.568	477630000	38	Q6UVK1	Q6UVK1	Chondroitin sulfate proteoglycan 4	CSPG4	2496		477630000
25.4253	26.4635	25.9303	26.1189	25.6037	10	10	10	40.6	40.6	40.6	34.36	0	80.128	476780000	42	P35914;P35914-3;P35914-2	P35914;P35914-3;P35914-2	Hydroxymethylglutaryl-CoA lyase, mitochondrial	HMGCL	1267		476780000
26.1192	25.0758	26.0187	25.3381	26.0397	21	18	18	23.1	21.2	21.2	155.26	0	78.732	476450000	39	Q68CZ2;Q68CZ2-2;Q68CZ2-3;Q68CZ2-4;Q63HR2-5;Q63HR2-2;Q63HR2-6;Q63HR2;Q63HR2-4	Q68CZ2;Q68CZ2-2	Tensin-3	TNS3	2433		476450000
27.1425	26.7418	26.9588	25.9303	27.2805	3	3	3	46.4	46.4	46.4	7.8409	0	24.964	475750000	13	P62857	P62857	40S ribosomal protein S28	RPS28	1752		475750000
25.9546	25.4819	24.3164	25.6206	25.9102	14	14	14	38.2	38.2	38.2	50.878	0	89.121	475400000	36	P26572	P26572	Alpha-1,3-mannosyl-glycoprotein 2-beta-N-acetylglucosaminyltransferase	MGAT1	1124		475400000
26.4009	26.3359	26.6694	25.8626	25.9985	9	9	9	35.1	35.1	35.1	35.158	0	28.078	474920000	33	Q8NE86-3;Q8NE86;Q8NE86-2	Q8NE86-3;Q8NE86;Q8NE86-2	Calcium uniporter protein, mitochondrial	MCU	2770		474920000
25.9631	25.9338	25.8464	25.1991	26.1215	16	16	13	60.5	60.5	52.1	39.548	0	225.03	474560000	41	Q6IBS0	Q6IBS0	Twinfilin-2	TWF2	2447		474560000
26.0602	25.8584	26.056	25.922	26.5459	11	11	11	45.3	45.3	45.3	36.049	0	53.025	474480000	28	O14908;O14908-2;Q8TF64	O14908;O14908-2	PDZ domain-containing protein GIPC1	GIPC1	225		474480000
26.2404	26.393	26.2931	26.3557	26.2542	7	7	7	51.3	51.3	51.3	14.187	0	13.393	474340000	16	O95298;O95298-2;E9PQ53;O95298-3	O95298;O95298-2;E9PQ53	NADH dehydrogenase [ubiquinone] 1 subunit C2;NADH dehydrogenase [ubiquinone] 1 subunit C2, isoform 2	NDUFC2;NDUFC2-KCTD14	541		474340000
26.1157	25.3545	25.0241	26.3635	26.5229	17	17	17	32.5	32.5	32.5	80.198	0	93.975	473750000	44	Q6UXH9;Q6UXH9-2;Q6UXH9-3	Q6UXH9;Q6UXH9-2;Q6UXH9-3	Inactive serine protease PAMR1	PAMR1	2505		473750000
25.4167	24.0231	26.2188	25.2184	25.1158	21	21	21	23.9	23.9	23.9	121.74	0	97.703	473230000	48	Q9Y3P9;Q9Y3P9-2;Q9Y3P9-3;Q9Y3P9-4;B7ZAP0;Q5R372-7;Q5R372-8;Q5R372-6;Q5R372-5	Q9Y3P9;Q9Y3P9-2	Rab GTPase-activating protein 1	RABGAP1	3918		473230000
27.2759	26.1513	26.3269	NaN	25.9035	7	7	7	46.4	46.4	46.4	21.445	0	56.199	472790000	17	Q9BY32;Q9BY32-3;Q9BY32-2	Q9BY32;Q9BY32-3	Inosine triphosphate pyrophosphatase	ITPA	3279		472790000
26.633	26.4164	26.119	25.4613	25.9664	12	12	12	65.6	65.6	65.6	33.824	0	25.119	472390000	30	P19623	P19623	Spermidine synthase	SRM	1007		472390000
25.2411	24.4142	24.2146	23.4695	25.4481	29	29	29	19.4	19.4	19.4	251.46	0	88.344	471060000	54	Q8N3C0;Q8N3C0-4	Q8N3C0	Activating signal cointegrator 1 complex subunit 3	ASCC3	2710		471060000
26.4513	25.7144	26.4956	25.1651	25.8839	8	8	8	18.5	18.5	18.5	54.489	0	30.734	469960000	23	Q9UBM7	Q9UBM7	7-dehydrocholesterol reductase	DHCR7	3682		469960000
24.5334	25.6539	26.3573	27.5257	23.272	23	23	23	31.2	31.2	31.2	97.55	0	88.343	469670000	46	P29590;P29590-11;P29590-4;P29590-2;P29590-5;P29590-9;P29590-3;P29590-8;P29590-12;P29590-13;P29590-14;P29590-10	P29590;P29590-11;P29590-4;P29590-2;P29590-5;P29590-9;P29590-3;P29590-8;P29590-12;P29590-13;P29590-14;P29590-10	Protein PML	PML	1166		469670000
25.8778	25.8111	26.1976	NaN	26.3388	12	7	7	36.4	22.4	22.4	43.439	0	19.304	468660000	20	Q02750;Q02750-2	Q02750;Q02750-2	Dual specificity mitogen-activated protein kinase kinase 1	MAP2K1	1887		468660000
26.228	26.4351	26.4951	26.2951	26.6561	11	10	10	44.4	40.3	40.3	33.637	0	27.552	468510000	29	Q96C36	Q96C36	Pyrroline-5-carboxylate reductase 2	PYCR2	2979		468510000
26.2612	26.0286	26.2753	26.0753	25.6162	15	15	15	25.5	25.5	25.5	112.96	0	53.833	466920000	36	O15084;O15084-4;O15084-1;O15084-2;Q8N8A2-5;Q8N8A2-3;Q8N8A2-4;Q8N8A2;Q8N8A2-2;Q8NB46	O15084;O15084-4;O15084-1;O15084-2	Serine/threonine-protein phosphatase 6 regulatory ankyrin repeat subunit A	ANKRD28	243		466920000
25.5063	25.4279	26.1303	25.677	25.7607	8	8	8	20.5	20.5	20.5	59.659	0	31.239	465710000	27	Q9H0X4;Q9H0X4-2	Q9H0X4;Q9H0X4-2	Protein ITFG3	ITFG3	3341		465710000
25.6377	25.2226	25.7072	25.0823	25.3806	16	16	16	37.9	37.9	37.9	67.226	0	34.813	464520000	39	Q9NQW7-2;Q9NQW7;Q9NQW7-4;Q9NQW7-3;O00462	Q9NQW7-2;Q9NQW7;Q9NQW7-4;Q9NQW7-3	Xaa-Pro aminopeptidase 1	XPNPEP1	3493		464520000
26.9373	26.1305	26.4059	26.7037	26.4681	6	6	6	28.2	28.2	28.2	30.18	0	38.92	462880000	20	Q16740	Q16740	ATP-dependent Clp protease proteolytic subunit, mitochondrial	CLPP	2283		462880000
25.5107	24.2356	25.7704	24.5126	24.3234	15	15	15	20.5	20.5	20.5	103.13	0	81.42	462600000	44	Q13563-3;Q13563;Q13563-5;Q13563-4;Q13563-2	Q13563-3;Q13563;Q13563-5;Q13563-4;Q13563-2	Polycystin-2	PKD2	2066		462600000
25.6109	26.2124	24.9611	NaN	25.8539	17	17	17	20.9	20.9	20.9	113.74	0	51.105	461680000	35	Q9NZV1	Q9NZV1	Cysteine-rich motor neuron 1 protein;Processed cysteine-rich motor neuron 1 protein	CRIM1	3638		461680000
25.8682	25.3932	25.5904	26.1261	25.3588	19	19	19	45.8	45.8	45.8	55.704	0	81.426	461660000	41	P61011;P61011-2	P61011;P61011-2	Signal recognition particle 54 kDa protein	SRP54	1656		461660000
26.6513	26.4017	26.0843	26.6384	26.7823	13	10	10	42.5	33.6	33.6	39.171	0	24.447	461430000	24	O75477	O75477	Erlin-1	ERLIN1	450		461430000
26.1445	26.0645	25.6751	25.2723	25.4273	14	14	14	47.6	47.6	47.6	45.143	0	63.238	461180000	38	P68400;Q8NEV1;P68400-2	P68400;Q8NEV1;P68400-2	Casein kinase II subunit alpha;Casein kinase II subunit alpha 3	CSNK2A1;CSNK2A3	1803		461180000
25.2946	24.6416	25.6768	25.3105	25.1223	23	23	23	30.1	30.1	30.1	128.4	0	72.424	461090000	48	Q9P2R3;Q9P2R3-2;Q9P2R3-4	Q9P2R3;Q9P2R3-2;Q9P2R3-4	Rabankyrin-5	ANKFY1	3668		461090000
26.7571	27.4289	26.7107	NaN	26.4999	10	10	5	7.8	7.8	4	138.56	0	25.779	460290000	21	P02461;P02461-2	P02461;P02461-2	Collagen alpha-1(III) chain	COL3A1	636		460290000
26.2816	26.4782	26.1932	26.0226	25.6123	14	14	14	40.8	40.8	40.8	45.059	0	25.719	459670000	41	P05121;P05121-2	P05121;P05121-2	Plasminogen activator inhibitor 1	SERPINE1	690		459670000
26.1152	26.2347	26.3045	26.894	26.957	6	6	6	28.9	28.9	28.9	23.026	0	57.238	456730000	22	Q99470	Q99470	Stromal cell-derived factor 2	SDF2	3123		456730000
27.0169	NaN	26.5826	27.1176	NaN	2	2	2	10.1	10.1	10.1	18.298	0	9.3255	453060000	12	Q9Y6A9	Q9Y6A9	Signal peptidase complex subunit 1	SPCS1	3986		453060000
25.803	25.6223	25.1498	25.7753	26.0786	14	14	14	18.9	18.9	18.9	86.191	0	46.008	451420000	41	O14964;O14964-2	O14964;O14964-2	Hepatocyte growth factor-regulated tyrosine kinase substrate	HGS	233		451420000
26.0115	22.7412	NaN	NaN	NaN	17	17	17	31.4	31.4	31.4	70.19	0	112.24	451300000	22	O43663-4;O43663;O43663-2;O43663-3	O43663-4;O43663;O43663-2;O43663-3	Protein regulator of cytokinesis 1	PRC1	327		451300000
26.0662	26.36	26.3775	26.4292	27.4139	7	7	7	34.6	34.6	34.6	36.978	0	123.94	450100000	25	Q03405;Q03405-3;Q03405-2	Q03405;Q03405-3;Q03405-2	Urokinase plasminogen activator surface receptor	PLAUR	1899		450100000
26.9095	26.7902	27.0868	27.0629	26.7904	5	5	5	38.7	38.7	38.7	16.402	0	41.856	449670000	21	P17568	P17568	NADH dehydrogenase [ubiquinone] 1 beta subcomplex subunit 7	NDUFB7	971		449670000
25.9863	24.1807	22.8732	NaN	27.3891	12	12	12	31.4	31.4	31.4	46.908	0	29.242	443890000	25	P00749-2;P00749	P00749-2;P00749	Urokinase-type plasminogen activator;Urokinase-type plasminogen activator long chain A;Urokinase-type plasminogen activator short chain A;Urokinase-type plasminogen activator chain B	PLAU	618		443890000
26.415	NaN	26.2255	26.7779	26.5597	8	8	8	26.7	26.7	26.7	27.978	0	20.768	443040000	26	P57088	P57088	Transmembrane protein 33	TMEM33	1622		443040000
25.3444	NaN	25.471	25.2928	24.8855	26	26	26	22.3	22.3	22.3	162.46	0	102.39	441400000	52	Q15075	Q15075	Early endosome antigen 1	EEA1	2184		441400000
25.9831	24.0174	25.3266	24.6553	24.8069	19	19	19	23.3	23.3	23.3	136.4	0	67.63	441150000	45	Q2M389;Q2M389-2	Q2M389;Q2M389-2	WASH complex subunit 7	KIAA1033	2308		441150000
25.7131	24.9089	25.4685	25.5148	25.7192	33	15	15	38.7	21.4	21.4	103.56	0	34.534	440990000	38	Q10567-3;Q10567-2;Q10567;Q10567-4	Q10567-3;Q10567-2;Q10567;Q10567-4	AP-1 complex subunit beta-1	AP1B1	1965		440990000
25.3207	25.6906	24.8838	26.2726	24.8814	14	14	14	39.4	39.4	39.4	64.132	0	45.269	440780000	40	P14866;P14866-2;Q8WVV9-5;Q8WVV9-4;Q8WVV9	P14866;P14866-2	Heterogeneous nuclear ribonucleoprotein L	HNRNPL	923		440780000
26.1669	25.7132	25.4359	25.4743	25.9063	12	12	12	60.6	60.6	60.6	33.178	0	77.112	439310000	31	P25325;P25325-2	P25325;P25325-2	3-mercaptopyruvate sulfurtransferase	MPST	1107		439310000
25.673	25.1434	26.0077	26.3769	25.9346	13	13	13	31.8	31.8	31.8	57.39	0	21.011	439040000	31	P19525-2;P19525	P19525-2;P19525	Interferon-induced, double-stranded RNA-activated protein kinase	EIF2AK2	1006		439040000
26.0373	26.2366	26.5351	27.1343	NaN	5	5	5	67.3	67.3	67.3	11.268	0	20.833	438970000	17	P00167-2;P00167;P00167-3	P00167-2;P00167;P00167-3	Cytochrome b5	CYB5A	599		438970000
26.0134	22.5442	26.2099	NaN	23.5295	23	23	17	20	20	15.4	160.9	0	107.16	438020000	37	O75116	O75116	Rho-associated protein kinase 2	ROCK2	417		438020000
25.9931	25.6368	26.0665	25.8036	26.3554	9	9	9	56.7	56.7	56.7	20.006	0	23.563	437400000	27	P30626-3;P30626-2;P30626	P30626-3;P30626-2;P30626	Sorcin	SRI	1197		437400000
25.6358	25.187	25.7884	26.2147	25.6388	10	10	10	44.4	44.4	44.4	31.635	0	27.866	435600000	33	O75569-3;O75569-2;O75569	O75569-3;O75569-2;O75569	Interferon-inducible double-stranded RNA-dependent protein kinase activator A	PRKRA	457		435600000
25.8813	26.1685	26.0286	25.8	26.3311	8	8	8	39.3	39.3	39.3	26.076	0	21.381	435230000	30	Q14696;Q14696-2	Q14696	LDLR chaperone MESD	MESDC2	2146		435230000
25.7684	25.4911	24.012	NaN	24.5215	12	12	12	34.4	34.4	34.4	57.861	0	165.53	433720000	27	P52292	P52292	Importin subunit alpha-1	KPNA2	1525		433720000
25.4665	26.3225	26.6239	26.2491	26.4178	11	11	11	70.7	70.7	70.7	19.81	0	23.252	431860000	28	O43324;O43324-2	O43324;O43324-2	Eukaryotic translation elongation factor 1 epsilon-1	EEF1E1	306		431860000
NaN	NaN	NaN	NaN	NaN	40	3	2	60.8	3.5	1.8	60.066	0	6.7029	431560000	5	P04259	P04259	Keratin, type II cytoskeletal 6B	KRT6B	668		431560000
26.6095	25.1174	25.4987	24.7964	25.2786	8	8	8	67.5	67.5	67.5	18.658	0	38.943	430900000	22	P63208;P63208-2	P63208;P63208-2	S-phase kinase-associated protein 1	SKP1	1783		430900000
26.0488	23.8613	24.6141	NaN	24.7094	25	25	22	17.8	17.8	15.1	212.27	0	57.381	429960000	39	Q9Y4I1-2;Q9Y4I1;Q9Y4I1-3;Q9ULV0;Q9NQX4-2	Q9Y4I1-2;Q9Y4I1;Q9Y4I1-3	Unconventional myosin-Va	MYO5A	3933		429960000
25.3095	25.5712	25.2495	25.3218	25.8442	13	13	13	37.5	37.5	37.5	53.96	0	89.709	429160000	41	Q9BRR6-2;Q9BRR6;Q9BRR6-3;Q9BRR6-4;Q9BRR6-5;Q9BRR6-6	Q9BRR6-2;Q9BRR6	ADP-dependent glucokinase	ADPGK	3196		429160000
25.8974	25.126	25.8292	25.0424	25.2701	14	14	14	30.4	30.4	30.4	65.853	0	36.704	425990000	33	Q86X55;Q86X55-1;Q86X55-2	Q86X55;Q86X55-1;Q86X55-2	Histone-arginine methyltransferase CARM1	CARM1	2627		425990000
27.2898	26.8815	27.0845	27.7723	27.1181	11	11	11	51.2	51.2	51.2	34.18	0	76.082	425720000	24	Q12846;Q12846-2	Q12846;Q12846-2	Syntaxin-4	STX4	1979		425720000
24.6645	26.1416	25.875	22.657	25.6978	12	12	12	42.1	42.1	42.1	36.375	0	46.035	424610000	37	P12429	P12429	Annexin A3	ANXA3	875		424610000
25.8418	25.5258	25.1287	25.9249	24.9389	15	15	12	42.7	42.7	38	57.221	0	96.816	424310000	46	P26599;P26599-2;P26599-3	P26599;P26599-2;P26599-3	Polypyrimidine tract-binding protein 1	PTBP1	1125		424310000
25.4257	25.7423	25.6408	24.9995	25.6832	12	10	10	40.3	36.3	36.3	40.282	0	143.32	423960000	34	Q12792;Q12792-4;Q12792-3	Q12792;Q12792-4;Q12792-3	Twinfilin-1	TWF1	1972		423960000
26.3822	26.1627	NaN	NaN	27.1491	5	5	5	20.5	20.5	20.5	24.81	0	13.011	423650000	13	O43760;O43760-2	O43760;O43760-2	Synaptogyrin-2	SYNGR2	342		423650000
25.8706	25.0807	26.0612	25.6142	25.6022	10	10	10	33.6	33.6	33.6	28.32	0	18.65	423420000	27	Q9UHQ4;Q9UHQ4-2	Q9UHQ4;Q9UHQ4-2	B-cell receptor-associated protein 29	BCAP29	3733		423420000
25.7364	25.241	26.3457	25.8157	25.2321	7	7	7	35.1	35.1	35.1	34.91	0	72.413	422270000	26	Q00577	Q00577	Transcriptional activator protein Pur-alpha	PURA	1855		422270000
26.302	26.3967	25.7892	26.0991	26.6161	8	8	8	18.8	18.8	18.8	51.359	0	19.466	420600000	28	Q92692-2;Q92692	Q92692-2;Q92692	Nectin-2	PVRL2	2901		420600000
25.5209	25.4562	25.5905	25.7546	25.6483	15	11	11	50.9	38.8	38.8	43.135	0	27.533	419900000	38	P27361;P27361-3;P27361-2;P31152	P27361;P27361-3;P27361-2	Mitogen-activated protein kinase 3	MAPK3	1132		419900000
26.7864	26.7053	26.1655	26.17	27.0581	4	4	4	45.7	45.7	45.7	11.765	0	25.293	419630000	14	Q13404-8;Q15819;Q13404;Q13404-7;Q13404-2;Q13404-1;Q13404-6	Q13404-8;Q15819;Q13404;Q13404-7;Q13404-2;Q13404-1	Ubiquitin-conjugating enzyme E2 variant 1;Ubiquitin-conjugating enzyme E2 variant 2	UBE2V1;UBE2V2	2038		419630000
26.1315	24.642	25.5195	24.3707	24.8588	20	20	20	19.2	19.2	19.2	155.98	0	99.263	419070000	37	Q9H2M9;Q9H2M9-2	Q9H2M9	Rab3 GTPase-activating protein non-catalytic subunit	RAB3GAP2	3362		419070000
26.0003	25.366	25.2363	23.8046	25.1296	12	12	12	23.6	23.6	23.6	67.618	0	67.104	418140000	37	Q8IZ07;Q6ZTN6-2;Q6ZTN6;Q6ZTN6-3	Q8IZ07	Ankyrin repeat domain-containing protein 13A	ANKRD13A	2680		418140000
27.5587	27.7802	27.0549	27.3444	NaN	23	3	3	65.7	7	7	37.134	0	9.9349	417270000	10	O43852-2;O43852-4;O43852-8;O43852-7	O43852-2;O43852-4	Calumenin	CALU	355		417270000
26.051	25.8351	25.1312	25.397	25.7083	11	11	11	40.3	40.3	40.3	41.28	0	31.023	417120000	34	P82650;P82650-2	P82650;P82650-2	28S ribosomal protein S22, mitochondrial	MRPS22	1823		417120000
27.0531	26.7507	25.857	NaN	27.3521	7	7	7	11.2	11.2	11.2	76.861	0	19.488	416730000	19	Q14444-2;Q14444	Q14444-2;Q14444	Caprin-1	CAPRIN1	2131		416730000
25.6751	25.8715	25.6824	26.228	25.843	11	11	11	49.8	49.8	49.8	34.833	0	68.634	416540000	41	Q15006	Q15006	ER membrane protein complex subunit 2	EMC2	2165		416540000
26.9322	27.5048	26.9496	27.3639	27.5552	9	4	4	53.9	22.8	22.8	23.567	0	11.657	415890000	13	P11233	P11233	Ras-related protein Ral-A	RALA	847		415890000
25.8396	26.5856	26.3847	26.3834	26.6148	9	9	9	53.9	53.9	53.9	15.136	0	60.678	415280000	32	P56556	P56556	NADH dehydrogenase [ubiquinone] 1 alpha subcomplex subunit 6	NDUFA6	1617		415280000
26.0054	24.9249	25.1946	24.2806	25.4011	20	20	20	26.4	26.4	26.4	113.29	0	74.678	413870000	40	Q96T76;Q96T76-8;Q96T76-9;Q96T76-5;Q96T76-7	Q96T76;Q96T76-8;Q96T76-9;Q96T76-5	MMS19 nucleotide excision repair protein homolog	MMS19	3113		413870000
NaN	NaN	NaN	NaN	NaN	4	4	4	22.8	22.8	22.8	23.384	0	27.781	411820000	8	Q13765;E9PAV3-2;E9PAV3;Q9BZK3	Q13765;E9PAV3-2;E9PAV3	Nascent polypeptide-associated complex subunit alpha;Nascent polypeptide-associated complex subunit alpha, muscle-specific form	NACA	131		411820000
25.6541	25.9878	26.0109	27.3664	26.8473	9	7	7	43.2	32.6	32.6	25.943	0	24.679	411810000	25	Q7Z7H5;Q7Z7H5-3;Q7Z7H5-2	Q7Z7H5;Q7Z7H5-3;Q7Z7H5-2	Transmembrane emp24 domain-containing protein 4	TMED4	2589		411810000
26.5184	26.404	26.092	26.2696	26.4997	4	4	4	28	28	28	19.752	0	8.8529	411020000	15	O75352-2;O75352	O75352-2;O75352	Mannose-P-dolichol utilization defect 1 protein	MPDU1	436		411020000
26.1377	26.4051	26.6277	26.2042	25.9152	6	6	6	58.6	58.6	58.6	15.928	0	40.438	410520000	26	P57105	P57105	Synaptojanin-2-binding protein	SYNJ2BP	1623		410520000
26.0087	25.507	25.3567	24.8063	24.9823	14	14	1	39.6	39.6	3.5	51.582	0	110.98	409060000	37	Q9NYL2-2	Q9NYL2-2	Mitogen-activated protein kinase kinase kinase MLT	ZAK	3607		409060000
26.5094	26.496	25.7896	26.9811	25.6846	7	7	7	56.1	56.1	56.1	18.565	0	35.774	407410000	27	P40616-2;P40616	P40616-2;P40616	ADP-ribosylation factor-like protein 1	ARL1	1316		407410000
26.1174	25.7941	25.3508	25.1653	25.7329	9	9	9	42.5	42.5	42.5	35.39	0	55.798	406150000	20	P43897;P43897-2;P43897-4;P43897-3	P43897;P43897-2	Elongation factor Ts, mitochondrial	TSFM	1363		406150000
24.7597	NaN	NaN	27.0688	27.1364	16	16	16	33.6	33.6	33.6	90.207	0	69.773	406150000	32	Q9UGT4	Q9UGT4	Sushi domain-containing protein 2	SUSD2	3715		406150000
27.0182	NaN	26.1078	NaN	NaN	4	2	2	31.2	18.8	18.8	13.509	0.00082942	2.5722	406120000	9	Q71UI9;P0C0S5;Q71UI9-3;Q71UI9-4;Q71UI9-2	Q71UI9;P0C0S5;Q71UI9-3;Q71UI9-4;Q71UI9-2	Histone H2A.V;Histone H2A.Z	H2AFV;H2AFZ	813		406120000
25.5027	24.3577	25.0646	NaN	24.8815	18	18	18	35.5	35.5	35.5	80.699	0	85.854	406050000	40	P48147	P48147	Prolyl endopeptidase	PREP	1405		406050000
25.7655	25.2914	25.1204	25.2379	25.1371	12	12	12	22.8	22.8	22.8	75.475	0	48.166	404670000	33	P28288;P28288-2;P28288-3	P28288;P28288-2	ATP-binding cassette sub-family D member 3	ABCD3	1148		404670000
25.5662	NaN	NaN	24.8148	26.9743	13	13	13	29.6	29.6	29.6	53.977	0	19.513	404620000	21	P08254;P09238	P08254	Stromelysin-1	MMP3	766		404620000
26.8584	26.7212	26.6023	26.579	26.498	4	4	4	45.8	45.8	45.8	17.316	0	15.855	402650000	13	Q9NX14;Q9NX14-2	Q9NX14;Q9NX14-2	NADH dehydrogenase [ubiquinone] 1 beta subcomplex subunit 11, mitochondrial	NDUFB11	3583		402650000
26.6695	26.7895	26.2869	27.4628	26.5129	4	4	4	8.6	8.6	8.6	63.836	0	74.48	402310000	15	Q86UE4	Q86UE4	Protein LYRIC	MTDH	2605		402310000
25.5873	26.98	27.5121	27.2602	26.4471	6	6	6	30.5	30.5	30.5	23.539	0	33.455	401070000	25	O14735;O14735-3;O14735-2	O14735;O14735-3	CDP-diacylglycerol--inositol 3-phosphatidyltransferase	CDIPT	209		401070000
NaN	NaN	NaN	NaN	NaN	4	2	1	15.5	8.7	5	24.267	0	7.3934	400610000	6	O95716	O95716	Ras-related protein Rab-3D	RAB3D	571		400610000
25.4128	24.9882	25.1489	25.4442	25.7105	10	10	10	40.2	40.2	40.2	32.895	0	36.217	399710000	27	Q14914-2;Q14914	Q14914-2;Q14914	Prostaglandin reductase 1	PTGR1	2158		399710000
25.4041	24.7014	25.6775	25.237	24.5989	21	21	21	33.4	33.4	33.4	89.594	0	49.654	399510000	51	O94874;O94874-2;O94874-3	O94874;O94874-2;O94874-3	E3 UFM1-protein ligase 1	UFL1	504		399510000
25.5032	24.2576	24.4153	NaN	23.9531	26	26	26	17.8	17.8	17.8	229.14	0	73.634	398810000	43	Q13459-2;Q13459	Q13459-2;Q13459	Unconventional myosin-IXb	MYO9B	2051		398810000
26.1617	27.0441	25.6922	27.3619	26.0522	11	11	11	27.8	27.8	27.8	54.231	0	50.088	398510000	34	Q15233;Q15233-2	Q15233;Q15233-2	Non-POU domain-containing octamer-binding protein	NONO	2201		398510000
25.4979	24.6831	24.5988	NaN	24.515	19	19	19	17.4	17.4	17.4	161.51	0	150.7	398390000	28	Q9BZF9-2;Q9BZF9	Q9BZF9-2;Q9BZF9	Uveal autoantigen with coiled-coil domains and ankyrin repeats	UACA	3295		398390000
26.5609	NaN	26.6757	26.001	26.6894	8	8	8	31.4	31.4	31.4	35.846	0	37.177	397540000	24	Q9BUD6	Q9BUD6	Spondin-2	SPON2	3230		397540000
25.8604	24.8301	24.6681	25.1461	25.4229	16	16	16	27.3	27.3	27.3	80.64	0	37.272	397430000	38	Q99797	Q99797	Mitochondrial intermediate peptidase	MIPEP	3156		397430000
25.7103	24.5536	25.9124	25.4156	25.4473	25	25	25	20.6	20.6	20.6	181.79	0	92.052	397140000	41	Q9C0C2;Q9C0C2-2	Q9C0C2	182 kDa tankyrase-1-binding protein	TNKS1BP1	3305		397140000
25.2392	25.8826	26.1303	25.9318	26.3618	11	11	11	49.2	49.2	49.2	28.763	0	21.666	397130000	30	Q9Y3A5	Q9Y3A5	Ribosome maturation protein SBDS	SBDS	3897		397130000
26.3057	26.9252	26.9835	27.2007	26.6237	5	5	5	34	34	34	17.201	0	10.225	397010000	25	Q9HBL7	Q9HBL7	Plasminogen receptor (KT)	PLGRKT	3445		397010000
25.9323	25.2547	25.5923	24.3827	25.7012	23	23	23	23.7	23.7	23.7	138.91	0	59.892	396050000	47	O60610-2;O60610-3;O60610	O60610-2;O60610-3;O60610	Protein diaphanous homolog 1	DIAPH1	389		396050000
25.5596	25.6371	24.7112	25.2786	25.6135	13	13	1	22.4	22.4	1.7	83.471	0	43.552	395940000	35	Q96RP9	Q96RP9	Elongation factor G, mitochondrial	GFM1	3096		395940000
26.7737	27.1474	26.6264	26.431	26.4887	10	10	10	41.8	41.8	41.8	32.575	0	46.476	395310000	25	P06748;P06748-2;P06748-3	P06748;P06748-2;P06748-3	Nucleophosmin	NPM1	718		395310000
26.8321	25.9195	25.8418	25.6585	26.0901	5	5	5	25.7	25.7	25.7	28.981	0	10.702	394830000	17	O95297-2;O95297;O95297-4;O95297-3;O95297-5	O95297-2;O95297;O95297-4	Myelin protein zero-like protein 1	MPZL1	540		394830000
25.5485	27.5364	26.7516	27.7398	27.1411	5	5	5	15.2	15.2	15.2	39.682	0	12.421	394700000	22	Q15629-2;Q15629	Q15629-2;Q15629	Translocating chain-associated membrane protein 1	TRAM1	2230		394700000
26.4541	25.7368	26.0187	26.1307	26.9226	5	5	5	26.3	26.3	26.3	25.177	0	26.679	393320000	18	Q00688	Q00688	Peptidyl-prolyl cis-trans isomerase FKBP3	FKBP3	1858		393320000
26.8926	NaN	26.8452	26.0462	26.4968	4	4	4	19.8	19.8	19.8	30.748	0	36.779	392470000	15	Q9BT09	Q9BT09	Protein canopy homolog 3	CNPY3	3210		392470000
25.3883	24.8259	25.6578	25.1297	24.9631	14	14	14	43	43	43	46.277	0	50.827	391740000	37	Q86TX2;P49753;P49753-2	Q86TX2;P49753;P49753-2	Acyl-coenzyme A thioesterase 1;Acyl-coenzyme A thioesterase 2, mitochondrial	ACOT1;ACOT2	2603		391740000
25.1922	24.9608	24.4446	24.4941	25.5381	13	13	13	34.6	34.6	34.6	61.655	0	111.49	391590000	41	Q96S52;Q96S52-2	Q96S52;Q96S52-2	GPI transamidase component PIG-S	PIGS	3103		391590000
26.0651	25.6862	25.424	23.9945	24.9718	12	12	10	29.3	29.3	25.3	58.768	0	55.52	391550000	30	Q16222;Q16222-3;Q16222-2	Q16222;Q16222-3;Q16222-2	UDP-N-acetylhexosamine pyrophosphorylase;UDP-N-acetylgalactosamine pyrophosphorylase;UDP-N-acetylglucosamine pyrophosphorylase	UAP1	2258		391550000
26.7717	NaN	25.658	24.5582	25.8563	7	7	7	42.2	42.2	42.2	32.668	0	105.69	390930000	17	P46926;P46926-2;Q8TDQ7-3;Q8TDQ7;Q8TDQ7-2;Q8TDQ7-4;Q8TDQ7-5	P46926;P46926-2	Glucosamine-6-phosphate isomerase 1	GNPDA1	1387		390930000
26.5932	NaN	NaN	27.4955	NaN	4	4	4	52.9	52.9	52.9	7.9916	0	24.473	390330000	17	P03928	P03928	ATP synthase protein 8	MT-ATP8	655		390330000
25.7309	26.3792	25.6026	26.5692	26.2097	11	11	5	40.3	40.3	21.5	32.337	0	38.673	389870000	28	P07910-2;P07910-4;P07910;P0DMR1;O60812;B7ZW38;B2RXH8;Q86SE5;Q86SE5-3	P07910-2;P07910-4;P07910	Heterogeneous nuclear ribonucleoproteins C1/C2	HNRNPC	746		389870000
25.9001	NaN	25.8496	25.9787	25.7647	14	14	14	42.2	42.2	42.2	46.323	0	69.884	389870000	33	Q8IWB7	Q8IWB7	WD repeat and FYVE domain-containing protein 1	WDFY1	2657		389870000
26.121	25.6668	25.8613	25.9849	26.6183	10	10	10	50.2	50.2	50.2	24.327	0	19.016	389610000	27	Q9UKK9	Q9UKK9	ADP-sugar pyrophosphatase	NUDT5	3773		389610000
27.2995	27.6219	27.6488	27.8348	27.2733	2	2	2	36.8	36.8	36.8	7.7412	0	21.952	388020000	13	P60059	P60059	Protein transport protein Sec61 subunit gamma	SEC61G	1634		388020000
25.8559	24.9937	25.2383	26.1553	25.1498	14	14	14	28.4	28.4	28.4	72.039	0	46.475	387910000	38	Q6NUQ4-2;Q6NUQ4	Q6NUQ4-2;Q6NUQ4	Transmembrane protein 214	TMEM214	2458		387910000
26.9919	26.6613	25.2816	25.8104	26.1586	5	5	5	13.2	13.2	13.2	50.494	0	39.128	387510000	23	Q9NRX5	Q9NRX5	Serine incorporator 1	SERINC1	3520		387510000
25.9768	26.0602	25.6081	26.3022	26.1424	13	13	13	27	27	27	59.745	0	33.443	387100000	35	Q8NHP6;Q8NHP6-2	Q8NHP6;Q8NHP6-2	Motile sperm domain-containing protein 2	MOSPD2	2790		387100000
25.9026	25.819	25.2101	NaN	25.5999	12	12	12	38.9	38.9	38.9	37.808	0	40.847	386000000	27	O14656;O14656-2	O14656;O14656-2	Torsin-1A	TOR1A	201		386000000
25.9562	25.8455	25.2078	25.6389	25.7843	10	9	9	30.2	28.1	28.1	51.263	0	26.953	385970000	23	Q8NFQ8	Q8NFQ8	Torsin-1A-interacting protein 2	TOR1AIP2	2783		385970000
25.2505	24.6368	25.1517	24.4839	24.9654	16	16	16	34.2	34.2	34.2	67.568	0	53.153	385960000	43	P61764;P61764-2	P61764;P61764-2	Syntaxin-binding protein 1	STXBP1	1690		385960000
27.1319	NaN	25.5632	25.959	26.7599	3	3	3	8.5	8.5	8.5	52.838	0	71.391	385960000	16	Q15043-2;Q15043-3;Q15043	Q15043-2;Q15043-3;Q15043	Zinc transporter ZIP14	SLC39A14	2176		385960000
26.0847	25.6856	26.7175	27.3213	25.8423	6	6	6	41.2	41.2	41.2	17.887	0	19.287	385390000	20	P05161	P05161	Ubiquitin-like protein ISG15	ISG15	692		385390000
26.5958	25.5321	26.8634	25.7771	25.6958	12	12	12	25.8	25.8	25.8	65.522	0	72.818	385160000	26	Q13131-2;Q13131;P54646	Q13131-2;Q13131	5-AMP-activated protein kinase catalytic subunit alpha-1	PRKAA1	2008		385160000
26.6622	26.4052	25.6753	NaN	26.4566	5	5	5	27.2	27.2	27.2	25.2	0	168.74	384950000	15	Q15056-2;Q15056	Q15056-2;Q15056	Eukaryotic translation initiation factor 4H	EIF4H	2178		384950000
26.4332	26.0688	26.3889	25.8246	26.0563	5	5	5	37.4	37.4	37.4	20.747	0	42.156	384390000	20	O00399	O00399	Dynactin subunit 6	DCTN6	160		384390000
26.1509	26.5891	25.7589	NaN	25.6498	8	8	8	12.7	12.7	12.7	80.858	0	37.587	383600000	24	Q9HCU0;Q9HCU0-2	Q9HCU0	Endosialin	CD248	3458		383600000
25.951	26.2181	25.7158	25.8861	26.7323	9	9	9	37.3	37.3	37.3	30.601	0	20.885	382700000	32	P53701	P53701	Cytochrome c-type heme lyase	HCCS	1557		382700000
25.2712	25.7765	25.3439	24.9325	25.3209	11	11	11	41.8	41.8	41.8	36.172	0	47.387	381930000	34	P46734-2;P46734;P46734-3;P52564-2;P52564	P46734-2;P46734;P46734-3	Dual specificity mitogen-activated protein kinase kinase 3	MAP2K3	1377		381930000
26.0357	NaN	25.9347	25.6651	25.1373	9	9	5	29.1	29.1	16.8	48.14	0	69.045	381490000	26	P30419-2;P30419	P30419-2;P30419	Glycylpeptide N-tetradecanoyltransferase 1	NMT1	1187		381490000
NaN	NaN	NaN	NaN	NaN	3	1	1	14.1	6.8	6.8	24.984	0	5.4976	381050000	5	P20336	P20336	Ras-related protein Rab-3A	RAB3A	1016		381050000
25.8023	25.1524	26.1679	26.681	25.5636	9	9	9	30.4	30.4	30.4	46.503	0	27.812	380780000	28	Q13510-2;Q13510;Q13510-3	Q13510-2;Q13510;Q13510-3	Acid ceramidase;Acid ceramidase subunit alpha;Acid ceramidase subunit beta	ASAH1	2058		380780000
26.2873	24.7519	26.0429	25.9849	24.0447	15	15	15	39.5	39.5	39.5	61.448	0	24.346	380470000	31	P36871;P36871-2;P36871-3	P36871;P36871-2;P36871-3	Phosphoglucomutase-1	PGM1	1283		380470000
26.2025	25.578	27.2806	26.8538	NaN	9	9	9	26.4	26.4	26.4	37.092	0	25.87	379690000	23	Q9BQE5	Q9BQE5	Apolipoprotein L2	APOL2	3183		379690000
27.2234	26.7811	26.449	25.9492	26.292	22	3	3	49.5	6.9	6.9	65.459	0	138.43	378930000	17	O94925-3	O94925-3	Glutaminase kidney isoform, mitochondrial	GLS	514		378930000
25.6068	25.8369	26.0814	26.1934	25.1915	11	11	11	29.4	29.4	29.4	61.68	0	56.684	378840000	35	P35052;P35052-2	P35052;P35052-2	Glypican-1;Secreted glypican-1	GPC1	1242		378840000
25.6221	25.0432	25.724	25.652	25.7132	8	8	8	64.5	64.5	64.5	21.725	0	27.383	377980000	30	Q16774;Q16774-2;Q16774-3	Q16774;Q16774-2;Q16774-3	Guanylate kinase	GUK1	2286		377980000
26.0024	25.9021	26.3782	25.8878	26.0379	5	5	5	21.3	21.3	21.3	37.92	0	38.285	377770000	21	O15126;O15126-2	O15126;O15126-2	Secretory carrier-associated membrane protein 1	SCAMP1	250		377770000
25.9492	23.8874	25.7547	25.4432	25.5031	9	9	9	41.8	41.8	41.8	31.192	0	100.68	377520000	27	Q13643	Q13643	Four and a half LIM domains protein 3	FHL3	2080		377520000
25.7505	24.9399	24.6248	NaN	25.2247	13	13	13	45.3	45.3	45.3	46.247	0	35.29	377170000	24	P17174;P17174-2	P17174;P17174-2	Aspartate aminotransferase, cytoplasmic	GOT1	966		377170000
25.8813	25.5486	25.6419	25.8142	24.9145	9	8	8	46.1	41.2	41.2	27.228	0	21.392	376900000	33	O95292;O95292-2	O95292	Vesicle-associated membrane protein-associated protein B/C	VAPB	538		376900000
25.7887	26.1841	25.2979	25.2802	26.36	12	12	11	30.1	30.1	28.4	48.043	0	14.369	376840000	26	Q7L1Q6;Q7L1Q6-4;Q7L1Q6-3;Q7L1Q6-2	Q7L1Q6;Q7L1Q6-4;Q7L1Q6-3;Q7L1Q6-2	Basic leucine zipper and W2 domain-containing protein 1	BZW1	2547		376840000
27.0303	26.0763	25.8535	NaN	26.4478	4	4	4	34.6	34.6	34.6	17.699	0	32.812	376130000	14	P20290-2;P20290	P20290-2;P20290	Transcription factor BTF3	BTF3	1015		376130000
25.369	25.5972	25.2491	25.0138	25.5609	9	9	9	25.7	25.7	25.7	39.641	0	116.39	375160000	30	O75695	O75695	Protein XRP2	RP2	466		375160000
25.5085	25.2426	25.9894	24.4216	23.7494	10	10	10	41.7	41.7	41.7	30.005	0	29.09	375110000	26	P07738	P07738	Bisphosphoglycerate mutase	BPGM	741		375110000
26.1082	25.2651	25.4248	25.3154	25.3954	7	7	7	13.9	13.9	13.9	53.924	0	29.847	373920000	21	P11169;Q8TDB8-4;Q8TDB8-2;Q8TDB8;Q8TDB8-5;Q8TDB8-3	P11169;Q8TDB8-4;Q8TDB8-2;Q8TDB8;Q8TDB8-5	Solute carrier family 2, facilitated glucose transporter member 3;Solute carrier family 2, facilitated glucose transporter member 14	SLC2A3;SLC2A14	841		373920000
26.4472	25.6944	25.4933	25.3426	25.8724	7	7	7	25.6	25.6	25.6	29.062	0	17.884	372390000	19	O75822;O75822-2;O75822-3	O75822;O75822-2;O75822-3	Eukaryotic translation initiation factor 3 subunit J	EIF3J	471		372390000
24.9305	24.1818	25.0335	22.5338	25.7274	20	20	12	22	22	16	142.1	0	76.379	371640000	41	O95819;O95819-3;O95819-4;O95819-2;O95819-5;O95819-6;Q9UKE5-8;Q9UKE5-5;Q9UKE5-7;Q9UKE5-3;Q9UKE5-6;Q9UKE5-2;Q9UKE5-4;Q9UKE5	O95819;O95819-3;O95819-4;O95819-2;O95819-5;O95819-6	Mitogen-activated protein kinase kinase kinase kinase 4	MAP4K4	580		371640000
26.2582	26.5035	27.1395	27.3569	26.4108	2	2	2	24.1	24.1	24.1	11.564	0	4.4651	371480000	16	Q9P0S9	Q9P0S9	Transmembrane protein 14C	TMEM14C	3653		371480000
25.1835	NaN	25.5061	25.3581	25.5871	13	13	13	45.3	45.3	45.3	44.017	0	34.103	369580000	33	Q9Y697-2;Q9Y697;Q9Y697-3	Q9Y697-2;Q9Y697;Q9Y697-3	Cysteine desulfurase, mitochondrial	NFS1	3985		369580000
26.8358	26.6058	27.1932	27.4982	27.2629	4	4	4	25	25	25	30.921	0	19.065	369500000	13	Q92734-4;Q92734-3;Q92734-2;Q92734	Q92734-4;Q92734-3;Q92734-2;Q92734	Protein TFG	TFG	2903		369500000
26.7069	NaN	27.8699	27.3471	27.333	5	5	5	38	38	38	13.995	0	4.2711	368190000	12	P62899-3;P62899;P62899-2	P62899-3;P62899;P62899-2	60S ribosomal protein L31	RPL31	1759		368190000
26.0351	24.9748	25.1223	24.7922	25.2294	9	9	9	41.1	41.1	41.1	31.282	0	78.706	365360000	31	Q9UBX3;Q9UBX3-2	Q9UBX3;Q9UBX3-2	Mitochondrial dicarboxylate carrier	SLC25A10	3695		365360000
25.8104	25.8082	25.7405	25.3254	25.6903	13	13	13	28.6	28.6	28.6	68.119	0	94.152	364370000	26	Q8TAT6;Q8TAT6-2	Q8TAT6;Q8TAT6-2	Nuclear protein localization protein 4 homolog	NPLOC4	2796		364370000
26.2238	25.7323	26.2163	25.5829	25.2197	9	9	9	30.2	30.2	30.2	56.527	0	56.335	363770000	19	Q7Z434;Q7Z434-4;Q7Z434-5;Q7Z434-2;Q7Z434-3	Q7Z434;Q7Z434-4	Mitochondrial antiviral-signaling protein	MAVS	2571		363770000
26.2137	26.0381	26.3654	27.573	26.2223	8	8	8	49.3	49.3	49.3	23.52	0	27.304	363520000	29	Q8NC56-2;Q8NC56	Q8NC56-2;Q8NC56	LEM domain-containing protein 2	LEMD2	2758		363520000
26.4682	NaN	NaN	25.6888	25.2637	14	14	14	10.8	10.8	10.8	195.05	0	45.773	363500000	26	Q14767	Q14767	Latent-transforming growth factor beta-binding protein 2	LTBP2	2154		363500000
26.7529	26.1547	25.9287	26.3907	NaN	5	5	5	47.2	47.2	47.2	17.162	0	18.374	363180000	17	Q9BX68	Q9BX68	Histidine triad nucleotide-binding protein 2, mitochondrial	HINT2	3266		363180000
25.985	25.422	25.315	26.2247	25.4807	7	6	6	23.9	20.9	20.9	53.969	0	23.05	362980000	30	Q9NNW7-2;Q9NNW7;Q9NNW7-3;Q9NNW7-4	Q9NNW7-2;Q9NNW7;Q9NNW7-3	Thioredoxin reductase 2, mitochondrial	TXNRD2	3467		362980000
25.6686	25.0403	24.7461	25.2916	25.082	14	14	14	38.9	38.9	38.9	49.975	0	30.344	362740000	31	Q9Y2G5;Q9Y2G5-1;Q9Y2G5-2	Q9Y2G5;Q9Y2G5-1;Q9Y2G5-2	GDP-fucose protein O-fucosyltransferase 2	POFUT2	3863		362740000
25.6546	25.3863	25.2868	26.0675	26.0519	11	10	10	35.2	32.5	32.5	50.817	0	38.766	362730000	36	Q9UN86-2;Q9UN86	Q9UN86-2;Q9UN86	Ras GTPase-activating protein-binding protein 2	G3BP2	3813		362730000
26.317	26.8008	27.3467	NaN	26.5983	7	7	7	43.1	43.1	43.1	25.357	0	18.347	360970000	15	P28072	P28072	Proteasome subunit beta type-6	PSMB6	1145		360970000
25.417	25.3048	25.3813	26.1838	25.9608	14	14	14	49.5	49.5	49.5	32.943	0	50.001	360430000	33	O43772	O43772	Mitochondrial carnitine/acylcarnitine carrier protein	SLC25A20	344		360430000
25.7944	25.8205	25.4632	25.5808	24.9958	11	11	11	31.4	31.4	31.4	47.611	0	20.677	360200000	23	Q92552;Q92552-2	Q92552;Q92552-2	28S ribosomal protein S27, mitochondrial	MRPS27	2880		360200000
26.4857	25.3627	25.333	25.6397	25.2113	12	12	12	46.2	46.2	46.2	42.272	0	40.013	360140000	27	P51570	P51570	Galactokinase	GALK1	1501		360140000
25.5836	24.4326	25.7333	23.9449	23.4043	20	20	20	19.3	19.3	19.3	138.6	0	48.17	360090000	34	O15357;O15357-2;Q7Z7G1-3;Q7Z7G1;Q92835-2;Q92835	O15357;O15357-2	Phosphatidylinositol 3,4,5-trisphosphate 5-phosphatase 2	INPPL1	272		360090000
25.5304	25.4244	25.4968	24.4145	25.5265	11	11	11	69.7	69.7	69.7	24.579	0	38.677	359820000	28	P00492	P00492	Hypoxanthine-guanine phosphoribosyltransferase	HPRT1	611		359820000
25.221	24.6882	25.7066	26.2203	24.9949	13	13	13	32.9	32.9	32.9	68.495	0	38.04	358060000	35	Q16134;Q16134-3	Q16134;Q16134-3	Electron transfer flavoprotein-ubiquinone oxidoreductase, mitochondrial	ETFDH	2254		358060000
26.7913	NaN	NaN	26.085	26.3069	5	5	5	61.1	61.1	61.1	10.5	0	7.6785	357580000	11	Q9Y5L4	Q9Y5L4	Mitochondrial import inner membrane translocase subunit Tim13	TIMM13	3958		357580000
26.1362	26.6672	26.7341	NaN	26.7732	5	5	5	8.2	8.2	8.2	53.944	0	10.507	357430000	14	P53985;P53985-2	P53985;P53985-2	Monocarboxylate transporter 1	SLC16A1	1561		357430000
25.2853	NaN	24.2521	25.7775	25.3148	25	18	17	52.2	41.9	40	70.288	0	72.871	355200000	36	P13796;P13796-2	P13796	Plastin-2	LCP1	899		355200000
26.3028	25.9594	26.4866	26.6713	26.1353	5	5	5	43.2	43.2	43.2	18.479	0	15.536	355060000	24	O95169-3;O95169;O95169-2	O95169-3;O95169;O95169-2	NADH dehydrogenase [ubiquinone] 1 beta subcomplex subunit 8, mitochondrial	NDUFB8	529		355060000
26.3602	26.5063	NaN	26.4893	NaN	5	5	5	64	64	64	8.7448	0	36.617	354930000	16	Q8WUW1;Q8WUW1-2	Q8WUW1;Q8WUW1-2	Protein BRICK1	BRK1	2846		354930000
25.8588	25.0583	25.6675	24.7035	25.7839	10	10	10	24.3	24.3	24.3	51.353	0	25.873	354920000	24	Q9UNF0-2;Q9UNF0	Q9UNF0-2;Q9UNF0	Protein kinase C and casein kinase substrate in neurons protein 2	PACSIN2	3815		354920000
NaN	27.3154	26.8695	27.9768	27.4159	3	3	3	45.1	45.1	45.1	5.8068	0	3.028	354060000	9	Q5VTU8;P56381	Q5VTU8;P56381	ATP synthase subunit epsilon-like protein, mitochondrial;ATP synthase subunit epsilon, mitochondrial	ATP5EP2;ATP5E	1614		354060000
25.825	25.1965	25.6924	25.2882	25.6052	14	14	14	49.3	49.3	49.3	41.943	0	36.044	353510000	30	Q9H7Z7	Q9H7Z7	Prostaglandin E synthase 2;Prostaglandin E synthase 2 truncated form	PTGES2	3412		353510000
25.6902	25.7959	25.8779	25.4831	25.8186	11	11	11	49.5	49.5	49.5	36.163	0	28.285	353310000	30	Q7L5N1	Q7L5N1	COP9 signalosome complex subunit 6	COPS6	2553		353310000
26.1861	24.357	25.2775	NaN	25.0338	12	12	12	32.4	32.4	32.4	47.261	0	25.089	352640000	26	P12955-3;P12955;P12955-2	P12955-3;P12955;P12955-2	Xaa-Pro dipeptidase	PEPD	880		352640000
24.2412	NaN	25.4794	27.0838	23.688	18	18	18	39	39	39	75.519	0	48.84	352330000	44	P20591;P20591-2;P20592-2;P20592	P20591;P20591-2	Interferon-induced GTP-binding protein Mx1;Interferon-induced GTP-binding protein Mx1, N-terminally processed	MX1	1021		352330000
26.0568	24.7782	25.3441	24.3299	24.8829	20	12	12	29.5	21.1	21.1	100.41	0	48.722	351880000	32	O14787-2;O14787	O14787-2;O14787	Transportin-2	TNPO2	216		351880000
25.0884	25.4316	25.4371	24.9802	25.0751	17	17	17	22.5	22.5	22.5	107.49	0	33.232	350920000	40	Q9P0V3;Q9P0V3-2	Q9P0V3	SH3 domain-binding protein 4	SH3BP4	3654		350920000
25.2651	25.0315	24.9485	NaN	24.7148	18	18	18	22.9	22.9	22.9	121.89	0	58.342	350100000	35	P54289-4;P54289-5;P54289;P54289-3;P54289-2;Q9NY47-4;Q9NY47-2;Q9NY47-3;Q9NY47;Q9NY47-5	P54289-4;P54289-5;P54289;P54289-3;P54289-2	Voltage-dependent calcium channel subunit alpha-2/delta-1;Voltage-dependent calcium channel subunit alpha-2-1;Voltage-dependent calcium channel subunit delta-1	CACNA2D1	1566		350100000
NaN	NaN	NaN	NaN	NaN	5	5	5	31.4	31.4	31.4	20.108	0	15.624	349460000	11	O43181	O43181	NADH dehydrogenase [ubiquinone] iron-sulfur protein 4, mitochondrial	NDUFS4	294		349460000
25.1282	25.0192	25.2382	24.6707	25.0194	16	16	16	21.4	21.4	21.4	99.363	0	34.071	348990000	36	Q8NCN5;Q8NCN5-2	Q8NCN5	Pyruvate dehydrogenase phosphatase regulatory subunit, mitochondrial	PDPR	2762		348990000
25.5114	25.5235	25.9318	26.2053	25.4758	9	9	7	61.3	61.3	50	21.569	0	27.549	348780000	31	Q13636	Q13636	Ras-related protein Rab-31	RAB31	2076		348780000
26.4898	25.8638	26.0664	NaN	25.8759	11	11	11	20.5	20.5	20.5	79.697	0	82.044	348540000	27	Q9BU23;Q9BU23-2;Q9BU23-3	Q9BU23;Q9BU23-2;Q9BU23-3	Lipase maturation factor 2	LMF2	3226		348540000
26.0136	24.8161	25.2573	24.5714	25.9887	9	9	9	38.3	38.3	38.3	43.215	0	36.264	348470000	30	P53582	P53582	Methionine aminopeptidase 1	METAP1	1548		348470000
25.7647	25.3685	25.7634	25.4803	25.4823	9	9	9	38	38	38	44.292	0	46	347350000	34	P09110;P09110-2	P09110;P09110-2	3-ketoacyl-CoA thiolase, peroxisomal	ACAA1	784		347350000
24.3868	23.1581	26.2105	24.5747	22.7457	19	19	14	12.8	12.8	9.9	202.79	0	40.511	346500000	39	Q9NQT8;Q9P2P6-3;Q96L93-5;Q96L93-6;Q96L93-4;Q96L93;Q96L93-2	Q9NQT8	Kinesin-like protein KIF13B	KIF13B	3491		346500000
26.1401	24.1793	25.335	NaN	25.0053	12	12	12	42.8	42.8	42.8	54.889	0	39.708	346430000	25	P30566;P30566-2	P30566;P30566-2	Adenylosuccinate lyase	ADSL	1195		346430000
24.8442	25.8694	25.8236	24.9068	25.2933	13	13	13	18.8	18.8	18.8	104.69	0	48.408	346180000	34	P32418-2;P32418-3;P32418-4;P32418-5;P32418	P32418-2;P32418-3;P32418-4;P32418-5;P32418	Sodium/calcium exchanger 1	SLC8A1	1224		346180000
25.8833	NaN	25.6175	NaN	26.1845	9	9	9	35.3	35.3	35.3	43.955	0	24.151	346140000	21	Q9H488;Q9H488-2	Q9H488	GDP-fucose protein O-fucosyltransferase 1	POFUT1	3383		346140000
25.3769	25.92	26.2734	26.8406	26.5523	3	3	3	46	46	46	11.741	0	16.772	345540000	14	Q8N2U0	Q8N2U0	Transmembrane protein 256	TMEM256	2706		345540000
25.7773	NaN	25.6806	25.2319	25.5566	14	14	12	26.4	26.4	23.4	74.977	0	59.325	344870000	32	O43301	O43301	Heat shock 70 kDa protein 12A	HSPA12A	303		344870000
26.849	26.3421	26.243	26.4021	26.3466	12	12	12	39.7	39.7	39.7	47.862	0	31.442	344730000	23	P22830;P22830-2	P22830;P22830-2	Ferrochelatase, mitochondrial	FECH	1068		344730000
26.0626	25.639	25.4542	25.6664	25.3648	7	7	7	15.9	15.9	15.9	48.92	0	11.833	344520000	26	Q6UWP7;Q6UWP7-3;Q6UWP7-2	Q6UWP7;Q6UWP7-3;Q6UWP7-2	Lysocardiolipin acyltransferase 1	LCLAT1	2503		344520000
25.6048	NaN	25.7375	24.9875	25.3736	12	12	8	31.9	31.9	24.7	60.801	0	48.014	344390000	25	P07947;P06241-3;P06241-2;P06241;P06239;P06239-3	P07947	Tyrosine-protein kinase Yes	YES1	749		344390000
26.8171	26.0628	27.6732	28.3687	26.6987	3	3	3	6.6	6.6	6.6	62.642	0	5.4642	344270000	16	Q14956-2;Q14956	Q14956-2;Q14956	Transmembrane glycoprotein NMB	GPNMB	2159		344270000
25.6134	25.388	25.6869	24.6497	24.8212	11	11	10	43.8	43.8	39.9	39.393	0	45.547	344160000	26	Q14558;Q14558-2	Q14558;Q14558-2	Phosphoribosyl pyrophosphate synthase-associated protein 1	PRPSAP1	2135		344160000
26.672	NaN	24.1632	NaN	NaN	11	11	11	22.2	22.2	22.2	62.223	0	24.633	344020000	16	Q9HA77	Q9HA77	Probable cysteine--tRNA ligase, mitochondrial	CARS2	3431		344020000
25.9627	26.1312	25.9389	26.8593	26.655	5	5	5	19.1	19.1	19.1	30.993	0	64.143	343600000	24	P20645	P20645	Cation-dependent mannose-6-phosphate receptor	M6PR	1023		343600000
25.7728	NaN	25.8738	26.9523	26.8967	10	10	10	25.3	25.3	25.3	52.025	0	12.825	343420000	23	Q15904	Q15904	V-type proton ATPase subunit S1	ATP6AP1	2251		343420000
25.6334	NaN	26.3196	27.1579	26.1674	4	4	4	35.7	35.7	35.7	11.402	0	11.46	343390000	12	O43676	O43676	NADH dehydrogenase [ubiquinone] 1 beta subcomplex subunit 3	NDUFB3	329		343390000
NaN	NaN	NaN	NaN	NaN	2	2	2	24	24	24	11.955	0	3.0773	343290000	2	Q5U5X0	Q5U5X0	Complex III assembly factor LYRM7	LYRM7	2406		343290000
26.5225	25.99	26.5744	NaN	26.2711	5	5	5	56.8	56.8	56.8	13.832	0	18.056	343270000	21	Q9NRX4;Q9NRX4-2	Q9NRX4;Q9NRX4-2	14 kDa phosphohistidine phosphatase	PHPT1	3519		343270000
26.3189	26.5603	25.5745	26.3878	26.8498	3	3	3	36.7	36.7	36.7	18.383	0	21.766	341690000	16	Q99757	Q99757	Thioredoxin, mitochondrial	TXN2	3155		341690000
26.2645	26.4414	26.2944	27.4049	26.7788	5	5	5	24.2	24.2	24.2	25.206	0	14.458	337580000	16	Q13445	Q13445	Transmembrane emp24 domain-containing protein 1	TMED1	2049		337580000
25.3023	25.2492	24.6911	25.473	25.3429	11	11	11	28.7	28.7	28.7	54.122	0	29.719	336840000	35	O00330;O00330-3;O00330-2	O00330;O00330-3;O00330-2	Pyruvate dehydrogenase protein X component, mitochondrial	PDHX	158		336840000
25.7924	25.2374	25.781	24.4016	25.4433	12	12	12	40.9	40.9	40.9	48.392	0	40.576	336050000	34	Q6DKJ4;Q6DKJ4-3;Q6DKJ4-2	Q6DKJ4;Q6DKJ4-3	Nucleoredoxin	NXN	2438		336050000
25.5296	24.9299	24.8698	24.382	24.477	15	15	15	34.8	34.8	34.8	72.911	0	51.232	335320000	32	O00116	O00116	Alkyldihydroxyacetonephosphate synthase, peroxisomal	AGPS	134		335320000
25.2907	25.2138	25.656	25.3199	25.8764	9	9	9	26.7	26.7	26.7	52.084	0	21.485	335170000	29	Q9H173	Q9H173	Nucleotide exchange factor SIL1	SIL1	3343		335170000
25.6148	25.3137	25.916	NaN	25.3304	20	20	20	31.2	31.2	31.2	82.614	0	40.819	334440000	32	Q96JJ3;Q96JJ3-3;Q92556;Q92556-3	Q96JJ3;Q96JJ3-3	Engulfment and cell motility protein 2	ELMO2	3059		334440000
25.436	NaN	24.8025	24.4939	24.2795	22	22	22	23	23	23	128.08	0	32.405	334420000	31	Q8IUD2;Q8IUD2-2;Q8IUD2-3;Q8IUD2-4;Q8IUD2-5;O15083	Q8IUD2;Q8IUD2-2;Q8IUD2-3;Q8IUD2-4;Q8IUD2-5	ELKS/Rab6-interacting/CAST family member 1	ERC1	2641		334420000
26.046	NaN	25.3983	25.2666	26.5365	7	7	7	52.8	52.8	52.8	17.853	0	13.91	333920000	17	Q8N983-4;Q8N983-3;Q8N983-2;Q8N983;Q8N983-6;Q8N983-7	Q8N983-4;Q8N983-3;Q8N983-2;Q8N983;Q8N983-6;Q8N983-7	39S ribosomal protein L43, mitochondrial	MRPL43	2737		333920000
25.207	25.0837	25.3508	25.9605	25.5182	14	14	14	34.4	34.4	34.4	54.022	0	32.394	333910000	37	Q9BTU6	Q9BTU6	Phosphatidylinositol 4-kinase type 2-alpha	PI4K2A	3220		333910000
25.4029	25.1463	25.1172	25.5866	25.4916	13	13	13	34.1	34.1	34.1	50.151	0	36.988	333880000	38	P36551;P36551-2	P36551	Oxygen-dependent coproporphyrinogen-III oxidase, mitochondrial	CPOX	1280		333880000
26.0359	25.288	25.5964	NaN	24.3948	9	9	9	46.6	46.6	46.6	33.58	0	37.812	333880000	17	Q9GZS3	Q9GZS3	WD repeat-containing protein 61;WD repeat-containing protein 61, N-terminally processed	WDR61	3315		333880000
26.0066	24.8044	26.0502	25.1357	25.2236	13	13	13	17.2	17.2	17.2	105.29	0	42.715	333820000	26	Q15042-4;Q15042;Q15042-3	Q15042-4;Q15042;Q15042-3	Rab3 GTPase-activating protein catalytic subunit	RAB3GAP1	2175		333820000
26.2915	26.9627	26.2373	25.5334	26.7471	4	4	4	57.1	57.1	57.1	6.4069	0	74.139	333440000	15	Q8TAD7	Q8TAD7	Overexpressed in colon carcinoma 1 protein	OCC1	2793		333440000
26.378	25.8959	26.1451	26.4684	26.4856	5	5	5	25.7	25.7	25.7	37.208	0	67.263	333200000	22	P20933	P20933	N(4)-(beta-N-acetylglucosaminyl)-L-asparaginase;Glycosylasparaginase alpha chain;Glycosylasparaginase beta chain	AGA	1031		333200000
25.4856	25.2929	25.2999	25.8429	25.6471	17	17	17	31.7	31.7	31.7	69.81	0	35.9	333120000	32	P08240;P08240-2	P08240;P08240-2	Signal recognition particle receptor subunit alpha	SRPR	763		333120000
26.2993	26.0893	25.7686	26.0878	26.5163	4	4	4	26.4	26.4	26.4	26.47	0	11.587	332950000	19	Q9NPA0	Q9NPA0	ER membrane protein complex subunit 7	EMC7	3475		332950000
25.8908	25.3081	25.0805	NaN	24.7469	8	8	8	10.4	10.4	10.4	144.27	0	107.28	332810000	22	O15013-7;O15013-4;O15013-5;O15013-6;O15013;Q9HCE6-5;Q9HCE6-3;Q9HCE6-2;Q9HCE6	O15013-7;O15013-4;O15013-5;O15013-6;O15013	Rho guanine nucleotide exchange factor 10	ARHGEF10	239		332810000
25.7702	26.0162	26.6326	25.8257	26.5292	6	6	6	54.9	54.9	54.9	14.21	0	25.72	332450000	18	O60925	O60925	Prefoldin subunit 1	PFDN1	411		332450000
25.856	NaN	25.6741	24.2473	25.8685	18	18	18	14.9	14.9	14.9	206.01	0	44.269	332100000	36	Q92538-3;Q92538-2;Q92538	Q92538-3;Q92538-2;Q92538	Golgi-specific brefeldin A-resistance guanine nucleotide exchange factor 1	GBF1	2876		332100000
25.6965	NaN	25.6197	25.7779	24.4329	17	17	17	28.6	28.6	28.6	89.257	0	60.312	331970000	31	Q8N3E9	Q8N3E9	1-phosphatidylinositol 4,5-bisphosphate phosphodiesterase delta-3	PLCD3	2712		331970000
25.1879	NaN	25.1999	25.9071	25.8641	11	11	10	38.1	38.1	35.8	42.888	0	45.225	331890000	33	P29466-2;P29466;P29466-4;P29466-3;P29466-5	P29466-2;P29466;P29466-4;P29466-3	Caspase-1;Caspase-1 subunit p20;Caspase-1 subunit p10	CASP1	1163		331890000
25.32	25.934	24.9612	26.0123	25.2663	12	12	3	38.3	38.3	11.7	48.991	0	24.167	330620000	35	Q13838;Q13838-2	Q13838;Q13838-2	Spliceosome RNA helicase DDX39B	DDX39B	2087		330620000
25.4747	25.7502	25.9358	25.4096	25.4367	8	8	8	49.3	49.3	49.3	24.942	0	41.998	329380000	27	P67870	P67870	Casein kinase II subunit beta	CSNK2B	1794		329380000
25.8022	26.0309	26.0738	25.4176	25.8608	11	11	11	39.5	39.5	39.5	37.578	0	40.317	329330000	30	Q92905	Q92905	COP9 signalosome complex subunit 5	COPS5	2920		329330000
25.5621	NaN	23.916	24.9013	24.9773	16	16	16	23.4	23.4	23.4	102.13	0	39.324	328780000	34	Q9UDR5	Q9UDR5	Alpha-aminoadipic semialdehyde synthase, mitochondrial;Lysine ketoglutarate reductase;Saccharopine dehydrogenase	AASS	3697		328780000
25.9149	NaN	25.2477	24.4801	25.4513	13	13	13	20.7	20.7	20.7	91.079	0	162.2	327710000	28	Q8IXB1;Q8IXB1-2;Q8IXB1-3	Q8IXB1;Q8IXB1-2;Q8IXB1-3	DnaJ homolog subfamily C member 10	DNAJC10	2664		327710000
25.9232	24.5054	24.6664	24.1421	25.4498	13	13	13	20.2	20.2	20.2	103.88	0	51.329	327220000	32	Q6ZXV5-2;Q6ZXV5	Q6ZXV5-2;Q6ZXV5	Transmembrane and TPR repeat-containing protein 3	TMTC3	2527		327220000
25.0283	24.0975	24.9471	24.7487	25.7811	21	11	11	36.5	18.8	18.8	72.39	0	52.573	326870000	29	Q13310-3;Q13310-2;Q13310;P0CB38	Q13310-3;Q13310-2;Q13310	Polyadenylate-binding protein 4	PABPC4	2031		326870000
25.6756	NaN	25.392	24.8668	25.2343	11	11	11	28.7	28.7	28.7	43.944	0	39.038	326840000	22	Q99816;Q99816-2	Q99816;Q99816-2	Tumor susceptibility gene 101 protein	TSG101	3160		326840000
25.9959	NaN	24.9904	24.2139	25.4079	11	11	11	39.4	39.4	39.4	37.432	0	47.775	326670000	20	O76003	O76003	Glutaredoxin-3	GLRX3	488		326670000
26.1832	NaN	24.2055	NaN	24.8688	13	13	12	27.4	27.4	25.3	63.167	0	24.887	325890000	23	Q9UNF1-2;Q9UNF1;Q12816-5;Q12816-2;Q12816-3;Q12816-4;Q12816	Q9UNF1-2;Q9UNF1	Melanoma-associated antigen D2	MAGED2	3816		325890000
26.0115	25.9331	25.6651	24.3611	24.9641	12	12	12	42.9	42.9	42.9	36.748	0	50.334	325660000	27	Q9NUQ9;Q9NUQ9-2;Q9H0Q0	Q9NUQ9;Q9NUQ9-2	Protein FAM49B	FAM49B	3549		325660000
NaN	NaN	NaN	NaN	NaN	1	1	1	2.6	2.6	2.6	52.781	0.0010908	2.3756	325480000	5	Q8IYT4-2;Q8IYT4	Q8IYT4-2;Q8IYT4	Katanin p60 ATPase-containing subunit A-like 2	KATNAL2	2678		325480000
25.7317	25.0493	25.0302	25.4786	25.9334	7	7	7	10.1	10.1	10.1	103.17	0	21.978	325030000	19	Q14157-4;Q14157-1;Q14157-3;Q14157;Q14157-5	Q14157-4;Q14157-1;Q14157-3;Q14157;Q14157-5	Ubiquitin-associated protein 2-like	UBAP2L	2105		325030000
25.0041	25.4524	25.1273	26.3369	25.2344	10	10	10	19.8	19.8	19.8	94.622	0	55.213	324320000	33	P43243;P43243-2	P43243;P43243-2	Matrin-3	MATR3	1356		324320000
NaN	NaN	NaN	NaN	NaN	2	2	2	32.8	32.8	32.8	6.662	0.0083841	1.4922	323110000	4	P56378;P56378-2	P56378;P56378-2	6.8 kDa mitochondrial proteolipid	MP68	1613		323110000
25.4305	25.2445	24.4203	NaN	25.0805	16	16	16	46.6	46.6	46.6	61.118	0	53.662	322350000	25	Q9H857-3;Q9H857-2;Q9H857-4;Q9H857	Q9H857-3;Q9H857-2;Q9H857-4;Q9H857	5-nucleotidase domain-containing protein 2	NT5DC2	3415		322350000
25.4956	25.1669	25.1159	24.9452	25.0561	16	16	16	35.2	35.2	35.2	63.472	0	63.492	320490000	33	Q8N1G4	Q8N1G4	Leucine-rich repeat-containing protein 47	LRRC47	2699		320490000
26.6722	26.8535	NaN	27.4915	27.2928	3	3	3	9.6	9.6	9.6	31.742	0.00055897	2.7619	320150000	10	Q08722-2;Q08722-3;Q08722-4;Q08722	Q08722-2;Q08722-3;Q08722-4;Q08722	Leukocyte surface antigen CD47	CD47	1951		320150000
25.5125	NaN	25.8819	26.6887	25.256	14	12	12	31	27	27	58.47	0	30.463	319960000	26	O60749;O60749-2	O60749;O60749-2	Sorting nexin-2	SNX2	397		319960000
27.0875	NaN	27.0368	NaN	NaN	3	3	3	14.3	14.3	14.3	21.75	0	5.5938	319700000	8	O43674;O43674-2	O43674;O43674-2	NADH dehydrogenase [ubiquinone] 1 beta subcomplex subunit 5, mitochondrial	NDUFB5	328		319700000
26.4657	26.6741	26.5054	26.6255	25.7394	5	5	5	40.7	40.7	40.7	12.551	0	15.632	319130000	15	O95182	O95182	NADH dehydrogenase [ubiquinone] 1 alpha subcomplex subunit 7	NDUFA7	530		319130000
25.6766	25.2956	25.9708	25.2372	25.9464	7	7	7	35.9	35.9	35.9	24.682	0	18.919	318430000	24	O00233;O00233-2;O00233-3	O00233;O00233-2	26S proteasome non-ATPase regulatory subunit 9	PSMD9	150		318430000
25.7161	23.0763	25.9488	24.596	24.7101	17	17	17	23.6	23.6	23.6	88.929	0	39.719	317600000	31	Q13618;Q13618-2;Q13618-3	Q13618;Q13618-2;Q13618-3	Cullin-3	CUL3	2072		317600000
25.4355	23.2973	25.1806	24.4111	24.5664	11	11	5	27	27	12.1	58.452	0	20.237	317410000	32	Q14738-3;Q14738-2;Q14738	Q14738-3;Q14738-2;Q14738	Serine/threonine-protein phosphatase 2A 56 kDa regulatory subunit delta isoform	PPP2R5D	2151		317410000
25.2784	25.3377	25.4886	24.8846	25.0944	12	12	12	31.6	31.6	31.6	53.488	0	33.596	316230000	29	Q9UBB4;Q9UBB4-2	Q9UBB4;Q9UBB4-2	Ataxin-10	ATXN10	3673		316230000
25.5921	25.6636	25.938	25.5127	25.6801	9	9	9	38.8	38.8	38.8	31.231	0	17.8	315500000	29	Q9NX47	Q9NX47	E3 ubiquitin-protein ligase MARCH5	2022-03-05	3588		315500000
26.9706	25.5779	26.9017	25.1965	26.0262	10	1	1	20.7	3.9	3.9	44.348	0	49.571	315030000	14	Q58FF8	Q58FF8	Putative heat shock protein HSP 90-beta 2	HSP90AB2P	2353		315030000
24.6333	22.1535	25.4209	23.3828	23.5241	19	19	19	15.5	15.5	15.5	175.48	0	45.264	314080000	35	Q6PGP7	Q6PGP7	Tetratricopeptide repeat protein 37	TTC37	2483		314080000
25.3042	25.273	25.5797	25.2647	24.83	15	15	15	30.1	30.1	30.1	77.422	0	92.228	313960000	29	Q13586;Q13586-2;Q9P246-3;Q9P246;Q9P246-2	Q13586;Q13586-2	Stromal interaction molecule 1	STIM1	2068		313960000
25.5	NaN	25.9387	26.3447	25.0914	11	11	11	37.2	37.2	37.2	34.96	0	23.337	313310000	26	Q8IZ81	Q8IZ81	ELMO domain-containing protein 2	ELMOD2	2682		313310000
25.6546	25.1251	25.4872	24.6047	25.5622	8	8	6	35	35	26.2	26.697	0	15.931	313140000	26	Q96C19	Q96C19	EF-hand domain-containing protein D2	EFHD2	2978		313140000
25.0201	23.1306	24.4757	25.8455	26.0615	18	18	18	58	58	58	44.94	0	40.143	312980000	41	Q9BWS9;Q9BWS9-2;Q9BWS9-3	Q9BWS9;Q9BWS9-2;Q9BWS9-3	Chitinase domain-containing protein 1	CHID1	3265		312980000
26.6703	27.0228	27.2308	27.7772	27.2093	4	4	4	69	69	69	6.9611	0	11.93	312870000	18	O75438;O75438-2	O75438;O75438-2	NADH dehydrogenase [ubiquinone] 1 beta subcomplex subunit 1	NDUFB1	448		312870000
25.7671	NaN	25.506	NaN	25.5971	11	11	11	22.5	22.5	22.5	80.379	0	48.297	310710000	20	Q13144	Q13144	Translation initiation factor eIF-2B subunit epsilon	EIF2B5	2010		310710000
25.3337	NaN	25.8086	24.7669	24.4729	17	17	17	28.6	28.6	28.6	87.972	0	34.328	310360000	30	Q08AM6;Q08AM6-2	Q08AM6	Protein VAC14 homolog	VAC14	1953		310360000
26.3268	25.9398	25.2206	25.1255	25.6964	15	15	15	50.3	50.3	50.3	53.198	0	54.563	310220000	34	Q9Y2Z4	Q9Y2Z4	Tyrosine--tRNA ligase, mitochondrial	YARS2	3883		310220000
25.208	24.9272	25.6553	25.2891	26.1049	12	12	12	31.4	31.4	31.4	56.227	0	28.961	310180000	21	Q02252-2;Q02252	Q02252-2;Q02252	Methylmalonate-semialdehyde dehydrogenase [acylating], mitochondrial	ALDH6A1	1884		310180000
25.6976	25.6275	25.2831	25.4971	25.6679	8	8	8	14.9	14.9	14.9	78.549	0	35.564	309070000	32	Q96EY7;Q96EY7-2	Q96EY7	Pentatricopeptide repeat domain-containing protein 3, mitochondrial	PTCD3	3016		309070000
25.7194	25.9565	24.9884	NaN	25.7978	11	11	11	50.2	50.2	50.2	32.118	0	34.578	309000000	24	P00491	P00491	Purine nucleoside phosphorylase	PNP	610		309000000
25.1995	25.4444	25.6218	25.4952	25.6293	8	8	8	43.3	43.3	43.3	28.262	0	59.222	308950000	24	Q9Y5K8	Q9Y5K8	V-type proton ATPase subunit D	ATP6V1D	3956		308950000
25.5233	NaN	25.9634	25.7026	25.2848	10	10	6	31.7	31.7	19.6	39.802	0	46.527	308930000	20	P48426-2;P48426	P48426-2;P48426	Phosphatidylinositol 5-phosphate 4-kinase type-2 alpha	PIP4K2A	1409		308930000
25.4821	24.8559	25.6936	26.1963	25.1902	5	5	5	47.1	47.1	47.1	24.097	0	60.838	308730000	26	Q96AB3-2;Q96AB3;Q96AB3-3	Q96AB3-2;Q96AB3;Q96AB3-3	Isochorismatase domain-containing protein 2, mitochondrial	ISOC2	2960		308730000
25.1598	25.7126	25.4797	26.1319	26.1049	16	7	7	60.5	35.6	35.6	40.361	0	79.659	308280000	28	P63096;P63096-2	P63096;P63096-2	Guanine nucleotide-binding protein G(i) subunit alpha-1	GNAI1	1775		308280000
25.9008	25.7347	25.781	26.0669	25.5855	7	7	1	32.7	32.7	4.4	23.754	0	12.389	306610000	20	Q9Y3B8-3	Q9Y3B8-3	Oligoribonuclease, mitochondrial	REXO2	3901		306610000
25.3617	26.1005	26.5534	NaN	25.2645	6	6	6	38.3	38.3	38.3	16.953	0	40.984	306440000	19	Q56VL3;Q56VL3-2	Q56VL3	OCIA domain-containing protein 2	OCIAD2	2352		306440000
NaN	NaN	27.6422	27.6822	27.1803	6	3	3	41	20.2	20.2	20.745	0	6.5101	306400000	14	Q9Y3L5	Q9Y3L5	Ras-related protein Rap-2c	RAP2C	3916		306400000
25.6087	25.313	25.7596	25.3772	24.9682	7	7	7	24.3	24.3	24.3	30.381	0	25.89	306370000	24	Q9UBV8	Q9UBV8	Peflin	PEF1	3693		306370000
25.7093	25.0544	25.6697	25.5633	25.7913	8	8	8	32.8	32.8	32.8	28.431	0	19.085	306050000	25	O96011;O96011-2	O96011;O96011-2	Peroxisomal membrane protein 11B	PEX11B	596		306050000
24.9415	24.1119	24.8947	25.394	25.3177	18	18	18	21.4	21.4	21.4	114.25	0	23.667	305270000	30	Q05397-7;Q05397;Q05397-5;Q05397-2;Q05397-6;Q05397-3;Q05397-4;Q14289-2;Q14289	Q05397-7;Q05397;Q05397-5;Q05397-2	Focal adhesion kinase 1	PTK2	1915		305270000
26.1739	26.1529	26.4459	25.9791	26.3779	7	7	7	41.7	41.7	41.7	23.354	0	48.059	305240000	20	O00161;O00161-2	O00161;O00161-2	Synaptosomal-associated protein 23	SNAP23	141		305240000
25.6079	25.1525	25.9993	25.9792	25.7357	14	14	14	37.8	37.8	37.8	48.586	0	48.772	305160000	33	Q9BXS5;Q9BXS5-2;Q9Y6Q5;Q9Y6Q5-2	Q9BXS5;Q9BXS5-2	AP-1 complex subunit mu-1	AP1M1	3275		305160000
25.6929	NaN	25.8314	NaN	26.0697	9	9	9	39	39	39	29.769	0	17.262	303880000	19	P28062-2;P28062	P28062-2;P28062	Proteasome subunit beta type-8	PSMB8	1141		303880000
26.1308	24.9686	25.5852	25.2796	25.5758	6	6	6	18.8	18.8	18.8	42.006	0	24.804	303480000	21	Q9H074-3;Q9H074-2;Q9H074	Q9H074-3;Q9H074-2;Q9H074	Polyadenylate-binding protein-interacting protein 1	PAIP1	3327		303480000
25.4978	25.9386	25.8579	26.5793	26.0202	7	7	7	33.6	33.6	33.6	28.823	0	72.154	302930000	28	O75431-2;O75431	O75431-2;O75431	Metaxin-2	MTX2	446		302930000
25.8742	24.9615	24.3393	23.8872	25.8146	14	14	14	36.1	36.1	36.1	74.667	0	92.8	302060000	32	Q15067-2;Q15067-3;Q15067	Q15067-2;Q15067-3;Q15067	Peroxisomal acyl-coenzyme A oxidase 1	ACOX1	2182		302060000
25.7502	NaN	25.4532	26.138	25.1528	14	14	14	18.5	18.5	18.5	103.13	0	58.898	301930000	25	Q9BZQ8;REV__Q9UHV5	Q9BZQ8	Protein Niban	FAM129A	3301		301930000
25.4252	24.5423	25.3874	NaN	24.9664	11	11	11	19.9	19.9	19.9	81.224	0	21.484	301750000	20	P13798	P13798	Acylamino-acid-releasing enzyme	APEH	901		301750000
26.0392	26.0863	NaN	24.835	25.9287	6	6	6	54.1	54.1	54.1	15.164	0	53.429	301490000	20	Q01469;A8MUU1	Q01469	Fatty acid-binding protein, epidermal	FABP5	1870		301490000
24.4496	NaN	NaN	22.9064	25.9873	28	28	27	9.9	9.9	9.7	399.73	0	62.962	301130000	38	O15230;O15230-2	O15230	Laminin subunit alpha-5	LAMA5	259		301130000
25.864	NaN	25.7918	25.6007	25.3897	11	11	11	24.5	24.5	24.5	69.006	0	20.173	300030000	22	Q96RF0-2;Q96RF0-3;Q96RF0	Q96RF0-2;Q96RF0-3;Q96RF0	Sorting nexin-18	SNX18	3095		300030000
26.0408	26.2504	25.3153	NaN	26.3048	6	6	6	22.6	22.6	22.6	48.127	0	31.618	299970000	15	Q92947;Q92947-2	Q92947;Q92947-2	Glutaryl-CoA dehydrogenase, mitochondrial	GCDH	2923		299970000
25.1864	25.5285	25.0638	25.0708	24.805	10	10	10	18.4	18.4	18.4	68.019	0	36.397	299960000	20	P43378	P43378	Tyrosine-protein phosphatase non-receptor type 9	PTPN9	1359		299960000
25.4431	25.5758	25.7878	NaN	24.4673	13	13	13	51.9	51.9	51.9	36.032	0	51.313	299620000	37	P30519;P30519-2	P30519;P30519-2	Heme oxygenase 2	HMOX2	1189		299620000
24.8582	25.4252	25.293	27.0498	24.1621	10	10	10	19.9	19.9	19.9	61.206	0	16.396	299490000	22	Q5SSJ5;Q5SSJ5-2;Q5SSJ5-3	Q5SSJ5;Q5SSJ5-2;Q5SSJ5-3	Heterochromatin protein 1-binding protein 3	HP1BP3	2381		299490000
24.2671	25.0018	25.3296	27.7859	NaN	20	19	19	30.8	29.5	29.5	69.948	0	40.539	299240000	33	Q03252	Q03252	Lamin-B2	LMNB2	1898		299240000
25.5967	NaN	25.6224	25.0056	25.8205	17	17	17	22.5	22.5	22.5	123.91	0	84.031	299190000	32	Q9UIA9;Q9H2T7	Q9UIA9	Exportin-7	XPO7	3746		299190000
25.6668	25.3626	25.6633	NaN	25.5787	9	9	9	24.8	24.8	24.8	49.222	0	22.125	298610000	23	P55010	P55010	Eukaryotic translation initiation factor 5	EIF5	1582		298610000
NaN	NaN	NaN	NaN	NaN	2	2	2	2.1	2.1	2.1	135.39	0.00082896	2.567	298260000	3	Q5THK1-3;Q5THK1-2;Q5THK1-4;Q5THK1	Q5THK1-3;Q5THK1-2;Q5THK1-4;Q5THK1	Protein PRR14L	PRR14L	2404		298260000
25.7622	24.7255	24.9589	24.7075	24.7075	14	14	14	11.5	11.5	11.5	159.75	0	38.416	298180000	29	Q14C86-3;Q14C86-4;Q14C86-5;Q14C86-2;Q14C86;Q14C86-6	Q14C86-3;Q14C86-4;Q14C86-5;Q14C86-2;Q14C86;Q14C86-6	GTPase-activating protein and VPS9 domain-containing protein 1	GAPVD1	2163		298180000
26.4951	26.0034	25.6507	26.2112	26.2509	7	7	7	30	30	30	25.097	0	16.337	296220000	17	P06730;P06730-3;P06730-2;A6NMX2	P06730;P06730-3;P06730-2	Eukaryotic translation initiation factor 4E	EIF4E	714		296220000
25.185	24.376	25.2229	25.3294	24.9365	15	15	15	21.8	21.8	21.8	92.923	0	88.25	295530000	36	Q14156;Q14156-2;Q14156-3	Q14156;Q14156-2;Q14156-3	Protein EFR3 homolog A	EFR3A	2104		295530000
25.3857	NaN	23.6801	NaN	NaN	15	15	15	20.3	20.3	20.3	123.92	0	139.39	295430000	23	Q15386;Q15386-2;Q15386-3	Q15386;Q15386-2	Ubiquitin-protein ligase E3C	UBE3C	2218		295430000
25.5472	25.3581	25.4809	24.7481	25.974	9	9	9	34.2	34.2	34.2	33.879	0	22.203	295370000	27	Q9NP79;Q9NP79-2	Q9NP79	Vacuolar protein sorting-associated protein VTA1 homolog	VTA1	3470		295370000
26.3997	25.8166	NaN	25.5667	26.2012	6	6	6	72.3	72.3	72.3	12.107	0	43.812	295010000	20	Q96EL3	Q96EL3	39S ribosomal protein L53, mitochondrial	MRPL53	3008		295010000
25.902	NaN	25.456	25.4825	25.8737	8	8	8	13.4	13.4	13.4	90.762	0	19.633	292930000	23	P19634;P19634-2;Q9UBY0	P19634	Sodium/hydrogen exchanger 1	SLC9A1	1008		292930000
25.7527	25.2584	25.2447	24.7488	NaN	9	9	9	24.6	24.6	24.6	55.016	0	81.288	292880000	18	O94919	O94919	Endonuclease domain-containing 1 protein	ENDOD1	512		292880000
25.5339	25.1124	24.5235	NaN	24.4201	18	18	18	41.4	41.4	41.4	65.921	0	59.202	292590000	32	Q96CV9;Q96CV9-2;Q96CV9-3	Q96CV9;Q96CV9-2;Q96CV9-3	Optineurin	OPTN	2986		292590000
26.7167	NaN	26.5023	26.1114	26.6291	2	2	2	28.2	28.2	28.2	13.735	0	10.164	292060000	9	O14907	O14907	Tax1-binding protein 3	TAX1BP3	224		292060000
24.9547	NaN	24.8504	NaN	24.9759	12	12	12	17.1	17.1	17.1	88.908	0	21.684	291620000	22	Q5H9R7-3;Q5H9R7-4;Q5H9R7-6;Q5H9R7-2;Q5H9R7;Q5H9R7-5	Q5H9R7-3;Q5H9R7-4;Q5H9R7-6;Q5H9R7-2;Q5H9R7;Q5H9R7-5	Serine/threonine-protein phosphatase 6 regulatory subunit 3	PPP6R3	2362		291620000
25.5136	23.695	24.9811	25.3963	23.8527	14	14	14	29.4	29.4	29.4	72.379	0	54.394	291000000	30	Q8WVM8;Q8WVM8-2;Q8WVM8-3	Q8WVM8;Q8WVM8-2;Q8WVM8-3	Sec1 family domain-containing protein 1	SCFD1	2852		291000000
NaN	NaN	NaN	NaN	NaN	20	1	1	11.1	0.8	0.8	180.29	0	3.7091	290910000	6	P53675-2;P53675	P53675-2;P53675	Clathrin heavy chain 2	CLTCL1	1555		290910000
25.6028	25.7016	25.3459	25.3471	NaN	14	14	14	29.4	29.4	29.4	70.414	0	47.235	289880000	22	Q9BXF6	Q9BXF6	Rab11 family-interacting protein 5	RAB11FIP5	3269		289880000
26.8357	25.602	NaN	25.6862	26.0235	3	3	3	28	28	28	16.628	0	40.091	289340000	14	Q86SX6	Q86SX6	Glutaredoxin-related protein 5, mitochondrial	GLRX5	2595		289340000
25.6343	25.4823	25.598	26.5572	25.431	12	12	12	34.7	34.7	34.7	49.797	0	48.198	288910000	32	Q9Y4P3	Q9Y4P3	Transducin beta-like protein 2	TBL2	3939		288910000
NaN	NaN	NaN	NaN	NaN	3	3	3	19.2	19.2	19.2	25.728	0	9.817	288660000	6	Q969E2;Q969E2-2;Q969E2-3	Q969E2;Q969E2-2	Secretory carrier-associated membrane protein 4	SCAMP4	2940		288660000
25.9	25.1448	24.5084	25.2097	26.273	8	8	8	25.1	25.1	25.1	50.513	0	30.409	288430000	28	P14384	P14384	Carboxypeptidase M	CPM	912		288430000
NaN	NaN	NaN	NaN	NaN	1	1	1	8.6	8.6	8.6	16.691	0	3.586	288140000	4	Q04941	Q04941	Proteolipid protein 2	PLP2	1911		288140000
25.8852	25.353	25.6503	25.2537	25.5297	7	7	7	51.2	51.2	51.2	14.582	0	73.657	288080000	21	O15212	O15212	Prefoldin subunit 6	PFDN6	258		288080000
26.8146	NaN	NaN	26.3601	27.1877	2	2	1	16.8	16.8	11.2	14.688	0	4.5056	288070000	7	Q9GZQ8;A6NCE7	Q9GZQ8;A6NCE7	Microtubule-associated proteins 1A/1B light chain 3B;Microtubule-associated proteins 1A/1B light chain 3 beta 2	MAP1LC3B;MAP1LC3B2	12		288070000
25.0738	25.8446	NaN	25.8497	27.0437	9	9	9	50.7	50.7	50.7	24.145	0	21.287	287820000	22	P35625	P35625	Metalloproteinase inhibitor 3	TIMP3	1264		287820000
25.9332	25.94	25.9721	25.5157	25.8875	9	9	9	51.1	51.1	51.1	26.458	0	29.903	287220000	22	P41227;P41227-2;Q9BSU3	P41227;P41227-2	N-alpha-acetyltransferase 10	NAA10	1326		287220000
25.1619	27.1714	26.1835	27.0107	26.6216	5	5	5	66.7	66.7	66.7	6.0352	0	10.033	286610000	17	Q8N4H5;Q8N4H5-3;Q8N4H5-2	Q8N4H5;Q8N4H5-3;Q8N4H5-2	Mitochondrial import receptor subunit TOM5 homolog	TOMM5	2718		286610000
26.3242	NaN	26.4704	NaN	26.8588	3	3	3	32	32	32	12.353	0	17.849	286250000	10	P08493;P08493-2	P08493;P08493-2	Matrix Gla protein	MGP	769		286250000
27.3525	26.9584	NaN	27.0055	27.1008	8	8	8	28.9	28.9	28.9	35.612	0	43.175	285780000	18	O75787-2;O75787	O75787-2;O75787	Renin receptor	ATP6AP2	469		285780000
25.699	25.3521	25.6633	24.82	25.5144	6	6	6	22.7	22.7	22.7	34.063	0	15.234	285450000	22	O43765	O43765	Small glutamine-rich tetratricopeptide repeat-containing protein alpha	SGTA	343		285450000
25.1447	25.4208	25.0266	25.1696	25.4867	9	9	9	32.2	32.2	32.2	37.535	0	14.391	285150000	28	Q9H9J2	Q9H9J2	39S ribosomal protein L44, mitochondrial	MRPL44	3425		285150000
26.3459	27.1622	26.6569	NaN	27.5452	11	1	1	70.4	9.2	9.2	17.149	0	3.1996	284820000	9	P15531;P15531-2	P15531;P15531-2	Nucleoside diphosphate kinase A	NME1	941		284820000
25.6757	25.4002	24.9076	25.3503	25.3385	10	10	10	38.5	38.5	38.5	40.548	0	87.6	284500000	27	Q99873-3;Q99873-2;Q99873;Q99873-5;Q9NR22-2;Q9NR22	Q99873-3;Q99873-2;Q99873;Q99873-5	Protein arginine N-methyltransferase 1	PRMT1	3163		284500000
25.3097	24.9812	25.2145	NaN	25.4851	11	10	10	27.2	23.8	23.8	50.381	0	23.352	284320000	18	Q92791	Q92791	Synaptonemal complex protein SC65	LEPREL4	2907		284320000
26.6033	NaN	26.6843	27.7784	26.697	4	4	4	11.3	11.3	11.3	67.026	0	63.417	283600000	13	P03915	P03915	NADH-ubiquinone oxidoreductase chain 5	MT-ND5	653		283600000
26.3241	25.4415	25.2175	26.1434	26.1276	10	10	10	24	24	24	43.772	0	32.812	283430000	22	Q9Y282-3;Q9Y282;Q9Y282-2	Q9Y282-3;Q9Y282;Q9Y282-2	Endoplasmic reticulum-Golgi intermediate compartment protein 3	ERGIC3	3851		283430000
25.6095	24.7015	25.4388	NaN	25.8589	10	10	10	33.1	33.1	33.1	46.291	0	18.881	282650000	23	Q96IJ6;Q96IJ6-2	Q96IJ6;Q96IJ6-2	Mannose-1-phosphate guanyltransferase alpha	GMPPA	3049		282650000
25.8342	25.8146	25.9716	25.5012	25.572	4	4	4	34.2	34.2	34.2	16.937	0	24.074	282620000	16	Q9Y3D6	Q9Y3D6	Mitochondrial fission 1 protein	FIS1	3908		282620000
25.4974	25.2894	25.5134	25.7185	25.5837	6	6	6	17.6	17.6	17.6	34.47	0	10.094	281940000	19	Q9H936;Q9H1K4	Q9H936	Mitochondrial glutamate carrier 1	SLC25A22	3418		281940000
26.1247	25.5123	25.4082	24.9647	25.3623	8	8	8	28.9	28.9	28.9	58.355	0	35.464	281850000	22	Q96KA5-2;Q96KA5	Q96KA5-2;Q96KA5	Cleft lip and palate transmembrane protein 1-like protein	CLPTM1L	3066		281850000
26.0436	NaN	25.2688	NaN	25.2225	6	6	6	32.3	32.3	32.3	32.477	0	78.688	280460000	10	Q9BSH4	Q9BSH4	Translational activator of cytochrome c oxidase 1	TACO1	3206		280460000
24.749	24.4156	24.5065	NaN	25.6948	10	9	9	20.6	19.4	19.4	79.237	0	75.656	280370000	20	Q06481-4;Q06481-2;Q06481-3;Q06481-6;Q06481;Q06481-5	Q06481-4;Q06481-2;Q06481-3;Q06481-6;Q06481;Q06481-5	Amyloid-like protein 2	APLP2	1926		280370000
25.3664	25.6811	25.7447	26.3623	25.7428	7	7	7	26.2	26.2	26.2	33.843	0	32.942	280290000	21	Q8NBJ7;Q8NBJ7-2;Q8NBJ7-3;Q8NBJ7-5;Q8NBJ7-4	Q8NBJ7;Q8NBJ7-2;Q8NBJ7-3	Sulfatase-modifying factor 2	SUMF2	2746		280290000
25.4463	25.4674	25.737	25.2754	25.3743	8	8	8	32.6	32.6	32.6	20.497	0	10.83	279760000	21	Q15382	Q15382	GTP-binding protein Rheb	RHEB	2217		279760000
26.4947	25.7637	26.1219	26.3727	25.9467	5	5	5	21.1	21.1	21.1	36.187	0	25.171	279480000	17	Q06136;Q06136-2	Q06136;Q06136-2	3-ketodihydrosphingosine reductase	KDSR	1922		279480000
25.5041	25.5012	26.0615	26.2228	25.3057	10	10	10	34.7	34.7	34.7	55.984	0	19.697	279170000	23	O14879	O14879	Interferon-induced protein with tetratricopeptide repeats 3	IFIT3	222		279170000
26.2627	NaN	26.0149	NaN	26.4904	6	6	6	36.6	36.6	36.6	24.843	0	67.025	278730000	12	Q6P587;Q6P587-2;Q6P587-3	Q6P587;Q6P587-2;Q6P587-3	Acylpyruvase FAHD1, mitochondrial	FAHD1	2477		278730000
25.2543	25.7144	25.5914	26.167	25.2984	14	9	9	23.1	15.5	15.5	70.942	0	17.557	277750000	34	O43390;O43390-3;O43390-2;O43390-4	O43390;O43390-3;O43390-2;O43390-4	Heterogeneous nuclear ribonucleoprotein R	HNRNPR	307		277750000
25.2024	NaN	25.1873	NaN	24.9345	12	12	12	28.6	28.6	28.6	80.472	0	74.681	277680000	20	Q96RQ3	Q96RQ3	Methylcrotonoyl-CoA carboxylase subunit alpha, mitochondrial	MCCC1	3098		277680000
NaN	26.5826	27.4562	25.8273	26.4273	7	7	7	40.1	40.1	40.1	29.965	0	14.288	276920000	19	Q99436;Q99436-2	Q99436	Proteasome subunit beta type-7	PSMB7	3118		276920000
25.2087	NaN	25.4522	24.9945	25.0575	12	12	12	14.6	14.6	14.6	113.01	0	17.448	276680000	23	O94855;O94855-2	O94855;O94855-2	Protein transport protein Sec24D	SEC24D	503		276680000
26.0472	NaN	25.6619	25.0062	24.4453	16	16	16	13.9	13.9	13.9	166.98	0	57.331	276660000	25	Q9BQS8;Q9BQS8-4;Q9BQS8-3;Q9BQS8-2	Q9BQS8;Q9BQS8-4	FYVE and coiled-coil domain-containing protein 1	FYCO1	3185		276660000
25.6527	NaN	NaN	25.3011	26.2182	8	8	1	52	52	6	32.444	0	140.56	276590000	19	O00560;O00560-3	O00560;O00560-3	Syntenin-1	SDCBP	177		276590000
25.6405	24.8893	NaN	NaN	NaN	7	7	2	22.4	22.4	8.5	39.821	0	13.884	276310000	12	P17612-2;P17612	P17612-2;P17612	cAMP-dependent protein kinase catalytic subunit alpha	PRKACA	972		276310000
NaN	NaN	NaN	NaN	NaN	2	2	2	9.8	9.8	9.8	25.007	0.0010947	2.4319	275290000	2	P78330	P78330	Phosphoserine phosphatase	PSPH	1806		275290000
26.1583	NaN	26.161	27.1189	26.251	3	3	3	7.7	7.7	7.7	50.117	0	53.268	275020000	13	Q92504	Q92504	Zinc transporter SLC39A7	SLC39A7	2872		275020000
25.7595	24.9832	25.6755	25.5644	25.771	8	8	8	37.6	37.6	37.6	30.281	0	20.318	274970000	22	Q9H0E2;Q9H0E2-2	Q9H0E2;Q9H0E2-2	Toll-interacting protein	TOLLIP	3331		274970000
25.4677	25.8894	25.68	26.3692	25.6377	7	7	6	27.5	27.5	24.7	30.672	0	13.158	274160000	22	Q14103-4;Q14103-3;Q14103-2;Q14103	Q14103-4;Q14103-3;Q14103-2;Q14103	Heterogeneous nuclear ribonucleoprotein D0	HNRNPD	2098		274160000
26.2058	25.9369	26.096	26.4034	25.9874	8	8	5	53	53	32.2	20.504	0	53.32	274150000	22	P61225	P61225	Ras-related protein Rap-2b	RAP2B	1675		274150000
25.3486	NaN	24.942	23.4941	24.1336	14	10	7	38.8	29.3	23.2	55.96	0	27.966	273700000	24	Q13555-10;Q13555-3;Q13555-5;Q13555-4;Q13555-7;Q13555-11;Q13555-9;Q13555-2;Q13555-8;Q13555;Q13555-6	Q13555-10;Q13555-3;Q13555-5;Q13555-4;Q13555-7;Q13555-11;Q13555-9;Q13555-2;Q13555-8;Q13555;Q13555-6	Calcium/calmodulin-dependent protein kinase type II subunit gamma	CAMK2G	2063		273700000
27.1461	NaN	NaN	NaN	26.0474	2	2	2	9.6	9.6	9.6	29.95	0	7.7432	273260000	8	P00414	P00414	Cytochrome c oxidase subunit 3	MT-CO3	607		273260000
24.3973	NaN	25.8909	26.8488	NaN	12	12	12	38	38	38	43.809	0	28.846	273120000	20	P51888	P51888	Prolargin	PRELP	1519		273120000
25.5143	25.2677	25.3072	24.7017	25.072	8	8	8	34.2	34.2	34.2	36.025	0	26.072	273080000	22	P45954-2;P45954	P45954-2;P45954	Short/branched chain specific acyl-CoA dehydrogenase, mitochondrial	ACADSB	1366		273080000
25.3696	25.6446	25.6166	25.6405	25.8379	9	9	9	26.5	26.5	26.5	53.753	0	62.342	272860000	28	O43865-2;O43865;Q96HN2-4;Q96HN2-3;Q96HN2-2;Q96HN2	O43865-2;O43865;Q96HN2-4;Q96HN2-3;Q96HN2-2;Q96HN2	Putative adenosylhomocysteinase 2;Putative adenosylhomocysteinase 3	AHCYL1;AHCYL2	357		272860000
NaN	NaN	NaN	NaN	NaN	3	2	2	50	50	50	5.0256	0	4.0835	272300000	2	P63313;CON__P21752	P63313	Thymosin beta-10	TMSB10	1790		272300000
25.5356	24.9989	24.6183	25.062	24.884	12	12	12	38.2	38.2	38.2	47.346	0	131.21	271700000	24	Q7L0Y3	Q7L0Y3	Mitochondrial ribonuclease P protein 1	TRMT10C	2545		271700000
26.2419	26.3455	NaN	NaN	26.7992	6	6	3	0.2	0.2	0.1	3994.6	0	3.9683	271590000	12	Q8WZ42-12;Q8WZ42-11;Q8WZ42-13;Q8WZ42-8;Q8WZ42;Q8WZ42-2;Q8WZ42-7;Q8WZ42-4;Q8WZ42-5;Q8WZ42-9;Q8WZ42-10;Q8WZ42-3;O14576-3;O14576;O14576-2;O14576-5;O14576-4	Q8WZ42-12;Q8WZ42-11;Q8WZ42-13;Q8WZ42-8;Q8WZ42;Q8WZ42-2;Q8WZ42-7;Q8WZ42-4;Q8WZ42-5;Q8WZ42-9;Q8WZ42-10;Q8WZ42-3	Titin	TTN	2868		271590000
25.1377	25.2631	24.5842	25.6046	25.5044	10	10	10	29.2	29.2	29.2	44.596	0	23.384	271390000	23	Q96DV4;Q96DV4-2	Q96DV4;Q96DV4-2	39S ribosomal protein L38, mitochondrial	MRPL38	2998		271390000
25.8109	NaN	25.783	24.9444	25.9594	5	5	5	46.8	46.8	46.8	16.832	0	22.232	270320000	19	O60888-3;O60888;O60888-2	O60888-3;O60888;O60888-2	Protein CutA	CUTA	410		270320000
26.0302	NaN	24.8818	NaN	24.9505	11	11	11	30	30	30	52.384	0	43.699	270130000	14	P48637;P48637-2	P48637;P48637-2	Glutathione synthetase	GSS	1416		270130000
26.03	26.0305	25.6858	26.1306	25.3057	5	5	5	40.7	40.7	40.7	16.231	0	24.565	270050000	20	Q8WWX9	Q8WWX9	Selenoprotein M	SELM	2861		270050000
25.2641	NaN	23.1067	NaN	24.4545	14	14	14	19.9	19.9	19.9	104.2	0	31.324	269730000	29	Q9Y5L0;Q9Y5L0-3;Q9Y5L0-1;Q9Y5L0-5	Q9Y5L0;Q9Y5L0-3;Q9Y5L0-1;Q9Y5L0-5	Transportin-3	TNPO3	3957		269730000
25.9843	25.6782	25.4886	NaN	25.8293	8	8	8	37.1	37.1	37.1	24.95	0	29.815	269580000	15	Q9H444;P59074;Q96CF2	Q9H444	Charged multivesicular body protein 4b	CHMP4B	3382		269580000
25.9324	NaN	26.4262	NaN	26.3598	13	13	13	17.8	17.8	17.8	113.67	0	28.259	269440000	23	Q9HCE1;Q9HCE1-2	Q9HCE1;Q9HCE1-2	Putative helicase MOV-10	MOV10	3452		269440000
25.3433	24.9574	24.5356	24.7287	24.9074	8	8	8	27.5	27.5	27.5	45.834	0	42.514	269250000	30	P82933	P82933	28S ribosomal protein S9, mitochondrial	MRPS9	1833		269250000
25.5184	25.3188	25.9061	25.0276	23.9742	14	14	13	22.3	22.3	20.9	96.955	0	42.708	269220000	30	Q9BZF1-3;Q9BZF1-2;Q9BZF1	Q9BZF1-3;Q9BZF1-2;Q9BZF1	Oxysterol-binding protein-related protein 8	OSBPL8	3294		269220000
NaN	NaN	NaN	NaN	NaN	2	2	2	31	31	31	8.1111	0	8.3147	268960000	3	P61956-2;P61956;Q6EEV6;P55854;P55854-2	P61956-2;P61956;Q6EEV6;P55854;P55854-2	Small ubiquitin-related modifier 2;Small ubiquitin-related modifier 4;Small ubiquitin-related modifier 3	SUMO2;SUMO4;SUMO3	1696		268960000
25.7232	NaN	26.8158	27.1588	26.3755	5	5	5	70.3	70.3	70.3	9.6138	0	115.84	268550000	17	O43504	O43504	Ragulator complex protein LAMTOR5	LAMTOR5	317		268550000
25.4253	NaN	24.9389	26.0006	25.3211	12	12	12	23.7	23.7	23.7	79.817	0	60.164	267730000	27	Q96T51;Q96T51-2;Q96T51-3	Q96T51;Q96T51-2;Q96T51-3	RUN and FYVE domain-containing protein 1	RUFY1	3112		267730000
25.3344	25.5281	25.794	25.4056	25.364	8	8	8	31.3	31.3	31.3	30.86	0	17.324	266970000	25	Q3SXM5-2;Q3SXM5	Q3SXM5-2;Q3SXM5	Inactive hydroxysteroid dehydrogenase-like protein 1	HSDL1	2320		266970000
26.1573	25.2811	25.4037	NaN	26.2415	9	9	9	21.9	21.9	21.9	67.942	0	61.628	266940000	17	Q6NYC8;Q6NYC8-2;Q6NYC8-3;Q6NYC8-4	Q6NYC8;Q6NYC8-2	Phostensin	PPP1R18	2461		266940000
25.9483	NaN	25.4881	NaN	25.1876	6	6	6	23.7	23.7	23.7	45.563	0	35.781	266900000	12	O00499-9;O00499-10;O00499-7;O00499-8;O00499-4;O00499-6;O00499-11;O00499-3;O00499-2;O00499-5;O00499	O00499-9;O00499-10;O00499-7;O00499-8;O00499-4;O00499-6;O00499-11;O00499-3;O00499-2;O00499-5;O00499	Myc box-dependent-interacting protein 1	BIN1	174		266900000
26.8895	NaN	25.9409	25.0115	25.3772	13	13	13	26.8	26.8	26.8	82.629	0	35.01	266140000	20	P23743;P23743-3;P23743-2	P23743	Diacylglycerol kinase alpha	DGKA	1088		266140000
25.4394	25.9932	25.9436	25.8873	25.6697	6	6	6	57.4	57.4	57.4	14.852	0	13.621	265470000	24	Q86Y39;Q86Y39-2	Q86Y39;Q86Y39-2	NADH dehydrogenase [ubiquinone] 1 alpha subcomplex subunit 11	NDUFA11	2633		265470000
25.4189	25.1927	24.5075	25.2844	25.5023	9	9	9	43	43	43	31.705	0	43.375	264310000	29	Q9H2W6	Q9H2W6	39S ribosomal protein L46, mitochondrial	MRPL46	3367		264310000
25.7653	25.1963	25.1413	NaN	25.4966	5	5	5	38.8	38.8	38.8	23.787	0	16.453	264170000	16	Q92882	Q92882	Osteoclast-stimulating factor 1	OSTF1	2915		264170000
24.8258	NaN	25.535	26.0721	25.958	10	10	10	31.3	31.3	31.3	40.683	0	42.094	263590000	19	Q9NV96;Q9NV96-2;Q9NV96-3;Q3MIR4	Q9NV96;Q9NV96-2;Q9NV96-3	Cell cycle control protein 50A	TMEM30A	3555		263590000
25.662	NaN	25.0675	25.8504	26.0725	11	11	11	35.5	35.5	35.5	48.117	0	30.376	263100000	28	Q9BZE1	Q9BZE1	39S ribosomal protein L37, mitochondrial	MRPL37	3293		263100000
25.8212	25.9068	25.5583	25.295	25.967	10	10	10	39.6	39.6	39.6	38.274	0	16.746	262640000	19	O95433;O95433-2	O95433;O95433-2	Activator of 90 kDa heat shock protein ATPase homolog 1	AHSA1	556		262640000
24.5831	25.2595	25.0336	24.0516	25.2375	13	13	13	37.5	37.5	37.5	50.097	0	23.626	262620000	30	P30520;Q8N142	P30520	Adenylosuccinate synthetase isozyme 2	ADSS	1190		262620000
24.7556	NaN	24.8387	NaN	24.9627	19	18	17	19.9	19.3	18.6	144.2	0	25.956	262560000	34	O15439-2;O15439;O15439-4;O15439-3	O15439-2;O15439	Multidrug resistance-associated protein 4	ABCC4	281		262560000
24.8712	24.7498	25.2604	25.5145	24.5246	16	16	16	43.4	43.4	43.4	58.215	0	94.703	262340000	35	P05166;P05166-2	P05166;P05166-2	Propionyl-CoA carboxylase beta chain, mitochondrial	PCCB	694		262340000
26.206	26.7563	25.0641	26.2234	24.9527	11	11	11	15.8	15.8	15.8	101.03	0	27.159	262160000	26	Q8IWU6	Q8IWU6	Extracellular sulfatase Sulf-1	SULF1	2662		262160000
25.5915	25.551	24.4182	26.1783	24.2096	20	12	12	34.4	22	22	69.147	0	32.726	261690000	33	P17844;P17844-2	P17844;P17844-2	Probable ATP-dependent RNA helicase DDX5	DDX5	978		261690000
25.268	NaN	24.0108	NaN	23.9018	24	24	24	6.2	6.2	6.2	591.4	0	66.254	261270000	32	Q63HN8;Q63HN8-4;Q63HN8-6;Q63HN8-5	Q63HN8;Q63HN8-4	E3 ubiquitin-protein ligase RNF213	RNF213	2424		261270000
25.9007	26.3767	25.7486	NaN	26.5669	6	6	6	51.9	51.9	51.9	12.855	0	62.158	260790000	17	O75347;O75347-2	O75347;O75347-2	Tubulin-specific chaperone A	TBCA	433		260790000
25.6575	26.0893	25.2082	24.9753	26.0188	6	6	6	9.2	9.2	9.2	67.638	0	21.047	260770000	20	P30825;P52569;P52569-3	P30825	High affinity cationic amino acid transporter 1	SLC7A1	1199		260770000
26.4333	NaN	NaN	25.3757	NaN	6	6	6	16.7	16.7	16.7	55.722	0	28.899	260150000	13	P43007;P43007-2	P43007;P43007-2	Neutral amino acid transporter A	SLC1A4	1351		260150000
25.5823	25.6376	25.2031	25.6456	25.0943	10	7	7	72.2	58.6	58.6	22.41	0	19.337	259680000	24	Q9Y6B6	Q9Y6B6	GTP-binding protein SAR1b	SAR1B	3987		259680000
25.9295	25.8029	26.0596	25.7928	25.8807	4	4	4	49.6	49.6	49.6	14.686	0	31.711	259640000	18	Q8N4V1;Q8N4V1-2	Q8N4V1;Q8N4V1-2	Membrane magnesium transporter 1	MMGT1	2720		259640000
26.3418	26.4649	26.0995	26.6564	25.9169	5	5	5	74.6	74.6	74.6	13.087	0	16.384	259540000	16	Q5XKP0	Q5XKP0	Protein QIL1	QIL1	2422		259540000
25.5968	NaN	NaN	NaN	24.9704	8	8	8	29.8	29.8	29.8	30.777	0	20.259	258850000	16	Q9NUI1;Q9NUI1-3;Q9NUI1-2	Q9NUI1;Q9NUI1-3;Q9NUI1-2	Peroxisomal 2,4-dienoyl-CoA reductase	DECR2	3539		258850000
25.2613	23.9745	24.8313	25.9831	24.2741	18	18	18	25.9	25.9	25.9	108.24	0	51.388	257810000	34	Q92974-3;Q92974-2;Q92974	Q92974-3;Q92974-2;Q92974	Rho guanine nucleotide exchange factor 2	ARHGEF2	2926		257810000
26.1308	25.3329	25.4306	24.5475	25.3095	7	7	7	27.6	27.6	27.6	29.45	0	32.059	257350000	18	Q9HD33;Q9HD33-2;Q9HD33-3	Q9HD33;Q9HD33-2;Q9HD33-3	39S ribosomal protein L47, mitochondrial	MRPL47	3462		257350000
NaN	NaN	25.6939	27.0303	26.7158	7	7	7	18.3	18.3	18.3	37.205	0	16.627	256250000	15	Q9H3K2	Q9H3K2	Growth hormone-inducible transmembrane protein	GHITM	3372		256250000
24.9198	NaN	27.882	27.4256	27.838	4	4	4	3.4	3.4	3.4	136.68	0	5.2142	256230000	11	Q9BZH6	Q9BZH6	WD repeat-containing protein 11	WDR11	3297		256230000
25.076	NaN	25.7653	24.8281	24.4754	12	12	12	22.2	22.2	22.2	94.693	0	59.762	255830000	25	Q9H269;Q9H269-2	Q9H269;Q9H269-2	Vacuolar protein sorting-associated protein 16 homolog	VPS16	3353		255830000
24.5372	25.4961	25.1246	25.2455	25.3967	9	9	9	47.3	47.3	47.3	27.547	0	21.56	255520000	27	O95336	O95336	6-phosphogluconolactonase	PGLS	544		255520000
26.3906	NaN	25.3599	NaN	25.4421	11	11	11	13.2	13.2	13.2	125.43	0	55.201	255400000	17	Q7Z2Z2;Q7Z2Z2-2	Q7Z2Z2;Q7Z2Z2-2	Elongation factor Tu GTP-binding domain-containing protein 1	EFTUD1	2561		255400000
25.8161	25.2815	25.311	25.5147	25.0355	6	6	6	12.5	12.5	12.5	59.151	0	17.948	255140000	21	Q8NF37	Q8NF37	Lysophosphatidylcholine acyltransferase 1	LPCAT1	2778		255140000
25.4084	25.1509	25.9152	24.9699	25.1836	8	8	8	27.1	27.1	27.1	45.283	0	19.834	255120000	22	O43813	O43813	LanC-like protein 1	LANCL1	349		255120000
25.826	25.7775	25.9225	25.469	25.0675	6	6	6	20.7	20.7	20.7	43.159	0	19.397	254920000	23	Q9P035;Q9P035-2	Q9P035;Q9P035-2	Very-long-chain (3R)-3-hydroxyacyl-CoA dehydratase 3	HACD3	3644		254920000
25.3741	24.7606	26.44	24.777	25.4624	10	10	10	28.4	28.4	28.4	52.569	0	29.362	254340000	25	Q9Y5X2	Q9Y5X2	Sorting nexin-8	SNX8	3968		254340000
26.0677	26.1735	26.2905	27.2789	NaN	3	3	3	20.6	20.6	20.6	21.198	0	7.9315	254260000	13	Q6UW68	Q6UW68	Transmembrane protein 205	TMEM205	2500		254260000
NaN	25.0194	24.3475	NaN	25.2955	7	7	7	47.7	47.7	47.7	21.834	0	28.056	254020000	16	Q9NUP9;O14910	Q9NUP9	Protein lin-7 homolog C	LIN7C	3545		254020000
25.6361	25.6099	25.6362	25.836	25.5887	18	18	18	9.1	9.1	9.1	266.38	0	33.898	253870000	40	A5YKK6-2;A5YKK6;A5YKK6-3;A5YKK6-4	A5YKK6-2;A5YKK6;A5YKK6-3	CCR4-NOT transcription complex subunit 1	CNOT1	11		253870000
25.4031	24.5951	26.0236	NaN	24.9658	14	14	14	33.2	33.2	33.2	74.403	0	39.152	253750000	21	Q14166	Q14166	Tubulin--tyrosine ligase-like protein 12	TTLL12	2109		253750000
NaN	25.507	NaN	24.8318	26.3186	6	5	5	48.3	44.9	44.9	22.04	0	35.811	253110000	10	P30405;P30405-2	P30405;P30405-2	Peptidyl-prolyl cis-trans isomerase F, mitochondrial	PPIF	1186		253110000
25.8063	25.2659	NaN	24.922	25.7216	9	9	9	32.2	32.2	32.2	45.251	0	53.025	252870000	18	Q92643;Q92643-2	Q92643;Q92643-2	GPI-anchor transamidase	PIGK	2897		252870000
24.273	NaN	25.8316	23.3604	NaN	27	19	19	39	30.5	30.5	93.133	0	60.095	252860000	28	P06737-2;P06737	P06737-2;P06737	Glycogen phosphorylase, liver form	PYGL	716		252860000
25.6655	25.6478	25.5837	26.8338	25.9354	5	5	5	57.8	57.8	57.8	17.745	0	29.787	252660000	17	Q6IAA8	Q6IAA8	Ragulator complex protein LAMTOR1	LAMTOR1	2445		252660000
25.6705	25.5071	25.0564	25.212	25.5628	10	10	10	38.9	38.9	38.9	41.044	0	29.947	252440000	22	P51398-2;P51398-3;P51398	P51398-2;P51398-3;P51398	28S ribosomal protein S29, mitochondrial	DAP3	1497		252440000
25.2763	23.8603	25.2197	26.1033	24.629	13	13	13	18.3	18.3	18.3	109.96	0	28.5	252110000	28	O43592	O43592	Exportin-T	XPOT	321		252110000
23.8579	24.7411	25.948	26.5314	NaN	17	17	17	43.7	43.7	43.7	55.36	0	38.931	252110000	34	P09914;P09914-2;Q5T764	P09914;P09914-2	Interferon-induced protein with tetratricopeptide repeats 1	IFIT1	808		252110000
25.6517	NaN	24.7598	NaN	24.6042	15	15	14	12.9	12.9	12.1	177.69	0	39.58	251700000	21	Q14160-3;Q14160;Q14160-2	Q14160-3;Q14160;Q14160-2	Protein scribble homolog	SCRIB	2106		251700000
25.1891	NaN	24.9218	NaN	25.2653	10	10	10	17.9	17.9	17.9	61.89	0	68.826	251020000	22	P40222	P40222	Alpha-taxilin	TXLNA	1311		251020000
NaN	NaN	NaN	NaN	NaN	2	2	2	1.8	1.8	1.8	131.67	0	3.2761	250960000	2	P61129	P61129	Zinc finger CCCH domain-containing protein 6	ZC3H6	1666		250960000
24.9619	25.5722	24.9526	25.2143	26.0666	6	6	6	10.6	10.6	10.6	76.743	0	16.649	249690000	21	Q92542-2;Q92542	Q92542-2;Q92542	Nicastrin	NCSTN	2877		249690000
NaN	NaN	NaN	NaN	NaN	1	1	1	3.1	3.1	3.1	28.696	0.0026483	2.0365	249340000	5	Q8TD08-2;Q8TD08-3;Q8TD08	Q8TD08-2;Q8TD08-3;Q8TD08	Mitogen-activated protein kinase 15	MAPK15	2816		249340000
24.9961	25.4357	NaN	26.6664	25.9219	9	9	9	37.7	37.7	37.7	37.895	0	22.245	249320000	18	P13995;P13995-2;Q9H903-3;Q9H903-1;Q9H903-5;Q9H903	P13995;P13995-2	Bifunctional methylenetetrahydrofolate dehydrogenase/cyclohydrolase, mitochondrial;NAD-dependent methylenetetrahydrofolate dehydrogenase;Methenyltetrahydrofolate cyclohydrolase	MTHFD2	907		249320000
26.1089	26.4838	26.6019	26.4957	26.227	2	2	2	23.9	23.9	23.9	10.094	0	14.527	248990000	14	Q9P2X0;Q9P2X0-2	Q9P2X0;Q9P2X0-2	Dolichol-phosphate mannosyltransferase subunit 3	DPM3	3672		248990000
26.0386	24.6641	24.749	24.3015	25.1487	6	6	6	31.4	31.4	31.4	29.34	0	24.313	248740000	15	Q8IUW5	Q8IUW5	RELT-like protein 1	RELL1	2645		248740000
NaN	26.3985	26.52	27.0079	25.9224	4	4	4	13.6	13.6	13.6	57.041	0	12.438	248550000	12	P00395	P00395	Cytochrome c oxidase subunit 1	MT-CO1	605		248550000
25.9224	25.6792	24.9563	25.1957	26.3817	3	3	3	15.5	15.5	15.5	26.779	0	85.673	247990000	14	O75954	O75954	Tetraspanin-9	TSPAN9	483		247990000
26.0631	26.1112	NaN	26.4485	26.8213	5	5	5	36.6	36.6	36.6	18.856	0	20.168	247080000	14	Q9UMX5	Q9UMX5	Neudesin	NENF	3810		247080000
24.8437	25.4575	25.5032	NaN	25.2556	8	8	8	35.2	35.2	35.2	27.325	0	19.224	246750000	22	Q99426;Q99426-2	Q99426;Q99426-2	Tubulin-folding cofactor B	TBCB	3117		246750000
NaN	27.2448	28.1967	NaN	NaN	4	4	4	30.2	30.2	30.2	22.763	0	4.7102	246700000	9	P45877	P45877	Peptidyl-prolyl cis-trans isomerase C	PPIC	1364		246700000
25.7754	NaN	25.9966	25.928	26.1837	5	5	5	20.1	20.1	20.1	29.203	0	10.174	246610000	16	Q4V9L6	Q4V9L6	Transmembrane protein 119	TMEM119	2334		246610000
NaN	NaN	NaN	NaN	NaN	5	5	5	27	27	27	19.258	0	7.742	246530000	6	O60831	O60831	PRA1 family protein 2	PRAF2	405		246530000
NaN	26.8866	26.9596	27.3026	26.7551	5	5	5	49.5	49.5	49.5	10.921	0	19.567	246490000	17	O43678;O43678-2	O43678;O43678-2	NADH dehydrogenase [ubiquinone] 1 alpha subcomplex subunit 2	NDUFA2	331		246490000
25.2808	NaN	25.0907	22.3778	24.1185	18	18	18	21.6	21.6	21.6	137.75	0	38.723	246210000	30	Q15477	Q15477	Helicase SKI2W	SKIV2L	2225		246210000
25.3143	25.7827	NaN	26.1095	25.7851	8	8	8	28.2	28.2	28.2	36.091	0	55.771	246080000	19	Q15717;Q15717-2;Q12926-2;Q12926;P26378-4;P26378-2;P26378-5;P26378-1;P26378-3;P26378	Q15717;Q15717-2	ELAV-like protein 1	ELAVL1	2237		246080000
25.5648	NaN	25.3108	25.96	25.9544	12	12	12	9.5	9.5	9.5	206.89	0	34.149	245530000	19	Q5JRA6-2;Q5JRA6;Q5JRA6-3;Q5JRA6-4	Q5JRA6-2;Q5JRA6	Melanoma inhibitory activity protein 3	MIA3	2367		245530000
NaN	27.5168	NaN	27.694	27.4572	3	3	3	55.6	55.6	55.6	7.2454	0	13.051	245220000	6	P15954	P15954	Cytochrome c oxidase subunit 7C, mitochondrial	COX7C	947		245220000
25.4851	25.439	24.8086	25.1899	25.4539	7	7	7	42.9	42.9	42.9	22.417	0	11.549	245090000	18	O15498;O15498-2	O15498;O15498-2	Synaptobrevin homolog YKT6	YKT6	284		245090000
25.1972	25.3571	25.218	25.3735	25.7372	6	6	6	9.1	9.1	9.1	97.356	0	54.106	244950000	21	Q9H330;Q9H330-3;Q9H330-4	Q9H330;Q9H330-3	Transmembrane protein 245	TMEM245	3368		244950000
25.0051	23.9587	25.6817	NaN	24.7261	11	11	11	16.7	16.7	16.7	104.9	0	25.717	244700000	22	Q6VY07;Q6VY07-2;Q86VP3-4;Q86VP3;Q86VP3-3;Q86VP3-2	Q6VY07;Q6VY07-2	Phosphofurin acidic cluster sorting protein 1	PACS1	2509		244700000
25.2286	25.7282	25.2783	25.3104	24.7406	11	11	11	20.6	20.6	20.6	73.562	0	25.204	244210000	28	Q6PI48	Q6PI48	Aspartate--tRNA ligase, mitochondrial	DARS2	2484		244210000
26.5695	26.0693	26.3721	25.3467	25.2976	15	1	1	17	2	2	100.45	0	5.7091	244070000	10	P26232-2;P26232-5;P26232;P26232-3	P26232-2;P26232-5;P26232;P26232-3	Catenin alpha-2	CTNNA2	1119		244070000
25.3381	26.5602	25.6333	25.8699	25.7709	4	4	4	22.4	22.4	22.4	26.806	0	45.315	243980000	15	Q5UCC4-2;Q5UCC4	Q5UCC4-2;Q5UCC4	ER membrane protein complex subunit 10	EMC10	2407		243980000
NaN	NaN	NaN	NaN	NaN	1	1	1	1.8	1.8	1.8	61.068	0.0013401	2.1898	243770000	6	P36406-3;P36406-2;P36406	P36406-3;P36406-2;P36406	E3 ubiquitin-protein ligase TRIM23	TRIM23	1275		243770000
24.9848	25.0949	24.6744	25.2132	24.7848	7	7	7	14.8	14.8	14.8	60.908	0	55.647	243530000	21	O00400	O00400	Acetyl-coenzyme A transporter 1	SLC33A1	161		243530000
NaN	27.4321	26.3991	NaN	NaN	5	5	5	53.3	53.3	53.3	10.333	0	10.425	242370000	10	P62072	P62072	Mitochondrial import inner membrane translocase subunit Tim10	TIMM10	1705		242370000
26.5129	26.2492	25.89	26.0044	26.1599	8	4	4	39.6	19.8	19.8	23.584	0	9.2201	242260000	15	Q92930	Q92930	Ras-related protein Rab-8B	RAB8B	2921		242260000
25.1083	25.8565	25.6638	25.4486	25.2949	10	10	10	32.7	32.7	32.7	44.648	0	19.168	241740000	22	Q14318-2;Q14318;Q14318-3	Q14318-2;Q14318	Peptidyl-prolyl cis-trans isomerase FKBP8	FKBP8	2124		241740000
24.994	26.7037	25.8211	25.6081	25.9151	2	2	2	34.6	34.6	34.6	9.0714	0	16.825	241450000	14	Q15843	Q15843	NEDD8	NEDD8	2250		241450000
25.282	27.3053	25.9812	NaN	NaN	13	13	13	46.5	46.5	46.5	46.596	0	44.226	241440000	27	P05120	P05120	Plasminogen activator inhibitor 2	SERPINB2	689		241440000
26.7005	NaN	26.2103	NaN	NaN	4	4	4	43.7	43.7	43.7	17.27	0	44.234	241430000	10	Q96K17;Q96K17-2	Q96K17;Q96K17-2	Transcription factor BTF3 homolog 4	BTF3L4	3062		241430000
26.532	26.0268	25.7634	NaN	26.3188	4	4	4	50.3	50.3	50.3	15.892	0	8.8394	241390000	16	Q9Y2V2	Q9Y2V2	Calcium-regulated heat stable protein 1	CARHSP1	3878		241390000
24.1799	24.9963	24.0251	25.3713	NaN	31	31	31	20.4	20.4	20.4	244.5	0	65.309	240790000	53	O75643;O75643-2	O75643	U5 small nuclear ribonucleoprotein 200 kDa helicase	SNRNP200	461		240790000
25.2162	NaN	25.5504	25.7851	24.8627	5	5	5	47.5	47.5	47.5	19.193	0	111.57	240310000	18	Q9Y3E5	Q9Y3E5	Peptidyl-tRNA hydrolase 2, mitochondrial	PTRH2	3911		240310000
25.2664	25.9108	25.3424	25.9877	25.6255	14	14	14	48.6	48.6	48.6	46.939	0	29.547	240100000	26	Q9Y2T2;P53677;P53677-2	Q9Y2T2	AP-3 complex subunit mu-1	AP3M1	3876		240100000
25.6621	26.1317	25.8701	26.471	26.2891	6	6	6	69.9	69.9	69.9	11.466	0	16.933	240050000	20	P82909	P82909	28S ribosomal protein S36, mitochondrial	MRPS36	1827		240050000
25.8198	NaN	NaN	NaN	25.7511	9	9	9	19.9	19.9	19.9	59.581	0	17.489	239700000	16	Q969N2-5;Q969N2;Q969N2-4;Q969N2-2;Q969N2-6;Q969N2-3	Q969N2-5;Q969N2;Q969N2-4;Q969N2-2;Q969N2-6	GPI transamidase component PIG-T	PIGT	2945		239700000
25.0846	24.6977	24.8713	24.366	24.5465	8	8	8	44	44	44	32.424	0	48.466	238190000	23	P32856-3;P32856-2;P32856	P32856-3;P32856-2;P32856	Syntaxin-2	STX2	1227		238190000
25.2693	25.3164	25.3363	25.4748	25.2101	8	8	8	16.6	16.6	16.6	56.92	0	22.36	237800000	25	Q96JB5;Q96JB5-4;Q96JB5-2;Q96JB5-3	Q96JB5;Q96JB5-4;Q96JB5-2	CDK5 regulatory subunit-associated protein 3	CDK5RAP3	3057		237800000
25.4675	25.345	25.1907	25.0631	25.4256	9	9	9	45	45	45	25.794	0	21.486	237590000	20	Q9Y680;Q9Y680-3;Q9Y680-1	Q9Y680;Q9Y680-3	Peptidyl-prolyl cis-trans isomerase FKBP7	FKBP7	3983		237590000
25.6685	26.3428	26.606	26.6771	25.4949	3	3	3	33.9	33.9	33.9	6.6767	0	6.2636	237120000	14	P62273;P62273-2	P62273;P62273-2	40S ribosomal protein S29	RPS29	1720		237120000
26.0612	NaN	26.6085	27.2356	NaN	4	4	4	38.5	38.5	38.5	18.61	0	6.7248	236730000	12	Q99643;Q99643-5;Q99643-3;Q99643-2	Q99643;Q99643-5;Q99643-3	Succinate dehydrogenase cytochrome b560 subunit, mitochondrial	SDHC	3142	2	236730000
25.3497	25.6497	25.4755	24.8394	25.8408	10	10	10	30.6	30.6	30.6	37.54	0	16.601	236550000	21	P37837	P37837	Transaldolase	TALDO1	1294		236550000
25.2951	NaN	25.6799	NaN	25.6809	4	4	4	23.4	23.4	23.4	23.485	0	49.302	235980000	11	Q96FZ7	Q96FZ7	Charged multivesicular body protein 6	CHMP6	3025		235980000
25.0638	25.2394	25.546	25.8932	25.426	22	10	10	63.1	37.6	37.6	46.402	0	71.68	235780000	25	Q14240;Q14240-2	Q14240;Q14240-2	Eukaryotic initiation factor 4A-II;Eukaryotic initiation factor 4A-II, N-terminally processed	EIF4A2	2117		235780000
26.083	NaN	24.9525	NaN	25.4413	6	6	5	29.9	29.9	27	27.507	0	14.646	235170000	9	P0CG30;P0CG29	P0CG30;P0CG29	Glutathione S-transferase theta-2B;Glutathione S-transferase theta-2	GSTT2B;GSTT2	814		235170000
25.7231	25.2093	25.1253	25.2074	25.0746	12	12	12	27.7	27.7	27.7	83.125	0	46.711	234900000	22	P40763-3;P40763-2;P40763	P40763-3;P40763-2;P40763	Signal transducer and activator of transcription 3	STAT3	1317		234900000
25.2701	NaN	25.7195	26.6598	25.0092	5	5	5	25.5	25.5	25.5	35.505	0	27.428	233720000	18	Q9BQ69	Q9BQ69	O-acetyl-ADP-ribose deacetylase MACROD1	MACROD1	3177		233720000
25.2368	24.7952	NaN	NaN	25.1448	13	13	13	27.2	27.2	27.2	69.223	0	24.502	233460000	19	O76031	O76031	ATP-dependent Clp protease ATP-binding subunit clpX-like, mitochondrial	CLPX	491		233460000
26.6776	25.6504	NaN	NaN	25.8368	2	2	2	14.4	14.4	14.4	19.529	0	17.645	232830000	9	P49006	P49006	MARCKS-related protein	MARCKSL1	1427		232830000
25.3181	25.1936	25.4103	25.3072	25.3877	6	6	5	17	17	14.5	55.272	0	43.551	232620000	19	Q8NCA5	Q8NCA5	Protein FAM98A	FAM98A	2759		232620000
25.2602	NaN	25.2344	25.6898	25.1208	11	11	11	37.2	37.2	37.2	51.7	0	23.179	231980000	22	P00390-2;P00390-3;P00390;P00390-5;P00390-4	P00390-2;P00390-3;P00390;P00390-5;P00390-4	Glutathione reductase, mitochondrial	GSR	604		231980000
25.4951	24.5337	24.7472	NaN	24.163	14	14	14	21.6	21.6	21.6	87.156	0	45.819	231680000	22	Q9Y263	Q9Y263	Phospholipase A-2-activating protein	PLAA	3845		231680000
24.9795	25.0179	NaN	24.621	24.7733	14	14	14	23.9	23.9	23.9	85.95	0	34.646	231370000	24	Q8TCS8	Q8TCS8	Polyribonucleotide nucleotidyltransferase 1, mitochondrial	PNPT1	2811		231370000
23.815	NaN	24.8991	26.3011	NaN	15	15	15	38.3	38.3	38.3	57.104	0	85.265	230770000	29	Q9UKU9;Q9UKU9-2;Q8NI99;O95841	Q9UKU9	Angiopoietin-related protein 2	ANGPTL2	3778		230770000
25.4622	25.7904	NaN	24.5913	26.9061	5	5	5	24.5	24.5	24.5	33.275	0	16.358	230360000	12	Q9NZQ7;Q9NZQ7-3;Q9NZQ7-2	Q9NZQ7;Q9NZQ7-3	Programmed cell death 1 ligand 1	CD274	3635		230360000
25.3588	NaN	25.1474	NaN	24.9434	8	8	8	20.1	20.1	20.1	72.683	0	22.838	229460000	17	O14744;O14744-5;O14744-2;O14744-3;O14744-4	O14744;O14744-5;O14744-2;O14744-3;O14744-4	Protein arginine N-methyltransferase 5;Protein arginine N-methyltransferase 5, N-terminally processed	PRMT5	211		229460000
25.2406	26.0564	25.4104	NaN	26.058	6	6	6	60.2	60.2	60.2	13.941	0	15.076	229290000	17	Q9BRA2	Q9BRA2	Thioredoxin domain-containing protein 17	TXNDC17	3187		229290000
24.9821	25.2099	25.1244	26.1121	25.8488	7	7	7	55.2	55.2	55.2	21.225	0	12.198	229180000	21	P02794	P02794	Ferritin heavy chain;Ferritin heavy chain, N-terminally processed	FTH1	647		229180000
24.7663	26.0483	24.2463	25.1822	25.4096	14	14	14	21.8	21.8	21.8	76.613	0	19.15	228590000	39	P19338	P19338	Nucleolin	NCL	1000		228590000
25.1125	24.3694	25.6377	24.7853	25.1078	10	10	10	13.1	13.1	13.1	89.42	0	23.025	228520000	23	P22059;Q969R2-6;Q969R2-3;Q969R2-2;Q969R2;Q969R2-5;Q969R2-4	P22059	Oxysterol-binding protein 1	OSBP	1050		228520000
24.8896	26.8593	25.2527	NaN	NaN	24	24	24	11.4	11.4	11.4	331.77	0	46.825	227540000	31	P15924;P15924-2;P15924-3	P15924;P15924-2;P15924-3	Desmoplakin	DSP	946		227540000
25.4926	25.5795	25.8034	25.8675	26.1875	8	8	8	29.5	29.5	29.5	35.288	0	97.145	227390000	21	Q6UXH1-4;Q6UXH1;Q6UXH1-6;Q6UXH1-5;Q6UXH1-3;Q6UXH1-2	Q6UXH1-4;Q6UXH1;Q6UXH1-6;Q6UXH1-5;Q6UXH1-3;Q6UXH1-2	Cysteine-rich with EGF-like domain protein 2	CRELD2	2504		227390000
24.8311	NaN	24.7223	24.9766	24.9934	13	13	13	13.9	13.9	13.9	118.32	0	26.262	227000000	25	P53992;P53992-2	P53992	Protein transport protein Sec24C	SEC24C	1563		227000000
25.7242	NaN	NaN	26.5301	26.1386	8	6	6	28	21.4	21.4	45.671	0	15.67	226650000	15	P52597	P52597	Heterogeneous nuclear ribonucleoprotein F;Heterogeneous nuclear ribonucleoprotein F, N-terminally processed	HNRNPF	1530		226650000
24.8663	24.7925	25.3803	24.4778	24.7814	12	12	12	31.4	31.4	31.4	55.092	0	35.804	226490000	28	Q13098-5;Q13098;Q13098-7;Q13098-6	Q13098-5;Q13098;Q13098-7;Q13098-6	COP9 signalosome complex subunit 1	GPS1	2004		226490000
25.3881	25.7537	25.3864	26.3298	25.9193	4	4	4	24.6	24.6	24.6	20.266	0	13.682	226450000	17	Q9P032	Q9P032	NADH dehydrogenase [ubiquinone] 1 alpha subcomplex assembly factor 4	NDUFAF4	3643		226450000
25.7942	26.313	25.8567	25.3444	26.267	9	9	9	54.8	54.8	54.8	26.182	0	24.97	226400000	25	P15374	P15374	Ubiquitin carboxyl-terminal hydrolase isozyme L3	UCHL3	938		226400000
NaN	NaN	NaN	NaN	NaN	2	2	2	22	22	22	13.291	0	16.674	226020000	8	Q5RI15;Q5RI15-2	Q5RI15;Q5RI15-2	Cytochrome c oxidase protein 20 homolog	COX20	2378		226020000
24.8756	24.4158	25.243	NaN	25.1584	6	6	6	24.6	24.6	24.6	30.845	0	23.934	225660000	18	Q15274	Q15274	Nicotinate-nucleotide pyrophosphorylase [carboxylating]	QPRT	2205		225660000
NaN	24.9653	25.0316	26.1089	24.0116	16	16	16	28.6	28.6	28.6	80.058	0	39.076	225620000	31	P05165;P05165-2;P05165-3	P05165;P05165-2;P05165-3	Propionyl-CoA carboxylase alpha chain, mitochondrial	PCCA	693		225620000
25.3783	NaN	24.83	NaN	24.4459	9	9	9	14.2	14.2	14.2	96.798	0	66.55	224540000	14	P46379-4;P46379-5;P46379-2;P46379;P46379-3	P46379-4;P46379-5;P46379-2;P46379;P46379-3	Large proline-rich protein BAG6	BAG6	1375		224540000
25.8723	25.1416	25.3366	NaN	26.31	6	6	6	29.6	29.6	29.6	41.408	0	22.144	224520000	14	Q9UGV2;Q9UGV2-2;Q9UGV2-3	Q9UGV2;Q9UGV2-2;Q9UGV2-3	Protein NDRG3	NDRG3	3716		224520000
25.5005	26.3268	26.0512	26.1913	26.4091	5	5	5	32.7	32.7	32.7	26.724	0	14.158	224290000	20	Q9BUT1;Q9BUT1-2;Q9BUT1-3	Q9BUT1;Q9BUT1-2	3-hydroxybutyrate dehydrogenase type 2	BDH2	3239		224290000
25.5523	NaN	25.6183	25.5988	25.0343	7	7	7	13.8	13.8	13.8	67.684	0	21.24	224260000	17	Q86TM6;Q86TM6-3;Q86TM6-2	Q86TM6;Q86TM6-3;Q86TM6-2	E3 ubiquitin-protein ligase synoviolin	SYVN1	2599		224260000
25.0811	25.3278	25.0351	25.3212	25.0276	8	8	8	36.4	36.4	36.4	32.973	0	28.544	224210000	26	Q9GZY8-2;Q9GZY8;Q9GZY8-5;Q9GZY8-4;Q9GZY8-3	Q9GZY8-2;Q9GZY8;Q9GZY8-5;Q9GZY8-4;Q9GZY8-3	Mitochondrial fission factor	MFF	3322		224210000
25.941	NaN	25.5824	26.6764	NaN	13	13	13	39.7	39.7	39.7	40.418	0	64.954	223380000	24	P09544;Q9H1J5;Q9H1J5-2;Q93097-2;Q93097	P09544	Protein Wnt-2	WNT2	801		223380000
25.888	26.2486	NaN	NaN	25.7788	6	6	2	62.9	62.9	12.1	15.088	0	14.813	222950000	12	P35080-2	P35080-2	Profilin-2	PFN2	1243		222950000
25.4032	24.8041	24.7661	24.6562	25.5836	6	6	6	14.5	14.5	14.5	54.705	0	38.255	222250000	18	Q8IV08	Q8IV08	Phospholipase D3	PLD3	2647		222250000
NaN	NaN	27.1185	NaN	27.311	11	3	3	34.5	9.4	9.4	40.891	0	8.9642	221590000	8	P01893	P01893	Putative HLA class I histocompatibility antigen, alpha chain H	HLA-H	631		221590000
24.7906	24.304	24.7387	24.7313	24.7003	15	15	15	16.1	16.1	16.1	132.95	0	23.611	221370000	28	Q9HD20;Q9HD20-2;Q9HD20-3	Q9HD20;Q9HD20-2	Manganese-transporting ATPase 13A1	ATP13A1	3461		221370000
25.267	24.9188	25.0042	24.8586	24.908	7	7	7	24	24	24	50.519	0	24.17	220150000	22	Q13325-2;Q13325	Q13325-2;Q13325	Interferon-induced protein with tetratricopeptide repeats 5	IFIT5	2032		220150000
24.952	NaN	25.3885	25.4001	25.2744	8	8	5	26.4	26.4	18.5	49.307	0	14.419	219900000	19	Q9Y6E0;Q9Y6E0-2;Q9P289-3	Q9Y6E0;Q9Y6E0-2	Serine/threonine-protein kinase 24;Serine/threonine-protein kinase 24 36 kDa subunit;Serine/threonine-protein kinase 24 12 kDa subunit	STK24	3991		219900000
NaN	NaN	26.7477	27.1364	27.0717	3	3	3	17.5	17.5	17.5	25.127	0	33.722	219670000	12	Q99720;Q99720-4;Q99720-3;Q99720-5;Q99720-2	Q99720;Q99720-4;Q99720-3	Sigma non-opioid intracellular receptor 1	SIGMAR1	3149		219670000
25.8761	25.9444	26.0729	26.4488	26.3725	4	4	4	18.8	18.8	18.8	27.563	0	9.498	218710000	15	O43657	O43657	Tetraspanin-6	TSPAN6	326		218710000
25.8865	25.6187	NaN	25.0916	25.4474	9	9	9	29.6	29.6	29.6	42.033	0	21.101	218690000	17	Q9Y2S7	Q9Y2S7	Polymerase delta-interacting protein 2	POLDIP2	3875		218690000
24.9269	25.1344	24.6441	NaN	25.0839	10	10	10	19.1	19.1	19.1	76.855	0	23.72	218550000	21	P01130-3;P01130-6;P01130-4;P01130-5;P01130;P01130-2	P01130-3;P01130-6;P01130-4;P01130-5;P01130;P01130-2	Low-density lipoprotein receptor	LDLR	628		218550000
25.8004	25.5307	25.5104	25.614	25.7104	9	9	9	50.8	50.8	50.8	25.789	0	20.49	218320000	23	P09417;P09417-2	P09417;P09417-2	Dihydropteridine reductase	QDPR	788		218320000
25.8385	NaN	25.8518	25.8218	25.985	6	6	6	13.2	13.2	13.2	56.266	0	18.682	217640000	15	Q96S66-2;Q96S66;Q96S66-3;Q96S66-4	Q96S66-2;Q96S66;Q96S66-3;Q96S66-4	Chloride channel CLIC-like protein 1	CLCC1	3105		217640000
25.2977	24.5652	24.7587	24.4803	24.1392	10	10	10	25.7	25.7	25.7	53.349	0	45.969	217390000	23	Q8TD55;Q8TD55-2	Q8TD55;Q8TD55-2	Pleckstrin homology domain-containing family O member 2	PLEKHO2	2820		217390000
25.8189	25.1443	25.8509	NaN	25.9269	8	8	8	47.1	47.1	47.1	25.425	0	35.98	216480000	19	Q9UK41;Q9UK41-2	Q9UK41;Q9UK41-2	Vacuolar protein sorting-associated protein 28 homolog	VPS28	3768		216480000
25.3879	NaN	NaN	25.529	24.8358	7	7	7	22.2	22.2	22.2	45.997	0	26.522	216100000	16	O14498	O14498	Immunoglobulin superfamily containing leucine-rich repeat protein	ISLR	189		216100000
25.0989	NaN	25.5477	NaN	25.7041	8	8	8	53.2	53.2	53.2	20.116	0	16.324	216010000	16	P82663;P82663-2;P82663-3	P82663;P82663-2;P82663-3	28S ribosomal protein S25, mitochondrial	MRPS25	1824		216010000
24.6461	23.4977	24.7365	25.1209	24.9993	14	14	14	12	12	12	195.98	0	82.474	215660000	36	P55268	P55268	Laminin subunit beta-2	LAMB2	1597		215660000
25.7255	25.5762	25.442	25.1381	25.3368	7	7	7	44.2	44.2	44.2	24.428	0	21.534	215630000	28	O75832;O75832-2	O75832	26S proteasome non-ATPase regulatory subunit 10	PSMD10	473		215630000
NaN	NaN	NaN	NaN	NaN	2	2	2	6.1	6.1	6.1	53.939	0	3.288	215360000	3	Q9UQ90-2;Q9UQ90	Q9UQ90-2;Q9UQ90	Paraplegin	SPG7	3837		215360000
25.6681	25.6735	26.0987	25.919	25.6139	6	6	6	31.3	31.3	31.3	21.527	0	12.668	215150000	23	Q9H061;Q9H061-2	Q9H061	Transmembrane protein 126A	TMEM126A	3326		215150000
24.8669	24.8318	25.1766	24.9139	24.7221	10	10	10	23.4	23.4	23.4	68.66	0	36.315	215140000	28	P36915;P36915-2	P36915;P36915-2	Guanine nucleotide-binding protein-like 1	GNL1	1285		215140000
25.3666	24.9551	24.3432	NaN	25.1576	13	13	13	13.5	13.5	13.5	154.37	0	45.451	214980000	23	Q9UHN6;Q9UHN6-2	Q9UHN6;Q9UHN6-2	Transmembrane protein 2	TMEM2	3732		214980000
25.2307	NaN	24.8307	25.0753	24.8754	10	10	7	17.5	17.5	12.8	76.071	0	18.494	214930000	23	Q14161-10;Q14161-8;Q14161-4;Q14161-5;Q14161-3;Q14161;Q14161-11;Q14161-7;Q14161-9;Q14161-6;Q14161-2	Q14161-10;Q14161-8;Q14161-4;Q14161-5;Q14161-3;Q14161;Q14161-11;Q14161-7;Q14161-9;Q14161-6;Q14161-2	ARF GTPase-activating protein GIT2	GIT2	2107		214930000
25.3461	25.6699	24.9909	24.5174	25.6543	10	10	10	19.6	19.6	19.6	71.289	0	24.729	214200000	22	Q9UG63;Q9UG63-2	Q9UG63;Q9UG63-2	ATP-binding cassette sub-family F member 2	ABCF2	3708		214200000
24.8563	25.3592	25.0288	NaN	25.4715	7	7	7	14.8	14.8	14.8	53.579	0	11.513	213600000	20	Q8WTV0-4;Q8WTV0-5;Q8WTV0-2;Q8WTV0;Q8WTV0-3	Q8WTV0-4;Q8WTV0-5;Q8WTV0-2;Q8WTV0;Q8WTV0-3	Scavenger receptor class B member 1	SCARB1	2836		213600000
25.1523	25.2432	NaN	NaN	25.0005	15	15	15	24.4	24.4	24.4	90.069	0	40.461	213540000	27	P23921	P23921	Ribonucleoside-diphosphate reductase large subunit	RRM1	1091		213540000
25.9435	26.063	NaN	NaN	27.0105	5	5	5	18.5	18.5	18.5	30.69	0	10.718	213380000	9	Q8NG11;Q8NG11-2;Q8NG11-3	Q8NG11;Q8NG11-2;Q8NG11-3	Tetraspanin-14	TSPAN14	2786		213380000
24.6299	24.511	24.0698	25.23	23.4574	17	17	17	27.1	27.1	27.1	93.487	0	78.806	213240000	33	Q8N1F7;Q8N1F7-2	Q8N1F7;Q8N1F7-2	Nuclear pore complex protein Nup93	NUP93	2698		213240000
24.9834	24.8912	24.5428	25.15	24.8633	7	7	7	28.4	28.4	28.4	25.65	0	11.265	212940000	22	P82930	P82930	28S ribosomal protein S34, mitochondrial	MRPS34	1831		212940000
25.4731	NaN	24.8783	NaN	25.4097	7	7	7	25.1	25.1	25.1	42.785	0	19.384	212410000	15	P37059	P37059	Estradiol 17-beta-dehydrogenase 2	HSD17B2	1288		212410000
NaN	NaN	NaN	NaN	NaN	2	2	2	62.5	62.5	62.5	2.8092	0.0049146	1.6982	212180000	4	Q5TGZ0-2;Q5TGZ0	Q5TGZ0-2;Q5TGZ0	MICOS complex subunit MIC10	MINOS1	2403		212180000
25.1016	24.9205	24.7935	NaN	24.6711	9	9	9	17.9	17.9	17.9	80.264	0	41.698	211830000	19	P20810-9;P20810-5;P20810-10;P20810-7;P20810-6;P20810-4;P20810-8;P20810-2;P20810;P20810-3	P20810-9;P20810-5;P20810-10;P20810-7;P20810-6;P20810-4;P20810-8;P20810-2;P20810;P20810-3	Calpastatin	CAST	1028		211830000
24.439	24.7833	24.9241	24.7573	24.7432	10	10	10	36.6	36.6	36.6	37.978	0	19.914	211180000	24	O14657	O14657	Torsin-1B	TOR1B	202		211180000
26.072	25.3769	24.9907	NaN	25.6469	5	5	5	55.3	55.3	55.3	12.774	0	12.911	210630000	12	O75368	O75368	SH3 domain-binding glutamic acid-rich-like protein	SH3BGRL	438		210630000
NaN	NaN	NaN	NaN	NaN	9	9	9	15.6	15.6	15.6	79.693	0	27.132	210400000	13	P53794	P53794	Sodium/myo-inositol cotransporter	SLC5A3	1558		210400000
NaN	NaN	NaN	NaN	NaN	3	3	3	13.8	13.8	13.8	38.719	0	37.847	210380000	7	Q7Z3B1;Q7Z3B1-2	Q7Z3B1	Neuronal growth regulator 1	NEGR1	2564		210380000
NaN	NaN	NaN	NaN	NaN	49	1	1	65.7	2.2	2.2	106.87	0	3.2636	209990000	5	Q14697;Q14697-3	Q14697	Neutral alpha-glucosidase AB	GANAB	2147		209990000
25.392	25.8373	26.3519	26.1666	25.4783	5	5	5	11.5	11.5	11.5	51.58	0	7.7505	209660000	15	P03905	P03905	NADH-ubiquinone oxidoreductase chain 4	MT-ND4	652		209660000
25.4688	NaN	25.9764	25.8789	26.0229	5	5	5	26	26	26	21.541	0	16.414	209180000	14	P17152	P17152	Transmembrane protein 11, mitochondrial	TMEM11	965		209180000
NaN	NaN	NaN	NaN	NaN	1	1	1	4.1	4.1	4.1	40.906	0.0036611	1.835	208840000	3	Q5SXH7-4;Q5SXH7-3;Q5SXH7-2;Q5SXH7-1;Q5SXH7	Q5SXH7-4;Q5SXH7-3;Q5SXH7-2;Q5SXH7-1;Q5SXH7	Pleckstrin homology domain-containing family S member 1	PLEKHS1	2384		208840000
25.6297	25.943	25.7094	25.3704	26.1333	5	5	5	46.6	46.6	46.6	12.712	0	11.384	208450000	16	P30046;P30046-2;A6NHG4	P30046;P30046-2;A6NHG4	D-dopachrome decarboxylase;D-dopachrome decarboxylase-like protein	DDT;DDTL	1177		208450000
24.8536	NaN	25.1868	NaN	NaN	17	17	17	6.9	6.9	6.9	403.08	0	37.494	208410000	23	Q709C8-4;Q709C8-2;Q709C8-3;Q709C8	Q709C8-4;Q709C8-2;Q709C8-3;Q709C8	Vacuolar protein sorting-associated protein 13C	VPS13C	2528		208410000
25.479	NaN	24.791	NaN	25.0529	7	7	7	52.2	52.2	52.2	20.55	0	21.976	208380000	20	Q9ULC4-3;Q9ULC4;Q9ULC4-2	Q9ULC4-3;Q9ULC4;Q9ULC4-2	Malignant T-cell-amplified sequence 1	MCTS1	3791		208380000
25.7442	NaN	25.4851	NaN	NaN	4	4	4	13.3	13.3	13.3	52.259	0	38.285	208280000	9	O95864;O95864-3;O95864-4;O95864-2	O95864;O95864-3;O95864-4;O95864-2	Fatty acid desaturase 2	FADS2	587		208280000
26.5151	25.9262	25.8584	26.1885	NaN	2	2	2	34.1	34.1	34.1	8.9687	0	9.1379	208240000	8	Q9Y5U9	Q9Y5U9	Immediate early response 3-interacting protein 1	IER3IP1	3965		208240000
NaN	24.7273	NaN	NaN	24.5292	16	16	16	18.5	18.5	18.5	131.7	0	43.585	207920000	19	O43847;O43847-2	O43847;O43847-2	Nardilysin	NRD1	353		207920000
25.0341	25.4963	25.1093	24.2159	25.3426	5	5	5	60.6	60.6	60.6	16.713	0	35.592	207880000	15	P60983;O60234	P60983	Glia maturation factor beta	GMFB	1653		207880000
25.3858	NaN	25.4883	25.6997	24.9046	8	8	8	12.8	12.8	12.8	102.19	0	73.927	206870000	21	Q9Y6Y8-2;Q9Y6Y8	Q9Y6Y8-2;Q9Y6Y8	SEC23-interacting protein	SEC23IP	4008		206870000
24.6698	25.134	24.7102	24.5215	24.2301	8	8	8	32.3	32.3	32.3	41.213	0	27.564	206850000	22	P19784	P19784	Casein kinase II subunit alpha	CSNK2A2	1009		206850000
25.779	25.8216	NaN	NaN	26.0651	7	7	6	32.5	32.5	29.5	31.54	0	16.24	206740000	14	P48739;P48739-2;P48739-3	P48739;P48739-2;P48739-3	Phosphatidylinositol transfer protein beta isoform	PITPNB	1424		206740000
24.9507	25.0362	24.8503	24.6434	25.3812	9	9	9	31.6	31.6	31.6	38.281	0	73.035	206480000	18	Q14376;Q14376-2	Q14376;Q14376-2	UDP-glucose 4-epimerase	GALE	2127		206480000
24.9558	24.7464	25.7784	25.4334	25.9618	7	7	7	59	59	59	16.162	0	18.162	206260000	27	P51452-2;P51452	P51452-2;P51452	Dual specificity protein phosphatase 3	DUSP3	1498		206260000
25.4912	NaN	25.3177	26.3145	NaN	10	10	10	35.5	35.5	35.5	35.188	0	27.045	205910000	20	Q9Y617-2;Q9Y617	Q9Y617-2;Q9Y617	Phosphoserine aminotransferase	PSAT1	3975		205910000
25.6694	NaN	25.1377	25.4665	25.5799	8	8	8	35.3	35.3	35.3	36.742	0	25.976	205810000	20	O60504-2;O60504	O60504-2;O60504	Vinexin	SORBS3	380		205810000
25.2209	24.7157	25.4746	NaN	24.9067	6	6	6	35.4	35.4	35.4	22.328	0	21.848	205720000	14	P28065-2;P28065	P28065-2;P28065	Proteasome subunit beta type-9	PSMB9	1142		205720000
24.5337	24.5816	24.9694	25.7482	24.6258	10	10	10	41.6	41.6	41.6	40.744	0	64.179	205500000	25	Q8NBU5;Q8NBU5-2	Q8NBU5;Q8NBU5-2	ATPase family AAA domain-containing protein 1	ATAD1	2755		205500000
24.9993	24.9292	24.9423	24.571	25.5795	9	9	9	31.5	31.5	31.5	33.232	0	34.148	205250000	26	Q9HC38-2;Q9HC38;Q9HC38-3	Q9HC38-2;Q9HC38	Glyoxalase domain-containing protein 4	GLOD4	3449		205250000
25.1663	25.4379	25.0792	26.297	25.3646	7	7	7	24	24	24	29.096	0	9.3717	205080000	21	Q00059;Q00059-2	Q00059;Q00059-2	Transcription factor A, mitochondrial	TFAM	1849		205080000
25.1121	25.0147	25.6459	NaN	24.3054	8	8	8	31.1	31.1	31.1	33.428	0	12.328	205040000	16	P53004	P53004	Biliverdin reductase A	BLVRA	1541		205040000
25.2527	NaN	25.281	NaN	25.5388	7	7	7	26.8	26.8	26.8	38.989	0	23.102	204900000	12	P49770	P49770	Translation initiation factor eIF-2B subunit beta	EIF2B2	1456		204900000
26.562	NaN	25.8577	NaN	NaN	5	4	4	51	45.8	45.8	16.941	0	34.465	204620000	5	Q9BPX5	Q9BPX5	Actin-related protein 2/3 complex subunit 5-like protein	ARPC5L	3170		204620000
25.2429	25.1592	24.7539	25.7033	25.2894	10	10	9	20.5	20.5	18.8	66.319	0	27.69	204440000	22	Q5JTV8-3;Q5JTV8;Q5JTV8-2	Q5JTV8-3;Q5JTV8	Torsin-1A-interacting protein 1	TOR1AIP1	2371		204440000
25.2856	25.6634	25.2577	25.1181	25.0455	8	8	8	33.3	33.3	33.3	34.856	0	26.184	203840000	17	Q9UNE7;Q9UNE7-2	Q9UNE7;Q9UNE7-2	E3 ubiquitin-protein ligase CHIP	STUB1	3814		203840000
25.0256	25.8645	NaN	NaN	NaN	5	5	5	15	15	15	55.299	0	11.78	203720000	10	Q9Y6M5	Q9Y6M5	Zinc transporter 1	SLC30A1	4001		203720000
25.1251	NaN	24.9106	25.004	24.5931	10	10	10	41.3	41.3	41.3	29.505	0	42.86	203190000	22	Q9GZT6;Q9GZT6-2;Q9GZT6-3	Q9GZT6;Q9GZT6-2;Q9GZT6-3	Coiled-coil domain-containing protein 90B, mitochondrial	CCDC90B	3318		203190000
24.4677	23.2099	25.4036	24.4359	24.3142	15	15	15	15.3	15.3	15.3	147.22	0	27.433	202710000	26	Q96K76-2;Q96K76-4;Q96K76;Q96K76-3	Q96K76-2;Q96K76-4;Q96K76	Ubiquitin carboxyl-terminal hydrolase 47	USP47	3065		202710000
25.0395	25.9746	25.5879	25.8235	25.7903	5	5	5	32.9	32.9	32.9	23.773	0	11.971	202490000	17	O43402;O43402-2	O43402	ER membrane protein complex subunit 8	EMC8	310		202490000
25.8987	NaN	NaN	NaN	25.662	9	9	9	15.2	15.2	15.2	84.542	0	47.31	202090000	15	Q09328	Q09328	Alpha-1,6-mannosylglycoprotein 6-beta-N-acetylglucosaminyltransferase A	MGAT5	1957		202090000
25.2531	24.4057	NaN	NaN	24.4411	10	10	10	19.7	19.7	19.7	81.082	0	18.519	202010000	17	P13497-5;P13497-2;P13497-6;P13497;P13497-4;P13497-3;Q9Y6L7;O43897-2;O43897	P13497-5;P13497-2;P13497-6;P13497;P13497-4	Bone morphogenetic protein 1	BMP1	888		202010000
NaN	NaN	NaN	NaN	NaN	2	2	2	6.3	6.3	6.3	28.03	0.0046705	1.7344	201740000	5	P55210-2	P55210-2			1594		201740000
26.1471	NaN	24.82	24.0643	NaN	5	5	5	14.8	14.8	14.8	54.646	0	28.027	201650000	12	Q8NBM8	Q8NBM8	Prenylcysteine oxidase-like	PCYOX1L	2750		201650000
25.8636	25.7378	25.5258	25.7837	NaN	3	3	3	24.8	24.8	24.8	18.092	0	5.1592	201570000	7	O60613;O60613-2	O60613	15 kDa selenoprotein	2022-09-15	390		201570000
25.8236	NaN	26.1785	27.5876	NaN	3	3	3	47.9	47.9	47.9	12.366	0	17.614	201420000	10	Q9NPJ3-2;Q9NPJ3	Q9NPJ3-2;Q9NPJ3	Acyl-coenzyme A thioesterase 13;Acyl-coenzyme A thioesterase 13, N-terminally processed	ACOT13	3477		201420000
25.369	NaN	26.2271	NaN	25.8396	8	8	8	29.8	29.8	29.8	34.083	0	21.764	200980000	15	P54619-2;P54619;P54619-3;Q9UGJ0-2;Q9UGJ0-3;Q9UGJ0	P54619-2;P54619;P54619-3	5-AMP-activated protein kinase subunit gamma-1	PRKAG1	1569		200980000
26.4253	NaN	26.7712	27.2277	25.9799	4	4	4	23.2	23.2	23.2	25.087	0	9.4945	200910000	11	Q53TN4-3;Q53TN4	Q53TN4-3;Q53TN4	Cytochrome b reductase 1	CYBRD1	2349		200910000
26.0799	NaN	26.7188	NaN	25.8534	4	4	4	12.1	12.1	12.1	42.771	0	29.218	199990000	10	P30559	P30559	Oxytocin receptor	OXTR	1194		199990000
25.045	NaN	26.6875	27.2106	NaN	1	1	1	13.2	13.2	13.2	8.7341	0	6.8058	199960000	8	O43677	O43677	NADH dehydrogenase [ubiquinone] 1 subunit C1, mitochondrial	NDUFC1	330		199960000
NaN	NaN	NaN	NaN	NaN	3	3	3	3.6	3.6	3.6	124.83	0	6.5472	199780000	7	O60879-2;O60879-3;O60879	O60879-2;O60879-3;O60879	Protein diaphanous homolog 2	DIAPH2	408		199780000
25.463	24.7544	NaN	NaN	NaN	12	12	8	33	33	24.9	48.897	0	17.938	199190000	15	Q9UN37	Q9UN37	Vacuolar protein sorting-associated protein 4A	VPS4A	3812		199190000
NaN	NaN	NaN	NaN	NaN	9	9	9	31.4	31.4	31.4	42.5	0	36.695	198730000	10	Q9UH62	Q9UH62	Armadillo repeat-containing X-linked protein 3	ARMCX3	3717		198730000
NaN	NaN	NaN	NaN	NaN	12	5	5	35.2	21.4	21.4	39.455	0	46.9	198660000	10	P09972	P09972	Fructose-bisphosphate aldolase C	ALDOC	811		198660000
24.8314	NaN	25.5172	24.932	NaN	10	10	10	31.2	31.2	31.2	52.428	0	55.281	198370000	16	Q9ULA0-2;Q9ULA0	Q9ULA0-2;Q9ULA0	Aspartyl aminopeptidase	DNPEP	3789		198370000
25.1879	24.9435	24.1992	NaN	25.711	8	8	8	18.9	18.9	18.9	63.332	0	19.215	197960000	17	Q9Y6K8;Q9Y6K8-3;Q9Y6K8-2	Q9Y6K8;Q9Y6K8-3	Adenylate kinase isoenzyme 5	AK5	3998		197960000
24.9265	NaN	24.7664	24.7967	25.2706	7	7	7	28.6	28.6	28.6	33.805	0	11.493	197940000	18	Q16775;Q16775-2;Q16775-3	Q16775;Q16775-2	Hydroxyacylglutathione hydrolase, mitochondrial	HAGH	2287		197940000
25.5932	24.8473	25.2918	25.2517	24.5459	8	8	8	18.3	18.3	18.3	54.283	0	93.115	197880000	24	Q9Y6W5;Q9Y6W5-2	Q9Y6W5;Q9Y6W5-2	Wiskott-Aldrich syndrome protein family member 2	WASF2	4007		197880000
24.5111	NaN	25.1193	24.9586	25.2867	12	12	12	46.6	46.6	46.6	44.803	0	26.908	196860000	24	Q9NR50-3;Q9NR50-2;Q9NR50	Q9NR50-3;Q9NR50-2;Q9NR50	Translation initiation factor eIF-2B subunit gamma	EIF2B3	3502		196860000
26.622	25.2403	NaN	NaN	NaN	3	3	3	9	9	9	29.625	0	11.1	196590000	6	P27701;P27701-2	P27701;P27701-2	CD82 antigen	CD82	1136		196590000
26.7297	NaN	26.7024	NaN	26.8283	4	4	3	40.8	40.8	28.6	16.687	0	18.292	196130000	11	P61077;P61077-2;P61077-3;P62837-2;P62837	P61077;P61077-2;P61077-3;P62837-2;P62837	Ubiquitin-conjugating enzyme E2 D3;Ubiquitin-conjugating enzyme E2 D2	UBE2D3;UBE2D2	1661		196130000
25.6476	NaN	25.3815	NaN	26.3268	5	5	5	35	35	35	25.389	0	50.29	196070000	12	Q8TDB4	Q8TDB4	Protein MGARP	MGARP	2821		196070000
25.0611	25.2729	NaN	24.9568	24.748	8	8	4	27.8	27.8	19.1	47.82	0	15.918	195250000	21	Q16576;Q16576-2	Q16576;Q16576-2	Histone-binding protein RBBP7	RBBP7	2271		195250000
24.9167	24.7688	25.7114	25.7224	24.6738	9	9	9	11.5	11.5	11.5	113.61	0	24.018	194900000	19	O00754-2;O00754	O00754-2;O00754	Lysosomal alpha-mannosidase;Lysosomal alpha-mannosidase A peptide;Lysosomal alpha-mannosidase B peptide;Lysosomal alpha-mannosidase C peptide;Lysosomal alpha-mannosidase D peptide;Lysosomal alpha-mannosidase E peptide	MAN2B1	186		194900000
24.7508	24.9857	25.456	25.8226	25.6047	6	6	6	22.1	22.1	22.1	36.567	0	32.755	194290000	18	Q96IZ0;Q9ULJ8;Q9ULJ8-4;Q9ULJ8-5;Q9ULJ8-3	Q96IZ0	PRKC apoptosis WT1 regulator protein	PAWR	3052		194290000
24.679	NaN	24.7582	24.7137	24.6536	9	9	9	14.6	14.6	14.6	66.478	0	11.15	194120000	13	Q9UBC2-4;Q9UBC2-3;Q9UBC2;Q9UBC2-2	Q9UBC2-4;Q9UBC2-3;Q9UBC2;Q9UBC2-2	Epidermal growth factor receptor substrate 15-like 1	EPS15L1	3675		194120000
25.2125	25.1214	24.7744	25.4678	25.102	9	9	7	11	11	9.7	126.71	0	18.86	193580000	19	Q8NB49-2;Q8NB49-3;Q8NB49-4;Q8NB49	Q8NB49-2;Q8NB49-3;Q8NB49-4;Q8NB49	Phospholipid-transporting ATPase IG	ATP11C	2739		193580000
25.2304	24.5714	25.0156	25.503	25.1155	5	5	5	25.7	25.7	25.7	23.916	0	19.764	192920000	17	Q9BTZ2-8;Q9BTZ2-4;Q9BTZ2;Q9BTZ2-3;Q9BTZ2-7;Q9BTZ2-2;Q9BTZ2-5;Q6PKH6;Q6PKH6-2;P0CG22	Q9BTZ2-8;Q9BTZ2-4;Q9BTZ2;Q9BTZ2-3;Q9BTZ2-7;Q9BTZ2-2;Q9BTZ2-5	Dehydrogenase/reductase SDR family member 4	DHRS4	3225		192920000
25.1776	24.8831	25.4025	NaN	24.6022	7	7	7	39.9	39.9	39.9	21.732	0	18.026	192720000	16	Q92572	Q92572	AP-3 complex subunit sigma-1	AP3S1	2882		192720000
24.9557	25.7783	25.3897	26.2409	25.4574	8	8	8	28.8	28.8	28.8	33.05	0	20.288	192700000	19	Q9NR56-3;Q9NR56-4;Q9NR56-7;Q9NR56-6;Q9NR56-2;Q9NR56-5;Q9NR56;Q5VZF2-3;Q5VZF2-2;Q5VZF2;Q9NUK0-2;Q9NUK0;Q9NUK0-4;Q9NUK0-3	Q9NR56-3;Q9NR56-4;Q9NR56-7;Q9NR56-6;Q9NR56-2;Q9NR56-5;Q9NR56;Q5VZF2-3;Q5VZF2-2;Q5VZF2	Muscleblind-like protein 1;Muscleblind-like protein 2	MBNL1;MBNL2	3503		192700000
25.0266	25.1261	24.6225	NaN	24.6674	8	8	8	15.1	15.1	15.1	80.651	0	16.137	192250000	20	Q9BYT8	Q9BYT8	Neurolysin, mitochondrial	NLN	3290		192250000
24.3929	24.9383	24.191	NaN	24.3382	15	15	15	39.7	39.7	39.7	62.924	0	38.77	192240000	24	O15270	O15270	Serine palmitoyltransferase 2	SPTLC2	267		192240000
NaN	NaN	25.7668	25.5128	25.955	9	4	2	66.7	27	12.7	21.229	0	11.43	192080000	7	P01111	P01111	GTPase NRas	NRAS	626		192080000
NaN	25.6208	26.0892	NaN	NaN	3	3	3	41.7	41.7	41.7	9.2787	0	9.2078	191940000	8	O95167	O95167	NADH dehydrogenase [ubiquinone] 1 alpha subcomplex subunit 3	NDUFA3	527		191940000
25.0852	NaN	25.575	25.1612	25.5058	9	9	9	25.9	25.9	25.9	57.457	0	32.55	191670000	21	Q9UI10-3;Q9UI10;Q9UI10-2	Q9UI10-3;Q9UI10;Q9UI10-2	Translation initiation factor eIF-2B subunit delta	EIF2B4	3741		191670000
25.0951	NaN	23.7737	NaN	23.7654	17	17	17	12.8	12.8	12.8	215.31	0	33.938	189990000	20	Q9H7D0;Q9H7D0-2	Q9H7D0	Dedicator of cytokinesis protein 5	DOCK5	3408		189990000
25.1372	NaN	25.5523	25.5714	25.3547	5	5	5	32.5	32.5	32.5	19.856	0	17.024	189580000	17	Q8N183	Q8N183	Mimitin, mitochondrial	NDUFAF2	2696		189580000
26.0339	25.2938	NaN	25.7665	25.0582	3	3	3	30.4	30.4	30.4	15.278	0	66.485	189300000	11	Q8N5K1	Q8N5K1	CDGSH iron-sulfur domain-containing protein 2	CISD2	2724		189300000
25.9317	NaN	NaN	25.4036	NaN	7	6	6	21	19	19	43.973	0	17.231	188480000	11	Q9NR46;Q9NR46-2	Q9NR46;Q9NR46-2	Endophilin-B2	SH3GLB2	3501		188480000
25.0201	NaN	25.0527	24.2235	23.7007	7	7	7	23.7	23.7	23.7	52.723	0	31.435	188220000	18	Q9BXK5;Q9BXK5-2;Q9BXK5-4	Q9BXK5;Q9BXK5-2	Bcl-2-like protein 13	BCL2L13	3273		188220000
NaN	NaN	NaN	NaN	NaN	1	1	1	10.1	10.1	10.1	9.0788	0.0049159	1.7031	188060000	5	P61165	P61165	Transmembrane protein 258	TMEM258	1670		188060000
25.145	25.4078	24.9061	26.0425	25.1771	3	3	3	33.3	33.3	33.3	13.291	0	19.018	187550000	14	P62318-2;P62318	P62318-2;P62318	Small nuclear ribonucleoprotein Sm D3	SNRPD3	1728		187550000
NaN	NaN	25.2493	25.5721	25.4835	6	6	6	35.7	35.7	35.7	23.171	0	8.2662	186940000	13	P01033	P01033	Metalloproteinase inhibitor 1	TIMP1	624		186940000
25.0068	25.3544	25.0448	25.9699	25.4328	6	6	6	14.2	14.2	14.2	48.344	0	9.1272	186830000	17	P11117;P11117-2	P11117	Lysosomal acid phosphatase	ACP2	838		186830000
24.5885	NaN	22.7651	26.4866	23.1239	11	11	11	25.3	25.3	25.3	64.369	0	19.474	186580000	23	P08243;P08243-2;P08243-3	P08243;P08243-2;P08243-3	Asparagine synthetase [glutamine-hydrolyzing]	ASNS	764		186580000
24.6017	25.2225	24.9997	25.0576	24.5767	7	7	7	41.4	41.4	41.4	29.952	0	21.737	186510000	23	Q9P0I2;Q9P0I2-2	Q9P0I2;Q9P0I2-2	ER membrane protein complex subunit 3	EMC3	3645		186510000
25.4857	24.9728	NaN	NaN	25.7318	8	8	8	51.1	51.1	51.1	25.734	0	70.311	186310000	14	Q15102	Q15102	Platelet-activating factor acetylhydrolase IB subunit gamma	PAFAH1B3	2186		186310000
25.4383	NaN	25.9189	26.2031	NaN	5	5	5	19	19	19	21.054	0	10.77	186280000	11	O14683	O14683	Tumor protein p53-inducible protein 11	TP53I11	205		186280000
25.418	26.2274	26.101	27.8107	25.3772	41	1	1	65.7	4.5	4.5	65.134	0	12.031	186200000	11	P02545-2	P02545-2	Prelamin-A/C;Lamin-A/C	LMNA	640		186200000
24.9406	NaN	NaN	NaN	25.0261	10	10	9	64.8	64.8	60.4	20.189	0	17.959	185850000	17	O94760-2;O94760	O94760-2;O94760	N(G),N(G)-dimethylarginine dimethylaminohydrolase 1	DDAH1	496		185850000
25.458	NaN	NaN	NaN	25.1059	5	5	5	21.3	21.3	21.3	35.548	0	26.05	185760000	10	Q9BRF8;Q9BRF8-3;Q9BRF8-2	Q9BRF8;Q9BRF8-3;Q9BRF8-2	Serine/threonine-protein phosphatase CPPED1	CPPED1	3188		185760000
25.9314	25.0887	25.5652	25.3406	25.6741	2	2	2	12.2	12.2	12.2	21.175	0	5.8721	185590000	12	Q9UM00-1;Q9UM00-2;Q9UM00	Q9UM00-1;Q9UM00-2;Q9UM00	Transmembrane and coiled-coil domain-containing protein 1	TMCO1	3803		185590000
NaN	NaN	23.9989	26.2712	NaN	11	11	11	11.7	11.7	11.7	142.17	0	29.819	185580000	16	O15118;O15118-2	O15118;O15118-2	Niemann-Pick C1 protein	NPC1	247		185580000
25.7861	24.4581	24.6519	NaN	NaN	6	6	6	52.4	52.4	52.4	16.829	0	11.251	184980000	19	P50583	P50583	Bis(5-nucleosyl)-tetraphosphatase [asymmetrical]	NUDT2	1484		184980000
24.7255	24.7583	24.4666	NaN	24.8743	7	7	7	34.8	34.8	34.8	33.892	0	23.881	184970000	15	P49184	P49184	Deoxyribonuclease-1-like 1	DNASE1L1	1430		184970000
24.7842	24.8612	24.9416	24.7677	24.8025	11	11	11	10.2	10.2	10.2	155.23	0	17.873	184920000	22	Q7Z478;Q6P158	Q7Z478	ATP-dependent RNA helicase DHX29	DHX29	2573		184920000
25.1229	NaN	25.5468	NaN	NaN	8	8	8	16.1	16.1	16.1	70.392	0	24.334	184890000	14	Q08357;Q8WUM9	Q08357	Sodium-dependent phosphate transporter 2	SLC20A2	1945		184890000
25.1002	25.1904	24.772	24.7165	25.1587	8	8	8	22.9	22.9	22.9	47.972	0	19.14	184800000	19	Q15113	Q15113	Procollagen C-endopeptidase enhancer 1	PCOLCE	2187		184800000
NaN	NaN	NaN	NaN	NaN	9	9	9	38.7	38.7	38.7	36.844	0	19.132	184630000	12	P82673;P82673-2	P82673;P82673-2	28S ribosomal protein S35, mitochondrial	MRPS35	1825		184630000
25.1711	NaN	25.0685	NaN	25.0558	9	9	9	36.1	36.1	36.1	43.808	0	17.016	184370000	17	Q9BZV1-2;Q9BZV1	Q9BZV1-2;Q9BZV1	UBX domain-containing protein 6	UBXN6	3302		184370000
25.7634	26.7558	NaN	25.6744	26.1979	9	6	6	1.9	1.1	1.1	515.6	0	8.5057	184270000	18	P04114	P04114	Apolipoprotein B-100;Apolipoprotein B-48	APOB	662		184270000
24.7604	25.5035	24.7684	NaN	25.2519	8	8	8	66.5	66.5	66.5	21.228	0	17.082	184110000	17	Q9HB71-3;Q9HB71	Q9HB71-3;Q9HB71	Calcyclin-binding protein	CACYBP	3439		184110000
24.7485	25.7721	25.8946	25.185	25.8775	6	6	6	74.3	74.3	74.3	12.732	0	96.804	183730000	17	P41567;O60739	P41567;O60739	Eukaryotic translation initiation factor 1;Eukaryotic translation initiation factor 1b	EIF1;EIF1B	1333		183730000
25.7898	24.562	NaN	NaN	23.2698	14	11	11	11.3	9.6	9.6	184.7	0	25.268	183680000	16	Q86VI3	Q86VI3	Ras GTPase-activating-like protein IQGAP3	IQGAP3	2616		183680000
25.5855	NaN	23.5322	NaN	23.5255	8	8	8	19	19	19	85.126	0	42.869	183640000	14	Q8IZ83;Q8IZ83-3;Q8IZ83-2	Q8IZ83;Q8IZ83-3;Q8IZ83-2	Aldehyde dehydrogenase family 16 member A1	ALDH16A1	2683		183640000
25.3282	24.7041	24.9637	NaN	25.0499	5	5	5	14.9	14.9	14.9	58.282	0	33.962	183240000	12	Q9NP81;Q9NP81-2	Q9NP81;Q9NP81-2	Serine--tRNA ligase, mitochondrial	SARS2	3472		183240000
25.646	25.3438	25.2399	25.7699	25.4012	6	6	6	43.2	43.2	43.2	20.9	0	22.804	183090000	18	P61081	P61081	NEDD8-conjugating enzyme Ubc12	UBE2M	1662		183090000
25.4837	NaN	24.8493	NaN	23.931	5	5	5	10.6	10.6	10.6	96.748	0	13.931	182670000	11	Q00653;Q00653-4;Q00653-3	Q00653;Q00653-4	Nuclear factor NF-kappa-B p100 subunit;Nuclear factor NF-kappa-B p52 subunit	NFKB2	1857		182670000
25.479	25.0555	25.0099	24.3941	25.7178	4	4	4	29.4	29.4	29.4	20.996	0	8.2636	182560000	14	Q96SL4	Q96SL4	Glutathione peroxidase 7	GPX7	3109		182560000
25.1181	NaN	24.1311	NaN	25.3978	11	11	11	22.7	22.7	22.7	59.836	0	21.668	182350000	16	Q8NCG7-4;Q8NCG7;Q8NCG7-2;Q8NCG7-3	Q8NCG7-4;Q8NCG7;Q8NCG7-2	Sn1-specific diacylglycerol lipase beta	DAGLB	2760		182350000
24.8253	24.7929	NaN	24.8718	25.2612	8	8	8	19.7	19.7	19.7	51.927	0	22.66	182280000	15	P48723	P48723	Heat shock 70 kDa protein 13	HSPA13	1420		182280000
25.0893	24.9182	24.93	25.2234	25.6213	9	9	9	16.6	16.6	16.6	83.735	0	12.841	182240000	20	P51812;Q15418-3;Q15418;Q15418-2;Q15418-4;Q15349;Q15349-3;Q9UK32;Q9UK32-2;Q15349-2;Q6P0Q8-2;O15021-6;O15021-3;O15021-2;Q6P0Q8;Q96GX5-2;Q9Y2H9;O60307;Q96GX5;Q96GX5-3;O15021	P51812	Ribosomal protein S6 kinase alpha-3	RPS6KA3	1517		182240000
NaN	26.7975	27.1232	27.1305	26.5062	2	2	2	7.5	7.5	7.5	38.96	0	5.8528	182130000	9	P03891	P03891	NADH-ubiquinone oxidoreductase chain 2	MT-ND2	650		182130000
24.9569	25.5691	24.3441	25.8197	25.2248	10	10	10	43.5	43.5	43.5	38.681	0	32.26	181870000	29	Q9NX62	Q9NX62	Inositol monophosphatase 3	IMPAD1	3591		181870000
25.1469	24.5195	24.9512	24.3337	24.9279	8	8	8	53.9	53.9	53.9	28.825	0	19.303	181800000	24	Q9Y5Y2	Q9Y5Y2	Cytosolic Fe-S cluster assembly factor NUBP2	NUBP2	3970		181800000
25.3257	NaN	24.739	NaN	NaN	8	8	8	26.5	26.5	26.5	52.221	0	19.742	181630000	12	P11172;P11172-3;P11172-2;P11172-4	P11172;P11172-3;P11172-2	Uridine 5-monophosphate synthase;Orotate phosphoribosyltransferase;Orotidine 5-phosphate decarboxylase	UMPS	843		181630000
24.9022	NaN	25.0928	25.4624	25.1326	7	7	7	33.1	33.1	33.1	30.344	0	14.972	181610000	18	O94903	O94903	Proline synthase co-transcribed bacterial homolog protein	PROSC	507		181610000
NaN	NaN	NaN	NaN	NaN	8	8	8	42.6	42.6	42.6	31.608	0	14.324	180980000	13	P42574	P42574	Caspase-3;Caspase-3 subunit p17;Caspase-3 subunit p12	CASP3	1342		180980000
25.3664	NaN	26.0517	NaN	NaN	8	8	8	13.3	13.3	13.3	96.723	0	25.498	180430000	10	Q9UPN7	Q9UPN7	Serine/threonine-protein phosphatase 6 regulatory subunit 1	PPP6R1	3829		180430000
25.6118	25.7392	26.0855	25.9195	25.9317	5	5	5	39.5	39.5	39.5	20.198	0	12.188	179930000	15	P61923;P61923-5;P61923-4;P61923-3;P61923-2	P61923;P61923-5;P61923-4	Coatomer subunit zeta-1	COPZ1	1695		179930000
25.3425	NaN	24.6225	25.12	NaN	10	10	10	37.3	37.3	37.3	35.808	0	59.046	179220000	18	Q96DB5;Q96DB5-3;Q96DB5-2	Q96DB5;Q96DB5-3;Q96DB5-2	Regulator of microtubule dynamics protein 1	RMDN1	2993		179220000
25.5063	26.8424	25.6041	27.1519	NaN	3	3	3	14.1	14.1	14.1	30.84	0	7.2133	179210000	10	Q13151	Q13151	Heterogeneous nuclear ribonucleoprotein A0	HNRNPA0	2012		179210000
24.6485	25.5414	NaN	25.9035	NaN	13	13	13	20.3	20.3	20.3	90.932	0	15.099	178130000	24	O43143;O60231;Q14562	O43143	Pre-mRNA-splicing factor ATP-dependent RNA helicase DHX15	DHX15	288		178130000
24.5103	24.1545	24.7385	23.9716	24.496	9	9	9	20.9	20.9	20.9	68.856	0	25.385	176770000	24	O95671;O95671-3;O95671-2	O95671;O95671-3;O95671-2	N-acetylserotonin O-methyltransferase-like protein	ASMTL	569		176770000
25.4972	25.4183	24.9886	25.248	25.1668	9	9	9	22.8	22.8	22.8	59.844	0	23.334	176170000	16	Q9UHY1	Q9UHY1	Nuclear receptor-binding protein	NRBP1	3738		176170000
25.5143	NaN	25.5811	NaN	24.9673	9	9	9	22.7	22.7	22.7	82.322	0	30.427	175990000	16	Q9H6S3-3;Q9H6S3;Q9H6S3-2	Q9H6S3-3;Q9H6S3	Epidermal growth factor receptor kinase substrate 8-like protein 2	EPS8L2	3403		175990000
26.4638	NaN	25.5863	25.302	26.1724	2	2	2	35.8	35.8	35.8	9.0564	0	8.04	175800000	9	Q9P1F3	Q9P1F3	Costars family protein ABRACL	ABRACL	3656		175800000
25.0266	25.7332	25.6195	25.1734	25.475	6	6	6	34.8	34.8	34.8	22.345	0	14.966	175360000	17	Q96IU4;Q96IU4-2	Q96IU4	Alpha/beta hydrolase domain-containing protein 14B	ABHD14B	3050		175360000
NaN	NaN	26.0653	26.4277	26.4219	2	2	2	4.4	4.4	4.4	58.143	0	5.0238	174590000	8	Q8TCT8	Q8TCT8	Signal peptide peptidase-like 2A	SPPL2A	2812		174590000
25.1465	NaN	25.1497	NaN	24.8571	9	8	8	46	43.2	43.2	29.644	0	30.174	174450000	14	O95865	O95865	N(G),N(G)-dimethylarginine dimethylaminohydrolase 2	DDAH2	588		174450000
24.5666	NaN	25.1389	25.8718	25.4307	8	8	8	22.8	22.8	22.8	54.341	0	13.467	173740000	22	Q9UHL4	Q9UHL4	Dipeptidyl peptidase 2	DPP7	3731		173740000
[truncated: 1,883 more rows]

## Sheet: selProtComparison
LFQ intensity 3_220426_ves1	LFQ intensity 4_220426_ves2	LFQ intensity 5_220426_ves3	LFQ intensity 6_220426_ves4	LFQ intensity 7_220426_ves5	N: Peptides	N: Razor + unique peptides	N: Unique peptides	N: Sequence coverage [%]	N: Unique + razor sequence coverage [%]	N: Unique sequence coverage [%]	N: Mol. weight [kDa]	N: Q-value	N: Score	N: Intensity	N: MS/MS count	T: Protein IDs	T: Majority protein IDs	T: Protein names	T: Gene names	T: id	id
28.5763	28.6856	28.5412	28.9421	28.3838	10	10	10	47.3	47.3	47.3	19.576	0	37.406	2308700000	53	P13073	P13073	Cytochrome c oxidase subunit 4 isoform 1, mitochondrial	COX4I1	883	1
30.7564	31.0632	30.529	31.1408	31.141	21	21	21	83.7	83.7	83.7	30.772	0	323.31	19853000000	148	P21796	P21796	Voltage-dependent anion-selective channel protein 1	VDAC1	1042	1
28.7908	29.2346	28.9682	29.6923	29.3573	12	12	12	39.1	39.1	39.1	28.908	0	275.3	3789800000	54	P24539	P24539	ATP synthase F(0) complex subunit B1, mitochondrial	ATP5F1	1096	1
29.1223	28.2558	28.4789	28.6466	28.5189	7	7	7	56.2	56.2	56.2	11.749	0	22.674	1820600000	38	P99999;CON__P62894	P99999	Cytochrome c	CYCS	1848	1
27.2939	26.4527	26.6761	27.0449	26.7203	18	18	18	50.4	50.4	50.4	42.509	0	101.94	1483600000	61	Q16795	Q16795	NADH dehydrogenase [ubiquinone] 1 alpha subcomplex subunit 9, mitochondrial	NDUFA9	2288	1
proteins	LFQ	SD	norm							LFQ	SD
P13073	28.6258	0.20724	0		-0.0495	0.0598	-0.0846	0.3163	-0.242	2.13163e-15	0.20724	Cytochrome c oxidase subunit 4	P13073 Cytochrome c oxidase subunit 4
P21796	30.9261	0.272746	2.30028		2.1306	2.4374	1.9032	2.515	2.5152	2.30028	0.272746	Voltage-dependent anion-selective channel protein 1	P21796 Voltage-dependent anion-selective channel protein 1
P24539	29.2086	0.349679	0.58284		0.165	0.6088	0.3424	1.0665	0.7315	0.58284	0.349679	ATP synthase F(0) complex subunit B1	P24539 ATP synthase F(0) complex subunit B1
P99999	28.6045	0.321941	-0.0213		0.4965	-0.37	-0.1469	0.0208	-0.1069	-0.0213	0.321941	Cytochrome c	P99999 Cytochrome c
Q16795	26.8376	0.33135	-1.78822		-1.3319	-2.1731	-1.9497	-1.5809	-1.9055	-1.78822	0.33135	NADH dehydrogenase [ubiquinone] 1 alpha subcomplex subunit 9	Q16795 NADH dehydrogenase [ubiquinone] 1 alpha subcomplex subunit 9

## Sheet: exosome_full LIst
LFQ intensity 01_20191010_KS_ves4-1_4uL-2ug_1_20191012022456	LFQ intensity 02_20191010_KS_ves4-1_4uL-2ug_2_20191012034921	LFQ intensity 04_20191010_KS_ves4-2_5uL-2ug_1	LFQ intensity 05_20191010_KS_ves4-2_5uL-2ug_2	LFQ intensity 07_20191010_KS_ves3-1_5uL-2ug_1	LFQ intensity 08_20191010_KS_ves3-1_5uL-2ug_2	LFQ intensity 10_20191010_KS_ves3-2_14uL-2ug_1	LFQ intensity 11_20191010_KS_ves3-2_14uL-2ug_2	C: Only identified by site	C: Reverse	C: Potential contaminant	N: Peptides	N: Razor + unique peptides	N: Unique peptides	N: Sequence coverage [%]	N: Unique + razor sequence coverage [%]	N: Unique sequence coverage [%]	N: Mol. weight [kDa]	N: Q-value	N: Score	N: Intensity	N: MS/MS count	T: Protein IDs	T: Majority protein IDs	T: id	pubmed ID		N: Intensity
37.3766	37.2575	37.6224	37.6659	36.5806	36.5964	37.2207	37.347			+	78	78	72	82.5	82.5	81.4	69.293	0	323.31	1446500000000	988	CON__P02769	CON__P02769	38			1446500000000
37.4861	37.4329	37.5281	37.4559	36.8522	36.9496	36.5837	36.6823			+	95	95	86	61.7	61.7	57.7	164.34	0	323.31	1364100000000	1111	CON__ENSEMBL:ENSBTAP00000024146	CON__ENSEMBL:ENSBTAP00000024146	14			1364100000000
36.0899	36.0955	36.0375	36.1487	35.672	35.5724	35.1465	35.3042			+	19	19	15	66.7	66.7	56.2	22.06	0	89.132	525910000000	252	CON__Q3SX09;sp|P68871|HBB_HUMAN;sp|P02042|HBD_HUMAN	CON__Q3SX09	93			525910000000
34.7599	34.6384	34.4946	34.6068	35.5356	35.5228	35.3679	35.2904				29	29	1	77.6	77.6	4.5	41.736	0	323.31	350910000000	302	sp|P60709|ACTB_HUMAN;sp|Q6S8J3|POTEE_HUMAN;sp|Q562R1|ACTBL_HUMAN;sp|A5A3E0|POTEF_HUMAN;sp|P0CG38|POTEI_HUMAN;sp|Q9BYX7|ACTBM_HUMAN;sp|P0CG39|POTEJ_HUMAN	sp|P60709|ACTB_HUMAN	1024	P60709	ACTB_HUMAN Actin, cytoplasmic 1 ACTB PE=1 SV=1	350910000000
36.3807	36.265	36.2289	36.2007	35.3403	35.4075	34.8864	34.8252			+	117	117	106	67.8	67.8	64.3	187.37	0	323.31	523230000000	880	CON__Q2UVX4	CON__Q2UVX4	86			523230000000
35.6904	35.6015	35.5953	35.6293	34.546	34.5551	34.5724	34.6479			+	27	27	27	46.9	46.9	46.9	46.103	0	86.485	345240000000	279	CON__P34955	CON__P34955	55			345240000000
35.8792	35.9316	35.5098	35.6433	35.2418	35.2246	34.6212	34.642			+	15	15	11	97.9	97.9	86.6	15.184	0	191.2	420660000000	316	CON__P01966;sp|P02008|HBAZ_HUMAN	CON__P01966	30			420660000000
34.1981	34.2217	34.5638	34.6005	33.0191	32.9258	34.1005	34.2204			+	51	51	50	75.4	75.4	74.3	77.738	0	323.31	159390000000	372	CON__Q0IIK2;CON__Q29443;sp|P02788|TRFL_HUMAN	CON__Q0IIK2;CON__Q29443	64			159390000000
33.1517	33.1369	33.3727	33.4512	33.8225	33.7492	33.8597	33.9667				109	109	91	55.3	55.3	45.9	226.53	0	323.31	119730000000	879	sp|P35579|MYH9_HUMAN;REV__sp|Q9UKV3|ACINU_HUMAN;sp|P12883|MYH7_HUMAN;sp|P13535|MYH8_HUMAN;sp|Q9UKX3|MYH13_HUMAN;sp|P13533|MYH6_HUMAN;sp|P12882|MYH1_HUMAN;sp|P11055|MYH3_HUMAN;sp|Q9UKX2|MYH2_HUMAN;sp|A7E2Y1|MYH7B_HUMAN	sp|P35579|MYH9_HUMAN	819	P35579	MYH9_HUMAN Myosin-9 MYH9 PE=1 SV=4	119730000000
34.6007	34.6376	34.6662	34.6304	34.069	34.1848	33.7747	33.8898			+	24	24	24	72.5	72.5	72.5	30.276	0	96.014	188830000000	210	CON__P15497;sp|P02647|APOA1_HUMAN;REV__sp|Q14541|HNF4G_HUMAN	CON__P15497	50			188830000000
32.1801	32.1893	32.3442	32.3247	32.5828	32.5032	33.8881	33.8026				40	40	40	63.6	63.6	63.6	75.872	0	321.03	73661000000	348	sp|P08133|ANXA6_HUMAN	sp|P08133|ANXA6_HUMAN	476	P08133	ANXA6_HUMAN Annexin A6 ANXA6 PE=1 SV=3	73661000000
33.9772	33.9167	34.0228	34.1049	34.4279	34.2837	33.9313	33.7849				29	29	29	48.1	48.1	48.1	63.367	0	264.72	162880000000	266	sp|P21589|5NTD_HUMAN	sp|P21589|5NTD_HUMAN	679	P21589	5NTD_HUMAN 5-nucleotidase NT5E PE=1 SV=1	162880000000
34.7132	34.7682	34.7785	34.7037	34.2098	34.3778	33.9407	33.7529			+	40	40	40	57.1	57.1	57.1	70.505	0	323.31	206250000000	415	CON__P00735;sp|P00734|THRB_HUMAN	CON__P00735	24			206250000000
34.332	34.464	34.2049	34.2537	33.9089	33.9099	33.6598	33.6788			+	17	17	13	42.4	42.4	36	54.099	0	257.94	172920000000	324	CON__Q3ZBS7	CON__Q3ZBS7	103			172920000000
34.0256	34.1469	34.0475	34.0901	33.3829	33.4214	33.5998	33.6269			+	19	19	19	49.9	49.9	49.9	65.056	0	323.31	136500000000	247	CON__Q1RMK2	CON__Q1RMK2	68			136500000000
32.7655	32.6639	32.6649	32.61	33.1781	33.081	33.1982	33.2172				111	111	101	54.9	54.9	51.6	280.74	0	323.31	75262000000	790	sp|P21333|FLNA_HUMAN	sp|P21333|FLNA_HUMAN	676	P21333	FLNA_HUMAN Filamin-A FLNA PE=1 SV=4	75262000000
31.8429	32.9445	32.5334	31.559	32.942	32.9824	33.1402	33.1839				15	15	15	32	32	32	59.75	0	48.745	59998000000	60	sp|P25705|ATPA_HUMAN	sp|P25705|ATPA_HUMAN	720	P25705	ATPA_HUMAN ATP synthase subunit alpha, mitochondrial ATP5F1A PE=1 SV=1	59998000000
32.4111	32.5094	32.5549	32.5988	32.2499	32.1994	33.3463	33.1671				23	23	23	61.4	61.4	61.4	38.604	0	106.9	62131000000	177	sp|P07355|ANXA2_HUMAN;sp|A6NMY6|AXA2L_HUMAN	sp|P07355|ANXA2_HUMAN;sp|A6NMY6|AXA2L_HUMAN	458	P07355	ANXA2_HUMAN Annexin A2 ANXA2 PE=1 SV=2;sp	62131000000	A6NMY6	AXA2L_HUMAN Putative annexin A2-like protein ANXA2P2 PE=5 SV=2
33.6103	33.6118	33.5699	33.4358	33.0229	33.0597	33.3623	33.1638				27	27	8	70.8	70.8	27.5	49.924	0	265.18	99155000000	235	sp|P68366|TBA4A_HUMAN	sp|P68366|TBA4A_HUMAN	1139	P68366	TBA4A_HUMAN Tubulin alpha-4A chain TUBA4A PE=1 SV=1	99155000000
34.6036	34.683	34.3521	33.5481	33.9509	33.6865	33.6306	33.0431			+	24	24	24	51	51	51	38.418	0	323.31	176230000000	405	CON__P12763;sp|P02765|FETUA_HUMAN	CON__P12763	47			176230000000
32.4381	32.3488	32.2348	32.3682	32.7904	32.5575	32.9163	33.0196				17	17	17	68.1	68.1	68.1	36.053	0	201.69	59717000000	149	sp|P04406|G3P_HUMAN;sp|O14556|G3PT_HUMAN	sp|P04406|G3P_HUMAN	412	P04406	G3P_HUMAN Glyceraldehyde-3-phosphate dehydrogenase GAPDH PE=1 SV=3	59717000000
29.6686	29.9687	31.1984	31.3238	34.4218	34.4042	33.069	33.0024				120	120	120	48.4	48.4	48.4	333.14	0	323.31	87302000000	608	sp|Q99715|COCA1_HUMAN	sp|Q99715|COCA1_HUMAN	1642	Q99715	COCA1_HUMAN Collagen alpha-1(XII) chain COL12A1 PE=1 SV=2	87302000000
30.4824	30.2835	30.5443	30.3988	32.5554	32.5331	32.9957	32.8552				33	33	32	55.8	55.8	55.8	72.332	0	206.35	41514000000	225	sp|P11021|BIP_HUMAN	sp|P11021|BIP_HUMAN	540	P11021	BIP_HUMAN Endoplasmic reticulum chaperone BiP HSPA5 PE=1 SV=2	41514000000
32.999	33.0209	33.0044	32.9231	33.0105	33.0004	32.8318	32.8361				90	90	90	47	47	47	269.76	0	323.31	74101000000	636	sp|Q9Y490|TLN1_HUMAN;sp|Q9Y4G6|TLN2_HUMAN	sp|Q9Y490|TLN1_HUMAN	1886	Q9Y490	TLN1_HUMAN Talin-1 TLN1 PE=1 SV=3	74101000000
32.4207	32.2597	32.5719	32.5964	32.8297	32.6625	32.6134	32.7585				30	30	30	43.1	43.1	43.1	88.414	0	218.4	59926000000	266	sp|P05556|ITB1_HUMAN	sp|P05556|ITB1_HUMAN	434	P05556	ITB1_HUMAN Integrin beta-1 ITGB1 PE=1 SV=2	59926000000
31.9925	31.8306	31.76	31.7709	32.5886	32.555	32.7037	32.7042				16	16	16	51.1	51.1	51.1	50.14	0	113.95	50679000000	136	sp|P68104|EF1A1_HUMAN;sp|Q5VTE0|EF1A3_HUMAN;sp|Q05639|EF1A2_HUMAN	sp|P68104|EF1A1_HUMAN;sp|Q5VTE0|EF1A3_HUMAN;sp|Q05639|EF1A2_HUMAN	1137	P68104	EF1A1_HUMAN Elongation factor 1-alpha 1 EEF1A1 PE=1 SV=1;sp	50679000000	Q5VTE0	EF1A3_HUMAN Putative elongation factor 1-alpha-like 3 EEF1A1P5 PE=5 SV=1;sp	Q05639	EF1A2_HUMAN Elongation factor 1-alpha 2 OS
32.6522	32.5453	32.5095	32.5597	32.1945	32.3208	32.6549	32.6675				24	19	1	65.8	59.3	2.7	49.83	0	268.38	56157000000	188	sp|P68371|TBB4B_HUMAN	sp|P68371|TBB4B_HUMAN	1140	P68371	TBB4B_HUMAN Tubulin beta-4B chain TUBB4B PE=1 SV=1	56157000000
32.6549	32.5981	32.6108	32.694	29.8767	29.7808	32.7732	32.6515				10	10	10	54.4	54.4	54.4	11.367	0	23.538	46061000000	88	sp|P62805|H4_HUMAN	sp|P62805|H4_HUMAN	1094	P62805	H4_HUMAN Histone H4 H4C1 PE=1 SV=2	46061000000
33.0156	33.046	32.949	32.9822	32.7763	32.7183	32.6458	32.5373			+	54	54	54	28.1	28.1	28.1	248.98	0	323.31	67919000000	419	CON__Q28107;sp|P12259|FA5_HUMAN	CON__Q28107	72			67919000000
33.1362	33.1756	33.3062	33.4484	31.671	31.7574	32.5712	32.4661			+	29	29	29	60.3	60.3	60.3	68.587	0	258	66238000000	303	CON__Q3SZ57;sp|P02771|FETA_HUMAN	CON__Q3SZ57	96			66238000000
32.3111	32.274	32.0986	32.0265	32.2923	32.3101	32.5363	32.464				33	33	33	71.4	71.4	71.4	57.936	0	243.92	47682000000	280	sp|P14618|KPYM_HUMAN;sp|P30613|KPYR_HUMAN	sp|P14618|KPYM_HUMAN	602	P14618	KPYM_HUMAN Pyruvate kinase PKM PKM PE=1 SV=4	47682000000
31.4602	31.4878	31.6109	31.5377	31.9826	32.0569	32.4969	32.4488				21	21	21	64.4	64.4	64.4	35.936	0	173.54	38177000000	131	sp|P08758|ANXA5_HUMAN	sp|P08758|ANXA5_HUMAN	497	P08758	ANXA5_HUMAN Annexin A5 ANXA5 PE=1 SV=2	38177000000
31.5309	31.5371	31.6532	31.711	32.2261	32.099	32.2849	32.2953				48	48	48	47.8	47.8	47.8	123.8	0	182.89	38410000000	288	sp|P18206|VINC_HUMAN	sp|P18206|VINC_HUMAN	645	P18206	VINC_HUMAN Vinculin VCL PE=1 SV=4	38410000000
33.2741	33.2786	33.5775	33.5462	32.948	33.0027	32.3077	32.2771				75	75	75	44	44	44	272.32	0	323.31	80863000000	554	sp|P02751|FINC_HUMAN	sp|P02751|FINC_HUMAN	392	P02751	FINC_HUMAN Fibronectin FN1 PE=1 SV=5	80863000000
31.7535	31.8936	31.9116	31.8027	32.2567	32.3942	32.2809	32.2464				29	28	20	46.1	46.1	33.6	70.897	0	208.97	41620000000	203	sp|P11142|HSP7C_HUMAN	sp|P11142|HSP7C_HUMAN	543	P11142	HSP7C_HUMAN Heat shock cognate 71 kDa protein HSPA8 PE=1 SV=1	41620000000
32.9515	32.8796	32.8929	32.8024	32.3753	32.1775	32.0234	32.2184			+	25	25	19	60.8	60.8	53.7	59.299	0	260.41	57893000000	203	CON__ENSEMBL:ENSBTAP00000025008;sp|Q9H4B7|TBB1_HUMAN	CON__ENSEMBL:ENSBTAP00000025008	16			57893000000
31.9775	31.9679	31.9516	31.9944	32.3012	32.4168	32.1696	32.2109				23	23	23	64.6	64.6	64.6	43.104	0	161.25	41997000000	124	sp|Q08431|MFGM_HUMAN	sp|Q08431|MFGM_HUMAN	1224	Q08431	MFGM_HUMAN Lactadherin MFGE8 PE=1 SV=3	41997000000
33.1133	33.0846	32.9459	33.0676	32.8893	32.9696	32.0648	32.2025			+	18	18	15	52.2	52.2	43	35.979	0	91.826	71157000000	188	CON__Q03247	CON__Q03247	61			71157000000
30.9684	31.0406	31.3913	31.3267	31.6178	31.6123	32.3913	32.1592				4	4	4	24.8	24.8	24.8	17.935	0	28.529	30477000000	74	sp|P04216|THY1_HUMAN	sp|P04216|THY1_HUMAN	408	P04216	THY1_HUMAN Thy-1 membrane glycoprotein THY1 PE=1 SV=2	30477000000
31.3355	31.3775	31.1408	31.2431	31.3754	31.2193	32.131	32.1463				57	57	44	41.4	41.4	34.7	191.61	0	311.01	28259000000	320	sp|Q00610|CLH1_HUMAN	sp|Q00610|CLH1_HUMAN	1169	Q00610	CLH1_HUMAN Clathrin heavy chain 1 CLTC PE=1 SV=5	28259000000
32.9491	32.9853	32.9828	32.9248	32.526	32.4899	32.0688	32.1021			+	18	18	18	44	44	44	51.113	0	151.97	59938000000	164	CON__P17697	CON__P17697	52			59938000000
33.2883	33.2129	33.1122	33.251	32.5668	32.6302	32.2201	32.0999			+	22	22	22	43.6	43.6	43.6	65.19	0	242.61	66914000000	170	CON__ENSEMBL:ENSBTAP00000037665	CON__ENSEMBL:ENSBTAP00000037665	22			66914000000
31.3484	31.4469	31.1808	31.1418	31.1138	31.1198	32.0167	32.0743				33	33	31	66.5	66.5	63.1	53.651	0	124.43	26854000000	167	sp|P08670|VIME_HUMAN;sp|P17661|DESM_HUMAN;sp|P41219|PERI_HUMAN;sp|Q16352|AINX_HUMAN;sp|P07196|NFL_HUMAN;sp|P07197|NFM_HUMAN;sp|P12036|NFH_HUMAN	sp|P08670|VIME_HUMAN	494	P08670	VIME_HUMAN Vimentin VIM PE=1 SV=4	26854000000
31.7775	31.7553	31.7261	31.787	31.8142	31.8524	32.0185	32.0563				18	18	12	59.7	59.7	40.6	40.45	0	122.33	34845000000	157	sp|P04899|GNAI2_HUMAN	sp|P04899|GNAI2_HUMAN	419	P04899	GNAI2_HUMAN Guanine nucleotide-binding protein G(i) subunit alpha-2 GNAI2 PE=1 SV=3	34845000000
30.8967	31.074	30.9723	31.1021	31.8916	31.9418	32.0753	32.0516				16	16	15	60.2	60.2	53.6	18.502	0	109.87	29471000000	87	sp|P23528|COF1_HUMAN	sp|P23528|COF1_HUMAN	706	P23528	COF1_HUMAN Cofilin-1 CFL1 PE=1 SV=3	29471000000
30.9227	30.7988	30.7271	30.9186	31.1448	31.2251	31.9779	32.0001				19	19	19	55.5	55.5	55.5	38.714	0	112.04	24033000000	148	sp|P04083|ANXA1_HUMAN	sp|P04083|ANXA1_HUMAN	403	P04083	ANXA1_HUMAN Annexin A1 ANXA1 PE=1 SV=2	24033000000
31.3866	31.8771	31.5192	31.5724	32.2993	32.1675	31.8892	31.9518				21	21	14	56.4	56.4	34.2	40.84	0	280.67	35524000000	216	sp|P04439|HLAA_HUMAN	sp|P04439|HLAA_HUMAN	414	P04439	HLAA_HUMAN HLA class I histocompatibility antigen, A alpha chain HLA-A PE=1 SV=2	35524000000
33.2077	33.2916	32.987	33.0371	32.1514	32.1671	31.8998	31.9301			+	59	59	59	75	75	75	91.215	0	323.31	59330000000	413	CON__P06868;sp|P00747|PLMN_HUMAN;sp|P08519|APOA_HUMAN	CON__P06868	41			59330000000
32.7823	32.808	32.8351	32.822	31.9792	32.0432	31.9982	31.9285			+	13	13	13	37.7	37.7	37.7	42.663	0	131.14	50975000000	78	CON__Q58D62	CON__Q58D62	104			50975000000
33.5467	33.6678	33.2915	33.3463	32.5498	32.5927	31.8722	31.9228			+	35	35	35	64	64	64	56.44	0	273.19	73122000000	238	CON__P02676;sp|P02675|FIBB_HUMAN	CON__P02676	36			73122000000
30.3031	30.2827	30.2072	30.2064	31.385	31.4113	31.8361	31.8913				46	46	32	56.5	56.5	40.3	104.85	0	221.48	21901000000	257	sp|O43707|ACTN4_HUMAN;sp|Q9H254|SPTN4_HUMAN	sp|O43707|ACTN4_HUMAN	244	O43707	ACTN4_HUMAN Alpha-actinin-4 ACTN4 PE=1 SV=2	21901000000
31.1529	31.2254	31.5319	31.4335	33.1299	33.223	32.0473	31.8729				55	55	20	61.7	61.7	22.7	129.38	0	323.31	47020000000	265	sp|P07996|TSP1_HUMAN;sp|P35442|TSP2_HUMAN	sp|P07996|TSP1_HUMAN	474	P07996	TSP1_HUMAN Thrombospondin-1 THBS1 PE=1 SV=2	47020000000
31.4256	31.4205	31.2372	31.0451	32.7755	32.9965	32.1288	31.8559				27	27	27	73.5	73.5	73.5	51.286	0	221.9	41114000000	146	sp|Q92743|HTRA1_HUMAN	sp|Q92743|HTRA1_HUMAN	1553	Q92743	HTRA1_HUMAN Serine protease HTRA1 HTRA1 PE=1 SV=1	41114000000
32.6046	32.4851	32.2533	32.2688	32.3365	32.3666	31.9646	31.8239				11	11	11	12.5	12.5	12.5	81.537	0	32.785	49712000000	60	sp|P16070|CD44_HUMAN	sp|P16070|CD44_HUMAN	620	P16070	CD44_HUMAN CD44 antigen CD44 PE=1 SV=3	49712000000
30.431	30.2916	30.2934	30.3226	29.8419	30.2326	31.5036	31.7356			+	7	7	7	43.3	43.3	43.3	24.409	0	106.78	15932000000	35	CON__P00761	CON__P00761	25			15932000000
31.3433	31.1874	31.5013	31.5437	32.0572	32.1696	31.7532	31.7352				38	38	24	49.6	49.6	32.6	67.819	0	114.03	32129000000	272	sp|P26038|MOES_HUMAN	sp|P26038|MOES_HUMAN	725	P26038	MOES_HUMAN Moesin MSN PE=1 SV=3	32129000000
32.948	32.8371	32.8208	32.8409	31.7216	31.8069	31.6086	31.7182			+	26	26	26	31.4	31.4	31.4	106.19	0	142.3	48931000000	211	CON__Q9TRI1;sp|P19823|ITIH2_HUMAN	CON__Q9TRI1	111			48931000000
32.1518	31.8596	31.8302	31.9722	28.2314	28.0677	31.6207	31.6889				6	6	3	38.3	38.3	28.9	13.936	0	19.5	25065000000	29	sp|Q99878|H2A1J_HUMAN;sp|Q96KK5|H2A1H_HUMAN;sp|Q9BTM1|H2AJ_HUMAN;sp|Q16777|H2A2C_HUMAN;sp|Q6FI13|H2A2A_HUMAN;sp|P20671|H2A1D_HUMAN;sp|P0C0S8|H2A1_HUMAN;sp|Q93077|H2A1C_HUMAN;sp|Q7L7L0|H2A3_HUMAN;sp|P04908|H2A1B_HUMAN;sp|P16104|H2AX_HUMAN;sp|Q96QV6|H2A1A_HUMAN	sp|Q99878|H2A1J_HUMAN;sp|Q96KK5|H2A1H_HUMAN;sp|Q9BTM1|H2AJ_HUMAN;sp|Q16777|H2A2C_HUMAN;sp|Q6FI13|H2A2A_HUMAN;sp|P20671|H2A1D_HUMAN;sp|P0C0S8|H2A1_HUMAN;sp|Q93077|H2A1C_HUMAN;sp|Q7L7L0|H2A3_HUMAN;sp|P04908|H2A1B_HUMAN;sp|P16104|H2AX_HUMAN;sp|Q96QV6|H2A1A_HUMAN	523	Q99878	H2A1J_HUMAN Histone H2A type 1-J HIST1H2AJ PE=1 SV=3;sp	25065000000	Q96KK5	H2A1H_HUMAN Histone H2A type 1-H HIST1H2AH PE=1 SV=3;sp	Q9BTM1	H2AJ_HUMAN Histone H2A.J H2AFJ PE=1 SV=
30.2144	30.5949	30.5656	30.5332	31.187	31.1308	31.7279	31.6656				29	29	29	46	46	46	77.328	0	278.12	20492000000	159	sp|P21980|TGM2_HUMAN	sp|P21980|TGM2_HUMAN	685	P21980	TGM2_HUMAN Protein-glutamine gamma-glutamyltransferase 2 TGM2 PE=1 SV=2	20492000000
32.2105	32.1143	32.2367	32.2075	31.6895	31.5521	31.6543	31.6545			+	60	60	13	42	42	11.2	192.99	0	323.31	35998000000	387	CON__ENSEMBL:ENSBTAP00000007350;sp|P39748|FEN1_HUMAN	CON__ENSEMBL:ENSBTAP00000007350	4			35998000000
31.5	31.4056	31.8134	31.7703	31.046	30.9935	31.5717	31.5967			+	21	21	4	51.7	51.7	9.1	53.341	0	185.5	26748000000	163	CON__Q3MHN5	CON__Q3MHN5	92			26748000000
31.3432	31.3074	31.2702	31.2863	31.4721	31.3349	31.4458	31.5592				38	38	38	40.1	40.1	40.1	112.89	0	208.5	25155000000	229	sp|P05023|AT1A1_HUMAN;sp|P13637|AT1A3_HUMAN;sp|P50993|AT1A2_HUMAN;sp|Q13733|AT1A4_HUMAN;sp|P20648|ATP4A_HUMAN;sp|P54707|AT12A_HUMAN	sp|P05023|AT1A1_HUMAN	421	P05023	AT1A1_HUMAN Sodium/potassium-transporting ATPase subunit alpha-1 ATP1A1 PE=1 SV=1	25155000000
33.0813	33.1204	33.2927	33.2766	31.909	32.0223	31.4498	31.5465			+	30	30	30	34.5	34.5	34.5	101.51	0	149.82	57378000000	239	CON__Q3T052;sp|Q14624|ITIH4_HUMAN	CON__Q3T052	100			57378000000
30.5396	30.5738	30.9172	30.8367	31.4857	31.5305	31.6068	31.5264				41	41	41	44.6	44.6	44.6	116.04	0	175.2	22838000000	214	sp|P06756|ITAV_HUMAN	sp|P06756|ITAV_HUMAN	450	P06756	ITAV_HUMAN Integrin alpha-V ITGAV PE=1 SV=2	22838000000
30.9794	30.8258	31.3987	31.0432	NaN	28.3661	31.1256	31.5189				3	3	3	16.9	16.9	16.9	15.388	0	2.8676	15959000000	20	sp|Q71DI3|H32_HUMAN;sp|Q16695|H31T_HUMAN;sp|P84243|H33_HUMAN;sp|P68431|H31_HUMAN;sp|Q6NXT2|H3C_HUMAN	sp|Q71DI3|H32_HUMAN;sp|Q16695|H31T_HUMAN;sp|P84243|H33_HUMAN;sp|P68431|H31_HUMAN;sp|Q6NXT2|H3C_HUMAN	1143	Q71DI3	H32_HUMAN Histone H3.2 HIST2H3A PE=1 SV=3;sp	15959000000	Q16695	H31T_HUMAN Histone H3.1t HIST3H3 PE=1 SV=3;sp	P84243	H33_HUMAN Histone H3.3 H3-3A PE=1 SV=2;sp	P68431	H31_HUMAN H
30.6219	30.6384	30.8177	30.8191	31.3739	31.3949	31.3485	31.5129				27	27	27	44.3	44.3	44.3	87.057	0	152.55	21335000000	162	sp|P05106|ITB3_HUMAN	sp|P05106|ITB3_HUMAN	425	P05106	ITB3_HUMAN Integrin beta-3 ITGB3 PE=1 SV=2	21335000000
30.9108	31.0521	31.1332	31.121	31.1931	31.4678	31.3516	31.5054				9	9	3	46.7	46.7	15.2	20.825	0	25.293	23278000000	63	sp|P61224|RAP1B_HUMAN;sp|A6NIZ1|RP1BL_HUMAN	sp|P61224|RAP1B_HUMAN;sp|A6NIZ1|RP1BL_HUMAN	1045	P61224	RAP1B_HUMAN Ras-related protein Rap-1b RAP1B PE=1 SV=1;sp	23278000000	A6NIZ1	RP1BL_HUMAN Ras-related protein Rap-1b-like protein OS=Homo sapiens OX=9606 PE=2 SV=1
[truncated: 1,847 more rows]

## Sheet: proteinsOfInterest
Protein UniProt identifier	Protein Name	Gene Name	Intensity in Ectosomes	Intensity in Exosomes
Outer membrane
[truncated: 37 more rows]
