# Supplementary material for: Do Extracellular Vesicles Derived from Mesenchymal Stem Cells Contain Functional Mitochondria?
Source: Int J Mol Sci. 2022 Jul 3;23(13):7408. doi: 10.3390/ijms23137408 (PMC9266972; doi:10.3390/ijms23137408)
Supplement: Supplementary file 1 [file ijms-23-07408-s001.zip › Supplement Table S2.xlsx]

## Sheet: ectosome
Category	Term	Count	%	PValue	Genes	List Total	Pop Hits	Pop Total	Fold Enrichment	Bonferroni	Benjamini	FDR
GOTERM_CC_DIRECT	GO:0070062-extracellular exosome	1096	28.5417	2.46629e-269	P04114, Q9H0E2, Q96TA1, Q9Y265, Q71UI9, O95793, Q6ZVM7, P21926, O00391, Q92973, P28799, P08962, P27487, Q9UKU9, Q9UGM3, P49257, Q9Y277, O00154, P52209, O95562, O00159, P16104, P62244, Q96IJ6, O00161, P14174, P62241, P49006, P61158, P33908, O15400, P67936, Q9Y281, P10809, P62249, Q9H2G2, P07602, Q12841, O95336, O75923, Q9UKV8, P06756, Q9H8S9, P30626, Q9Y287, Q12846, Q9NQW7, P17405, P61163, P14384,…	3797	2217	20163	2.62518	3.11e-266	3.11e-266	2.48356e-266
GOTERM_CC_DIRECT	GO:0005829-cytosol	1900	49.4792	5.97203e-260	P04114, Q9H0E2, Q9Y265, Q9Y266, P49023, P13073, O60443, Q92973, Q00839, Q92974, P48163, Q9H4L5, O75935, Q9BQ67, P52209, Q8NE71, O00399, P19623, P42858, Q99598, P39210, P61158, Q9Y285, P33908, P10809, O14558, Q9H8S9, Q9UKV8, P06756, Q06124, Q12846, A0AVT1, P61163, P62495, P61160, P62491, Q99584, Q9Y295, P48147, Q96II8, P29401, Q92945, Q86XA9, P26373, Q9P000, P55735, P82094, Q99576, Q9H0A8, Q9Y6B6,…	3797	5388	20163	1.87258	7.53072e-257	3.76536e-257	3.00691e-257
GOTERM_CC_DIRECT	GO:0016020-membrane	1137	29.6094	4.82784e-236	Q7Z2K6, P54852, Q96TA2, Q9Y265, P30405, P54619, Q96KP1, O95793, Q8IZ07, O00148, Q6ZVM7, P13073, O60443, P21926, O60684, P60059, O14786, Q00839, P28799, Q9H4L5, P27487, Q9UIQ6, Q9UGM3, P49257, P28331, Q9Y277, Q8NE71, Q06136, P55957, P51114, O00159, P51116, P62244, P62241, Q9Y285, P61158, P33908, P67936, P10809, P62249, Q9Y282, Q92959, Q9UKV8, Q5H8A4, P06756, P30626, Q9Y287, Q12846, O95573, Q96P70,…	3797	2518	20163	2.39783	6.0879e-233	2.0293e-233	1.62054e-233
GOTERM_CC_DIRECT	GO:0005739-mitochondrion	681	17.7344	5.12171e-151	O75947, Q96TA2, Q9H845, P30405, Q9H3K2, P16219, Q8IXM3, P30520, Q8NE86, Q9P2R7, Q8IVH4, Q8IXL7, P13073, Q9UJS0, Q96DA6, O14548, P27105, P48163, Q9UGM6, O95202, Q9Y276, Q9Y277, Q9Y2X7, P48047, P28331, Q9NRX2, Q9NQ50, Q9UI09, P27361, O14561, Q9Y399, O00154, P55957, O95563, P38117, O60333, O00161, Q99595, P39210, P10809, Q6P4F2, P30626, Q9GZY8, Q9NRY6, Q12849, Q06124, P16435, P15104, O95571, Q9P0P8,…	3797	1410	20163	2.56474	6.45847e-148	1.61462e-148	1.28939e-148
GOTERM_CC_DIRECT	GO:0005925-focal adhesion	306	7.96875	2.14187e-129	P36507, Q15654, P18084, O14672, Q15417, P49023, P62917, P13987, Q6WCQ1, P13861, P21926, O00151, O15511, P46783, O14662, O14786, P61026, Q8WUM4, P27348, Q14332, Q92974, P27487, Q9UQ03, Q9Y2X7, P48960, P46782, P46781, P27361, P51911, O75131, Q9Y4L1, O00161, O60331, P62241, P61158, P00533, Q14344, P46777, P67936, P62249, Q16527, P50395, P06756, Q15555, Q13136, P04216, P22681, P62937, Q14108, O75369,…	3797	422	20163	3.85056	2.70089e-126	5.40179e-127	4.31372e-127
GOTERM_CC_DIRECT	GO:0005743-mitochondrial inner membrane	276	7.1875	9.04034e-92	Q9BUP0, O75947, O95674, Q96TA2, O43676, Q9H845, P30405, O75027, O43674, O43678, O43677, Q9H0U6, Q8IXM3, Q8NE86, Q9NX20, Q86XE3, Q9UDW1, P13073, P07195, P23786, P22695, Q9UJS0, P43155, Q96DA6, O14548, O95202, Q9Y276, P48047, P28331, Q9UI09, Q9NRX2, Q9NQ50, O14561, Q9Y399, O95563, O75251, Q709F0, O75380, Q99595, P39210, P47985, P00414, P10809, O75489, P56134, O43772, P03923, Q9NRY6, Q96ER9, P03928,…	3797	443	20163	3.30841	1.13999e-88	1.89998e-89	1.51727e-89
GOTERM_CC_DIRECT	GO:0005737-cytoplasm	1464	38.125	8.52675e-72	P04114, Q9H0E2, Q96TA1, Q9NSY0, P30405, Q9Y266, P49023, P54619, O00142, P20839, Q9BRZ2, O95793, Q8WXC6, Q9C035, Q8IZ07, O00148, O60443, P84022, O00151, O60684, Q92973, Q92734, O14787, P05455, Q92974, Q9UIQ6, Q9UGM3, P49257, Q8NE71, O00399, P51114, O00159, P51116, P62244, Q96IJ6, Q8IYM9, O00161, P14174, P42858, Q99598, P39210, Q9Y285, P49006, P61158, A6NHL2, Q9Y281, P10809, O14558, P30622, Q9H2G2,…	3797	5375	20163	1.44636	1.07522e-68	1.53603e-69	1.22663e-69
GOTERM_CC_DIRECT	GO:0005783-endoplasmic reticulum	440	11.4583	1.10753e-61	Q7Z2K6, O95674, O95433, O00264, O95793, O60568, Q8IXL7, Q9HBH5, Q96EC8, P07996, P28799, P27105, P30511, Q92604, P49257, Q08AM6, Q8IZP0, Q12959, Q06136, P37268, P42858, P62241, P33908, Q9Y282, O95456, Q5H8A4, P04216, Q99470, P56937, O95573, Q8NBQ5, P16435, P20933, P20810, P61165, O15533, O14569, P26373, Q9NRZ7, Q9P003, Q9BZF1, P17302, P17655, P82094, P62266, P84157, Q96AY3, Q9ULZ3, Q96JJ7, Q9Y6B6,…	3797	1112	20163	2.10118	1.3966e-58	1.74575e-59	1.39411e-59
GOTERM_CC_DIRECT	GO:0005759-mitochondrial matrix	218	5.67708	7.3252e-61	P30405, O00142, P16219, Q9P2R7, Q8TCS8, Q8IVH4, Q02218, O75390, Q5U5X0, P24752, Q9HAV7, Q9UGM6, Q9UKU7, P28331, O14561, P13995, Q96HY7, P38117, O75251, O15091, P30084, P23434, Q16762, P10809, Q96E11, Q6P4F2, O75489, Q96I99, O95571, Q9Y606, Q9P0P8, Q969Z0, Q9NX46, P25705, Q96CM8, Q05823, O94925, Q8N442, Q16775, P61604, Q9Y2Z4, Q8WVM0, P00441, Q92947, P36957, Q86SX6, P22570, P10109, P49590, Q6UB35,…	3797	388	20163	2.98359	9.23708e-58	1.02634e-58	8.19609e-59
GOTERM_CC_DIRECT	GO:0005840-ribosome	125	3.25521	3.30471e-48	Q96A35, Q92616, P23396, Q15813, P62917, P62081, Q9H0U6, Q9NX20, P62750, P47914, Q9Y6G3, P62910, Q6P5R6, P46783, P83731, O15235, Q13084, P62913, P62753, Q8N983, P82912, Q9Y676, P82914, Q13405, P46782, Q9NRX2, P46781, Q9Y399, P36578, Q8NE71, P62244, Q9Y3B7, Q8TAE8, P63173, P62241, P61313, P46777, P46776, P60866, P27635, P46779, P49406, P46778, P62249, Q9Y2Q9, Q9H2W6, P63220, O60783, P62899, P40429,…	3797	182	20163	3.64715	4.16723e-45	4.16723e-46	3.32784e-46
GOTERM_CC_DIRECT	GO:0005789-endoplasmic reticulum membrane	380	9.89583	6.26624e-46	Q7Z2K6, P04114, O95674, P13987, Q86TM6, Q9Y5M8, Q9Y2G5, Q9Y3I0, Q8TCS8, O60568, Q9HBH5, Q9H0U4, Q14571, Q9Y394, P60059, Q9P2B2, P61026, Q14573, O94905, Q9H4L5, P09936, Q96HY6, Q92604, Q8TC12, P49257, Q9GZZ9, Q5JRA6, Q9NRX5, Q12959, O43567, Q06136, P37268, P16234, Q9NUN5, P30519, P00533, Q9BSJ8, Q9BUN8, P67812, Q9Y282, Q9BY50, Q15436, Q5H8A4, P30626, Q9UNL2, Q14108, Q8WVM8, P56937, O95573, Q53GQ0,…	3797	1017	20163	1.98416	7.90173e-43	7.18339e-44	5.73646e-44
GOTERM_CC_DIRECT	GO:0022626-cytosolic ribosome	72	1.875	1.3085e-44	Q9Y3U8, P23396, P62917, P62081, P62280, P18124, P39019, P62750, P62277, P47914, P39023, P30050, P62910, P46783, P83731, P62913, P62753, Q07020, P46782, P46781, P36578, P62244, P84098, P63173, P61353, P62241, Q9P2K8, P62888, P61313, P62847, P05386, P46777, P46776, P62841, P60866, P27635, P46779, P05388, P46778, P49207, P61513, P62249, P25398, P32969, P18621, P42766, Q02878, P50914, P63220, P62899,…	3797	77	20163	4.96542	1.65001e-41	1.37501e-42	1.09805e-42
GOTERM_CC_DIRECT	GO:1904813-ficolin-1-rich granule lumen	92	2.39583	6.32896e-40	Q13510, Q14764, P0DMV8, P07900, P06737, P28482, P15848, P20839, P63172, P51665, Q12905, O95352, P42025, P04080, P36871, Q9P0J7, Q13162, P04040, O15511, P09972, P09211, Q13442, P55072, Q13200, P01034, P06744, O43242, Q14974, Q9Y315, P13639, P22392, Q14019, O00231, P14923, P37108, Q86VP6, P13798, O00232, P12268, Q99436, P15586, P16278, P18206, P16035, P11142, Q9NZ32, P35573, Q01432, P14174, P68104,…	3797	124	20163	3.93986	7.98082e-37	6.13909e-38	4.90251e-38
GOTERM_CC_DIRECT	GO:0042470-melanosome	77	2.00521	7.86868e-34	Q7KZF4, P07900, Q13637, P13667, P11166, P51148, P35613, O43759, P61020, P40121, P63000, Q8WUM4, P27824, P07355, P07237, P08962, P27105, P23284, Q14697, P04843, P51151, P51159, Q9H3Z4, P11021, P11142, Q93050, P54709, P30040, P49327, Q16563, P09543, P08133, P06396, Q14344, P05023, P05106, P50991, O43852, Q15758, Q9Y5S1, O00560, P55209, P30101, Q9Y4I1, P50995, P20339, Q15084, P23526, Q00610, Q15286,…	3797	103	20163	3.96979	9.9224e-31	7.08743e-32	5.65983e-32
GOTERM_CC_DIRECT	GO:0032991-macromolecular complex	260	6.77083	6.67059e-32	Q9H0E2, Q6NZI2, Q8TEW8, Q9Y4K3, Q9Y3I1, P13861, Q9NYU1, Q9NYU2, P21926, O00273, P62913, P27348, Q96DA6, Q00839, Q14694, O94905, Q92974, Q14699, Q9BQ67, Q16512, P62805, P27361, P16234, O75381, P42858, P00533, P46777, P10809, Q92600, P36969, Q13136, Q9ULH0, O95219, P62937, Q9GZY8, Q06124, Q9NQ66, P15104, Q9Y2Z0, P62491, Q9UDY8, P61165, Q01105, Q16531, P61962, Q93009, Q13263, Q8TDB6, P00441, P49593,…	3797	691	20163	1.99807	8.41162e-29	5.60774e-30	4.47819e-30
GOTERM_CC_DIRECT	GO:0048471-perinuclear region of cytoplasm	275	7.16146	4.07694e-31	Q9H0E2, P36507, Q9UBB4, O75821, P55145, O43795, O43310, Q9Y4K3, Q8IZ07, Q9H0U4, O14662, P61026, P43034, P22694, P49815, Q96QK1, P27105, O75935, Q9UIQ6, Q9UNK0, Q12959, P58546, P51114, Q99598, P42858, Q13492, O15400, P00533, Q9H2G2, Q15436, P22681, Q8NEW0, Q12846, O95573, Q9BR76, Q9H267, P51809, Q9BZG1, P62491, Q9UDY8, Q99584, Q01105, O14684, P55290, P05556, P49593, Q9Y6R4, P53794, P31946, P53671,…	3797	754	20163	1.93676	5.14102e-28	3.21313e-29	2.56592e-29
GOTERM_CC_DIRECT	GO:0000502-proteasome complex	51	1.32812	2.62891e-29	P54578, O43396, Q5VYK3, P51665, P62195, P55072, Q13200, Q15386, O43242, P55036, Q8IWV7, O00231, O00232, Q05086, Q99436, P48556, P49721, P49720, Q16401, P60900, P28066, P28065, P28062, Q06323, P35998, O00487, P62333, P20618, P25789, P25788, P40306, P25787, P25786, Q15008, Q14997, Q9UL46, O75832, P28074, P62191, Q9UNM6, P54727, P28072, P17980, Q99460, P54725, P28070, O14818, Q9UMX0, P04792, Q16186,…	3797	57	20163	4.75127	3.31506e-26	1.95003e-27	1.55724e-27
GOTERM_CC_DIRECT	GO:0005794-Golgi apparatus	353	9.19271	1.34675e-28	Q8TD43, P36507, Q9Y266, O14672, Q9NRW1, P18085, Q8TBQ9, Q9Y2G5, Q9UPN3, Q9NRW7, O60568, Q9NXS2, Q96M27, Q9H0U4, O00391, O14662, Q9P2B2, P61026, Q99805, P49815, Q13362, P28799, Q92974, Q14697, P49257, Q8NF91, Q92609, Q9GZZ9, P27361, Q12959, Q86VP6, Q9Y2H6, P50148, Q9H3Z4, P16234, Q8IYM9, Q99598, P42858, Q7Z6B0, Q13492, Q8N4V1, P33908, Q9UI14, Q6P3W7, O14558, O95456, P50395, P25398, Q9Y287, P22681,…	3797	1086	20163	1.72607	1.69825e-25	9.43474e-27	7.53432e-27
GOTERM_CC_DIRECT	GO:0005788-endoplasmic reticulum lumen	142	3.69792	7.03696e-28	P04114, P02452, P55268, Q9BTV4, P07108, P55145, O14672, P14314, P11047, Q9NYU1, Q96D15, O60568, Q9NYU2, P0C0L4, Q5JU69, Q8NBJ5, Q9UBS4, O00391, Q8NBJ4, Q96DZ1, Q8NBJ7, Q9BZQ6, P07996, P07237, P23284, Q07065, P78536, Q14697, Q9BS26, P10768, Q5JRA6, P27361, Q9Y4L1, Q08431, O60613, P09382, Q9Y680, Q32P28, P08572, P05067, Q6UW63, Q8WWX9, Q06481, Q12841, O43493, P12111, P30101, Q8TED1, Q03405, O76061,…	3797	307	20163	2.4562	8.8736e-25	4.67032e-26	3.72959e-26
GOTERM_CC_DIRECT	GO:0005765-lysosomal membrane	158	4.11458	2.38567e-27	O75787, Q9H444, Q9P2R3, Q01650, Q8IV08, P13473, P42345, Q9HBH5, Q7L523, Q99523, Q96BM9, Q9NUM4, P62879, Q15382, P61421, Q96QK1, P62873, P07355, Q86WC4, O15118, P28799, P08962, P27487, P30511, Q9BTU6, Q13488, Q9UIQ6, Q6EMK4, Q9UNK0, Q9HAV0, O43567, P78537, P50148, Q9H3Z4, P15144, Q6P9B6, Q9BZH6, Q9H270, Q9NUN5, Q9HC07, Q8IWA5, Q96CW1, O15400, Q8N697, Q9UI12, P49768, Q9Y2Q5, P07602, P10619, P29992,…	3797	363	20163	2.31135	3.00832e-24	1.50416e-25	1.20118e-25
GOTERM_CC_DIRECT	GO:0034774-secretory granule lumen	75	1.95312	7.07684e-27	Q14764, P07900, P06737, P20839, P63172, P51665, O95352, P42025, P04080, Q13162, P04040, O15511, P09972, P09211, P55072, Q13200, P06744, O43242, Q9Y315, P13639, P22392, Q14019, O00231, P37108, Q86VP6, O00232, P12268, Q99436, P18206, P11142, P35573, Q01432, P14174, P68104, Q92882, P06396, P01024, P46976, P50990, P09429, P50395, P00491, P28066, P14618, P12956, P62937, P32320, P35998, O00487, O00764,…	3797	115	20163	3.4632	8.92389e-24	4.24947e-25	3.39351e-25
GOTERM_CC_DIRECT	GO:0005747-mitochondrial respiratory chain complex I	45	1.17188	4.62291e-26	P56556, O75306, P03886, O43676, O43674, O95139, O75489, P03923, O00483, O43678, O43677, P03905, O95298, O95299, Q9P0J0, P17568, O96000, P19404, Q9Y6M9, Q16795, P03891, P56181, O15239, O43181, O00217, O75438, O95168, P51970, O95169, P03897, Q9Y375, P28331, Q9UI09, O14561, O95182, O43920, P03915, Q96CU9, Q16718, O95167, O75251, O75380, Q9NX14, Q86Y39, P49821	3797	50	20163	4.77922	5.82949e-23	2.64977e-24	2.11603e-24
GOTERM_CC_DIRECT	GO:1990904-ribonucleoprotein complex	89	2.31771	3.52318e-24	P52597, P23396, P0DMV8, Q9Y265, P67809, P52272, Q06787, Q96EP5, P62081, Q8IXM3, P18124, Q12905, P10155, Q12906, P42704, Q13283, Q92499, Q9Y230, P46940, P09651, Q99729, P62753, Q00839, P05455, P38919, P51991, Q15029, P06748, P13639, P55795, P60709, Q09161, P04406, P46782, P46781, P57772, Q01085, P36578, P38159, P19338, P37198, P22626, P11142, P61353, P62241, Q92841, Q7Z7H8, P46777, P05388, Q9UKV8,…	3797	162	20163	2.91736	4.44273e-21	1.88666e-22	1.50663e-22
GOTERM_CC_DIRECT	GO:0005769-early endosome	129	3.35938	3.59078e-24	P04114, C4AMC7, P36507, Q5VYK3, Q13637, Q13636, O43795, Q9Y6W5, Q9Y2G3, Q9H3S7, Q9P2R3, P61020, Q99523, P04083, Q9UK41, Q9UMY4, O14786, Q8IWB7, P61421, Q96QK1, P07355, Q14694, Q14699, Q9H5N1, Q9UNK0, P27361, Q01484, P42858, Q9H270, Q13492, Q8N4V1, Q567U6, O15400, P05067, Q15036, P10809, Q9BUN8, Q15276, O60291, O75923, O95219, Q15836, Q9UN37, Q9H269, Q9Y4E1, Q9Y3C0, O60784, P35240, Q9GZP9, Q9UJ41,…	3797	286	20163	2.39518	4.52798e-21	1.88666e-22	1.50663e-22
GOTERM_CC_DIRECT	GO:0022625-cytosolic large ribosomal subunit	48	1.25	6.12604e-24	Q9Y3U8, P32969, P62917, P18124, P18621, P42766, P62750, Q02878, P47914, P50914, P39023, P30050, P62899, P62910, P40429, P83731, P62913, Q07020, P26373, P62906, P62829, Q59GN2, P36578, P35268, P18077, Q9BYD6, P51116, P84098, P63173, P61254, P61353, Q02543, P62888, P62987, P61313, P05386, P46777, P46776, P05387, P27635, P46779, P05388, P62424, P46778, P49207, Q969Q0, P61513, Q9UNX3	3797	59	20163	4.3202	7.72493e-21	3.08997e-22	2.46757e-22
GOTERM_CC_DIRECT	GO:0005762-mitochondrial large ribosomal subunit	46	1.19792	6.9511e-24	Q7Z6M4, Q96A35, Q96DV4, Q6P1L8, Q7Z2W9, P52815, Q96EL3, Q8IXM3, Q86TS9, Q9H0U6, Q9H2W6, Q9P015, Q5T653, Q9NVS2, Q9BQC6, Q9NX20, Q9NWU5, Q9Y6G3, Q9BZE1, Q14197, Q4U2R6, Q9HD33, Q13084, Q9H9J2, Q9NYK5, Q96GC5, Q8N983, Q9NP92, Q13405, Q9NRX2, Q8N5N7, Q9NQ50, O75394, Q9Y3B7, Q8TCC3, Q9P0M9, Q9BYD3, Q9BYD2, Q9BYD1, Q6P161, Q7Z7H8, P09001, Q9BRJ2, Q7Z7F7, P49406, Q16540	3797	55	20163	4.4413	8.76533e-21	3.37128e-22	2.69221e-22
GOTERM_CC_DIRECT	GO:0030027-lamellipodium	98	2.55208	1.32956e-23	C4AMC7, Q14444, Q9Y6W5, P19174, P49023, P63172, O15357, O15511, Q9UH65, Q92574, Q9P2B4, P07237, P47756, P27487, Q9Y2X7, Q8IZP0, Q99755, Q9Y4D7, Q8WX93, P61158, Q16643, P06396, P50552, O15144, O15145, P11940, Q12846, Q13418, Q9BR76, Q9UHY1, P51809, Q9Y2A7, P61160, Q00535, P23528, P35241, P35240, Q14195, O94929, Q9UJU6, P05556, Q14118, Q16658, O00571, P35222, Q7L576, O60716, P56945, Q86YL7, P28827,…	3797	191	20163	2.72463	1.67658e-20	6.20955e-22	4.95878e-22
GOTERM_CC_DIRECT	GO:0022627-cytosolic small ribosomal subunit	40	1.04167	1.0455e-22	P25398, P23396, Q71UM5, P62081, P62280, P39019, P62277, P62273, P63220, P61247, P46783, P62857, P62979, P62851, P69905, P08865, P62753, P62854, P82912, Q9BY44, P08708, P46782, P46781, Q7Z478, P42677, P62244, P62266, P62861, P15880, P62263, P05161, P62241, P62987, P62701, P62847, P62841, P62269, P60866, P62249	3797	45	20163	4.72022	1.31838e-19	4.7085e-21	3.76008e-21
GOTERM_CC_DIRECT	GO:0005768-endosome	131	3.41146	2.63453e-21	O15243, Q9H444, Q9H3S7, Q9P2R3, Q6ZVM7, P61020, P62993, Q9NUM4, P04083, O15511, Q9UK41, Q8WUM4, O95716, P61026, Q99805, Q96QK1, P07355, P28799, Q9BTU6, Q9Y3R5, Q14699, Q16512, Q9UNK0, Q8N3D4, Q9H270, P00533, O15400, P05067, Q15036, Q15276, O75923, O43493, O15144, Q9UN37, Q9H269, Q9Y4E1, Q12846, Q9Y6I3, Q03135, Q8WXA3, P17405, O60826, Q9NX40, Q9H267, O60784, P62491, Q9NR09, O60664, O15498, Q9Y5X3,…	3797	311	20163	2.23679	3.32215e-18	1.14557e-19	9.14819e-20
GOTERM_CC_DIRECT	GO:0015629-actin cytoskeleton	111	2.89062	8.40747e-20	Q15019, O43795, Q9Y6W5, Q15417, Q6WCQ1, Q9UPN3, Q13085, O15511, Q9UH65, P46940, Q9P2B4, Q12792, P47755, Q9C0C2, P47756, Q5T3F8, P07910, Q15942, P78536, Q9UQ03, P53814, O95166, Q9H792, Q9H553, Q05682, O00159, Q8WX93, P61158, P60981, Q16643, P06396, Q9Y281, P50552, Q12965, O15144, Q96IZ0, O15145, O75369, Q9NRY4, O15143, Q9NQW6, Q5TZA2, P61160, P23528, Q9NZQ7, O94929, Q9UMS6, Q9Y696, Q16658, Q03001,…	3797	253	20163	2.32979	1.06018e-16	3.53394e-18	2.82211e-18
GOTERM_CC_DIRECT	GO:0015935-small ribosomal subunit	29	0.755208	1.07349e-19	P23396, P63244, P62273, P63220, O60783, P62857, P62979, O15235, P62851, P08865, P62753, P62854, P51398, P06748, P46782, Q9Y399, P46781, P62266, P62861, P15880, Q9Y3D3, P62701, P62847, P62841, P62269, P60866, P82932, P82933, P62249	3797	29	20163	5.31024	1.35367e-16	4.36669e-18	3.48712e-18
GOTERM_CC_DIRECT	GO:0005635-nuclear envelope	91	2.36979	7.3441e-19	P80303, Q14203, Q12982, Q9BUP3, Q8IZQ1, Q9H444, O43633, Q9Y3I0, P35658, Q8IXM6, Q9NUU6, P42345, Q99720, Q99567, Q5JU69, Q96AG4, P63165, Q9BW27, Q8WWI1, Q92575, P43034, O94901, Q9NRG9, Q8WUM0, O15118, O15173, P46060, Q14974, P06703, Q8NF91, O14880, P27361, O75531, Q96BI1, Q8NE71, O75694, Q14739, P37198, P12270, Q07812, Q9BVL2, Q9GZM8, P27797, P36969, Q9NXH8, P57740, Q12769, Q96P70, O95373, P50995,…	3797	193	20163	2.50379	9.26091e-16	2.89403e-17	2.3111e-17
GOTERM_CC_DIRECT	GO:0010008-endosome membrane	106	2.76042	1.99619e-18	P04114, O15243, O43795, O75787, Q9UBB6, Q9P2R3, Q9NRW7, Q9Y4K3, Q99523, P04083, Q96EK6, Q9UK41, Q99805, P61421, Q96QK1, P08962, Q13488, Q92609, Q08AM6, Q9H6X2, Q92562, O60331, Q9HC07, P00533, Q15036, Q6P3W7, Q9Y2Q5, Q9Y287, Q9UN37, Q14108, Q5VIR6, O60664, Q15286, Q9BRG1, P27449, P49754, Q9ULQ1, Q9NZ09, P22314, P49757, P11717, P05556, P01130, P07339, P04626, Q13546, P11279, Q86XR7, Q9UKG1, O75351,…	3797	245	20163	2.29749	2.51719e-15	7.62785e-17	6.09139e-17
GOTERM_CC_DIRECT	GO:0000139-Golgi membrane	207	5.39062	4.76947e-18	P13747, O14672, Q9NRW1, P13987, Q8TBQ9, Q9NRW7, Q9NXS2, Q9H0U4, O00391, Q96EC8, O14662, P61026, Q92614, P30511, P49257, Q08AM6, O43567, Q9Y2H6, P08174, Q8N4V1, Q5T2E6, P33908, P00533, Q15436, Q9Y287, Q14108, Q8WVM8, Q8IUD2, O15533, Q9BXS5, P61966, Q9UJU6, P01893, Q9NRZ7, P17302, P82094, Q04721, P01889, Q13393, P60520, Q9ULZ3, O14579, Q15334, Q9BUL8, P62820, P41743, Q9UIL1, Q92538, O43752, P50570,…	3797	625	20163	1.75875	6.0143e-15	1.76891e-16	1.4126e-16
GOTERM_CC_DIRECT	GO:0005741-mitochondrial outer membrane	88	2.29167	7.60855e-18	Q9NZJ7, Q9P291, Q9UBF8, Q13637, Q8WWI5, O00429, O96008, O00264, P32189, Q9NQ88, P50416, Q8IXI1, Q8IXI2, P15531, P42345, O60488, O94826, P01116, Q14410, P00387, Q15785, Q9BUK6, Q9Y6C9, Q9Y512, Q15149, Q9BRQ8, O43169, Q9Y277, P11532, Q96AG3, Q96B49, P55957, Q86WV6, Q7L311, Q07817, Q9NVT9, Q07812, Q9NVH0, Q8IWA4, Q9NVH1, P09543, P55084, Q13057, Q8N5K1, P45880, Q9GZY8, Q8NBU5, O75323, O95573, P49281,…	3797	189	20163	2.47249	9.59438e-15	2.74125e-16	2.18909e-16
GOTERM_CC_DIRECT	GO:0005793-endoplasmic reticulum-Golgi intermediate compartment	50	1.30208	5.39387e-17	P80303, Q9Y3Q3, Q9UBF2, Q92538, Q5VYK3, Q9NRW1, Q12907, P50454, Q969H8, Q9NYU1, Q9NYU2, Q9Y3A6, Q96EK6, Q02818, Q96KG9, Q92614, Q969X5, P07237, Q13445, Q9Y678, P49257, Q9BS26, Q53F39, P53618, P15144, P11021, Q7Z7H5, P33908, P02751, P09429, Q9Y6Y8, O15260, Q14789, Q15084, O15258, Q15363, P49755, Q9BVK6, P30533, Q8N3R9, Q9Y217, P24390, P53990, Q86XR7, Q9P003, O75396, Q9H0V9, O95070, Q99653, Q5BJH7	3797	80	20163	3.3189	6.80167e-14	1.88935e-15	1.50879e-15
GOTERM_CC_DIRECT	GO:0031901-early endosome membrane	83	2.16146	6.20563e-17	Q9BZV1, C4AMC7, Q13636, Q96PE3, P04439, P13747, Q7Z3U7, Q9Y2G3, Q8IV08, P51148, P61020, Q9UEU0, Q99961, P04083, Q9UMY4, O94907, Q9H7F0, Q01968, Q13286, P61106, P30511, Q9BTU6, Q9Y3R5, Q9UL25, Q08AM6, P51790, Q96J02, P10321, Q9NX76, Q8NB49, Q92562, Q9HC07, Q8N4V1, Q15075, O60493, P00533, O15400, Q8N697, P49768, Q15276, Q86Y82, O95219, Q9Y4E1, P17693, P29590, Q03135, O75165, O60749, Q9H267, P50479,…	3797	178	20163	2.47613	1.39999e-13	2.11494e-15	1.68894e-15
GOTERM_CC_DIRECT	GO:0035578-azurophil granule lumen	54	1.40625	6.50741e-17	Q9H0E2, Q14204, P28482, P15848, P30041, P20839, P17900, Q9Y5Z4, P00387, P55072, P07355, O75629, Q9UQ80, P28799, Q96CS3, P07437, P61916, Q9BTY2, Q9H7Z7, P11216, O00754, Q7Z4R8, P15586, P16278, Q9NZ32, P07686, Q6XQN6, P01024, Q01518, Q9UHL4, P50990, P02792, P50395, P10619, Q13217, O00560, P20933, Q01469, P61160, P78371, P53396, P53990, P34059, Q99460, Q9Y2J8, P68371, P53634, P15289, Q9BRF8, Q99536,…	3797	91	20163	3.15113	1.39999e-13	2.15943e-15	1.72446e-15
GOTERM_CC_DIRECT	GO:0043231-intracellular membrane-bounded organelle	270	7.03125	1.7782e-16	Q9UHN6, P04114, P37837, P30405, O14672, P67809, Q9P2R3, Q9Y3I0, Q6NZI2, Q96D15, P61020, O00391, Q8NFJ5, O14662, Q9BQG0, Q8WUM4, O94901, P09497, Q15785, Q92734, P48723, P08962, Q9H4L5, P55039, Q14697, Q9H5N1, Q92609, Q08AM6, Q9GZZ9, Q5JRA6, O43567, Q9H3Z4, Q9NW15, Q9NUN5, Q13492, P78383, Q567U6, Q52LJ0, P07602, P25398, Q13813, Q9Y287, P62937, Q05397, P16435, P51809, O00291, P62491, Q9BXS5, P61966,…	3797	899	20163	1.59485	2.79998e-13	5.74951e-15	4.5914e-15
GOTERM_CC_DIRECT	GO:0005856-cytoskeleton	180	4.6875	2.53541e-16	Q9NYL9, Q96NE9, Q15654, P28289, O95834, Q9Y6W5, Q15417, Q15813, P49023, P15924, Q9UPN3, Q9P0V9, P63167, Q96EK5, Q9UEY8, Q96AC1, P11171, O00151, O15357, P61026, Q99805, Q92574, Q12792, P07237, P47756, Q92974, P27105, P52565, P54105, Q07065, Q15149, Q13884, P49773, Q9BSK0, Q8NF91, P27361, Q8IZP0, P51911, Q01484, P53814, Q05682, P84095, Q15392, P46939, Q01995, P49006, Q9UBT7, P49368, Q16643, O43294,…	3797	535	20163	1.78662	2.79998e-13	7.99287e-15	6.38288e-15
GOTERM_CC_DIRECT	GO:0005764-lysosome	117	3.04688	7.08114e-16	Q13510, O75787, P12931, P13473, P42345, Q7L523, Q99523, Q9P2J5, Q9NUM4, Q9BWS9, P49815, P45974, Q96QK1, O15118, P28799, Q13488, Q9UHG3, Q01085, Q01484, O95166, Q9H270, O15400, P07602, P10619, Q9UN37, Q14108, Q9H269, P17405, Q9NX40, Q9H267, Q0VGL1, P20933, P00966, P04062, Q15165, P49754, Q9ULQ1, O14964, Q9NRA2, Q3ZAQ7, P48426, Q8TDB6, P00441, P01130, P07339, P07858, P11279, P54802, P34810, Q86VN1,…	3797	301	20163	2.06412	8.39995e-13	2.17788e-14	1.7392e-14
GOTERM_CC_DIRECT	GO:0035577-azurophil granule membrane	40	1.04167	9.37939e-16	P07602, O15260, P15309, Q9Y2G3, Q9P0L0, O95298, P39656, P51148, O75165, P10253, O43759, P13473, P51809, Q8NF37, Q9H0U3, O60784, Q96BM9, Q99829, P15291, O95716, P27449, P61224, P01893, P42785, P08962, P27105, O95721, Q07065, Q6IAA8, Q7Z7N9, P11279, P10620, P48060, P34810, O75131, Q9NV96, Q9H3Z4, Q9NX76, Q92542, P49768	3797	58	20163	3.66224	1.11999e-12	2.81605e-14	2.24882e-14
GOTERM_CC_DIRECT	GO:0031982-vesicle	77	2.00521	3.78148e-15	P0DMV8, O43795, P13987, Q9H444, Q9UEU0, P04083, Q6Y7W6, Q8NFJ5, P62879, P61586, P09211, P07355, Q14254, Q13561, O14745, Q92974, P27105, Q9UNK0, P60709, P04406, O94832, Q13409, O00159, O75061, P60660, P14174, O60499, Q13492, O15400, P42892, Q9UM54, Q9UHL4, P50395, Q86Y82, Q12965, P14618, Q8NEW0, P62937, Q9Y5K6, P33176, Q9H6S3, Q9P0L0, Q12929, Q9Y4I1, P15311, P20338, Q9BZG1, P20337, P62491, P60033,…	3797	168	20163	2.43386	4.75997e-12	1.10894e-13	8.85569e-14
GOTERM_CC_DIRECT	GO:0055038-recycling endosome membrane	54	1.40625	5.78743e-15	C4AMC7, Q96PE3, P04439, P13747, Q9UNF0, Q9Y2G3, Q9UEU0, O14828, P63000, P61225, P61026, Q9H7F0, Q92930, P61106, P30511, P51153, Q15907, P10321, Q9NX76, Q8NB49, O15126, O15127, Q6PCB6, Q6IQ22, Q86Y82, Q15836, P17693, Q96CV9, P30101, P50479, Q9H223, P20338, P62330, P62491, Q15286, P61006, Q92597, Q9NZQ7, Q7Z3C6, P61769, Q9ULQ1, P02786, P01893, Q969E2, Q9Y3L5, Q8N3F8, Q9BXF6, P01889, Q92581, Q9NZN3,…	3797	98	20163	2.92605	7.27995e-12	1.65862e-13	1.32453e-13
GOTERM_CC_DIRECT	GO:0031966-mitochondrial membrane	72	1.875	9.23652e-15	P00395, P56556, Q9H845, O00429, P50570, O15121, Q9Y3M8, O43678, P03905, Q96I36, Q9P0J0, P50336, Q00796, Q02218, P13073, Q5U5X0, P04083, Q16795, O14786, P20674, O15239, O15294, P10606, Q96A26, P22392, O14561, P14406, Q9P0S9, Q709F0, P12074, Q5K4L6, Q9UBX3, Q15070, P00414, Q05193, P26440, P09669, Q9NP80, P03886, Q9Y320, O95139, O75489, P45880, Q9P032, P03923, O00483, P14854, P33897, Q9BXK5, P17252,…	3797	154	20163	2.48271	1.16199e-11	2.58828e-13	2.06693e-13
GOTERM_CC_DIRECT	GO:0030176-integral component of endoplasmic reticulum membrane	64	1.66667	1.01311e-14	Q96A33, O95470, Q86TM6, Q9NXW2, Q99442, Q969X5, Q13286, Q12797, Q9Y679, Q9UM00, Q9Y4P3, Q16799, Q6NTF9, Q5UCC4, O75298, O76024, Q15629, Q9BW60, Q9BV81, Q86WV6, P11021, Q8N4V1, P78383, Q8NBI6, Q9BSJ8, Q969S0, Q9HCU5, Q9BUN8, Q15035, Q9Y282, Q9HD20, Q8N766, Q9P2X0, Q96G97, Q5H8A4, Q8TB61, O75844, Q9P035, Q9C0E8, Q9NZ01, Q9Y6A9, Q9NPA0, Q9GZP9, Q969N2, Q15041, Q9NQC3, Q9UBM7, Q15125, Q9H3H5, P61619,…	3797	129	20163	2.63454	1.27399e-11	2.77723e-13	2.21782e-13
GOTERM_CC_DIRECT	GO:0001726-ruffle	54	1.40625	1.76136e-14	Q14247, Q9Y6W5, P19174, P12814, P63092, Q9UHB6, P35579, P40121, O00592, Q9Y4G6, P46940, P07355, O14745, Q9UL26, P08648, P06703, P22392, P13796, Q9BT40, O00159, Q8WX93, Q96S97, Q9HD67, P06396, Q9UM54, P30622, Q9Y5K6, O43739, Q9Y4I1, P15311, P62330, P20339, Q9Y2A7, P20936, Q00534, P35240, Q9Y5X1, Q9Y5X3, Q9UJU6, Q14155, Q9Y490, P05556, P21281, Q16658, Q9UKG1, Q7L576, Q9NR12, P56945, Q86YL7, Q8NEU8,…	3797	100	20163	2.86753	2.22599e-11	4.7257e-13	3.77381e-13
GOTERM_CC_DIRECT	GO:0033116-endoplasmic reticulum-Golgi intermediate compartment membrane	46	1.19792	2.67122e-14	Q9Y3Q3, O15260, P13987, Q9P299, Q12907, Q96RQ1, Q9H0U4, Q9Y3A6, Q15363, O15533, P49755, Q96GC9, O15498, Q9BVK6, Q969X5, Q3ZAQ7, Q10472, Q92508, Q13445, P26572, P51572, P24390, P49257, O95406, Q53F39, Q9Y6N7, Q15904, Q08379, O75396, Q86WV6, P53634, Q8NI22, P08174, Q02388, O95070, Q9UBR2, Q13190, Q5BJH7, P48730, O14653, Q03518, Q03519, P61019, P27797, Q9Y282, Q8N511	3797	78	20163	3.13168	3.37398e-11	7.01753e-13	5.60401e-13
GOTERM_CC_DIRECT	GO:0005763-mitochondrial small ribosomal subunit	25	0.651042	3.43137e-14	Q96EL2, Q9Y2Q9, Q9NVS2, Q9Y6G3, O60783, Q92552, O15235, Q9Y291, P82921, P82912, Q9Y2R5, Q9Y676, P82914, P51398, Q9Y399, Q9Y2R9, Q9BYN8, Q9Y3D3, P82650, Q92665, P82673, P82675, P82930, P82932, P82933	3797	28	20163	4.74129	4.32597e-11	8.83053e-13	7.05182e-13
GOTERM_CC_DIRECT	GO:0070469-respiratory chain	26	0.677083	3.66207e-14	P00395, P56556, O75306, Q9BW72, O43676, P03923, P03905, O95298, Q9P0J0, O96000, Q9Y6M9, P00403, P03891, O15239, O43181, O00217, P51970, P03897, Q9UI09, P99999, O43920, P03915, O75251, P49821, Q9Y241, P00156	3797	30	20163	4.60221	4.61997e-11	9.23575e-13	7.37541e-13
GOTERM_CC_DIRECT	GO:0030670-phagocytic vesicle membrane	44	1.14583	7.05585e-14	Q13637, Q15836, P04439, P50570, P13747, Q8NEB9, Q9Y487, Q12846, Q86YS6, P17693, Q99570, P51149, Q86T03, P13473, P51809, Q9BZG1, P20339, P15153, Q8N8Y2, O15533, P61006, P61026, P27449, P61421, P61769, Q01968, P01893, Q92930, Q9UL26, P30511, Q13488, Q9UGM3, P51151, P12429, Q15907, Q9ULC3, O75396, P10321, Q93050, O00161, P01889, Q03518, Q03519, P27797	3797	74	20163	3.15744	8.90394e-11	1.74459e-12	1.39318e-12
GOTERM_CC_DIRECT	GO:0005770-late endosome	67	1.74479	1.12789e-13	P36507, Q5VYK3, P28482, Q9P253, Q99570, P12931, O43237, Q4G0F5, Q8IZ07, P51149, P13473, Q9Y3E7, Q9BWS9, P62834, Q96AX1, Q96QK1, Q13286, P28799, P61106, Q9UL26, Q13488, Q8IY95, P51151, Q9UNK0, P51790, Q9BQS8, P27361, P51159, P11142, Q8TCE6, P20645, Q8IYI6, P42858, Q9H270, O15400, Q9BUN8, Q9Y2Q5, P07602, O75923, Q9ULH0, Q9UN37, Q8NEB9, Q9H269, P49281, Q9H267, Q9Y4I1, Q9UBQ0, Q9GZP9, Q9BRK5, P49754,…	3797	144	20163	2.47074	1.42239e-10	2.73514e-12	2.18421e-12
GOTERM_CC_DIRECT	GO:0005938-cell cortex	73	1.90104	1.2993e-13	P06733, Q15019, Q15139, Q14204, Q14247, Q14203, P49023, Q8TEW8, Q9Y4K3, P35580, Q96AC1, Q9UEY8, Q9UJW0, O14908, P11171, P63000, Q14571, P61587, P43034, P61586, Q92574, P07355, P29966, O94832, Q86YR5, Q96J02, P19338, P84095, P46934, Q7Z460, Q9P0K7, P63096, P08134, Q9HD67, O94915, P24844, Q9UM54, O43491, Q14980, P09104, P21333, P49768, Q5TBA9, P78368, P29279, Q13813, Q13459, O75369, Q9NQW6, Q12802,…	3797	164	20163	2.36371	1.63799e-10	3.09136e-12	2.46867e-12
GOTERM_CC_DIRECT	GO:0042788-polysomal ribosome	27	0.703125	1.38273e-13	Q9Y3U8, Q92615, P62917, Q8TCS8, Q02878, P62273, P63220, P62899, P62910, P83731, P62857, P62913, Q6PKG0, P62854, Q07020, O15372, P20290, P13639, P62906, Q8NE71, Q08211, P62266, P84098, P63173, Q02543, P62888, P62424	3797	33	20163	4.34475	1.74299e-10	3.22894e-12	2.57854e-12
GOTERM_CC_DIRECT	GO:0045121-membrane raft	96	2.5	1.08178e-12	O15162, Q13158, P56199, P07948, P12931, Q6NZI2, P35613, P50454, P13473, O00592, P07195, P61225, P01116, P46940, P07355, O94905, P46108, O15118, O14745, Q13286, P25445, P27105, P42226, P27487, P07437, Q9BTU6, P60903, Q14699, P78536, P13639, P51636, Q12959, P11532, Q01484, Q96J84, O00159, P35052, P18206, P67775, P08174, P63096, Q96S97, P41240, P05141, P23634, P00533, P42574, P05023, P05067, O43293,…	3797	251	20163	2.03101	1.36415e-09	2.48022e-11	1.98064e-11
GOTERM_CC_DIRECT	GO:0045335-phagocytic vesicle	40	1.04167	1.81516e-12	P06756, Q86Y82, Q13637, Q13636, P18084, O43752, Q15836, O75369, O00186, P33176, Q86YS6, O75044, Q4G0F5, P30101, P51149, P50995, P51809, Q9BZG1, P42345, P20339, P63261, P62491, P61006, P62834, P61764, P60953, P61106, Q92930, Q9UL26, Q15942, O95466, P51151, Q9UNK0, P51790, Q15907, Q9ULC3, O00159, P08670, Q9BXF6, P06396	3797	68	20163	3.12367	2.28899e-09	4.08735e-11	3.26405e-11
GOTERM_CC_DIRECT	GO:0030496-midbody	75	1.95312	4.49097e-12	Q96FZ7, Q9Y2S7, Q15019, Q15018, Q9H0A0, Q9Y266, P50570, O95239, Q9H444, O43633, P11166, Q96CT7, P35580, O60645, P63244, Q99569, Q9Y3E7, Q96BM9, O00471, Q9H2D6, P28838, P46940, P61586, P07355, Q00839, Q9H0H5, O75935, Q16512, Q13526, O75410, P11021, P63096, P04899, Q9BVP2, Q9UN37, Q8NEB9, Q7Z7K6, Q02241, P84090, Q9NQW6, P36405, P50995, Q9NR09, P35241, Q9HC35, Q9H9H4, P61006, Q9Y371, P60953, Q9H1H9,…	3797	181	20163	2.20038	5.6631e-09	9.9353e-11	7.93406e-11
GOTERM_CC_DIRECT	GO:0005758-mitochondrial intermembrane space	47	1.22396	5.08899e-12	Q9H3M7, O95831, O00746, P07948, Q8IYU8, Q9BRT2, P36404, P17568, P50336, Q9BPX6, Q8TCS8, P55789, Q9NR28, Q6FI81, P36551, P54819, P04040, O60220, Q16891, P00441, Q53H12, P51970, P28331, Q12931, O43464, P99999, Q9Y5L4, O43920, Q9Y6H1, P62072, Q9H078, P23919, P78537, P52888, P34897, P17655, O60313, Q4VC31, Q14061, Q9Y5J7, Q9Y5J6, Q99497, Q9UJZ1, Q96AY3, Q9BYT8, Q9BSF4, Q9Y3B8	3797	90	20163	2.77313	6.41728e-09	1.10642e-10	8.83554e-11
GOTERM_CC_DIRECT	GO:0031902-late endosome membrane	60	1.5625	1.20877e-11	Q96FZ7, Q9BZV1, Q9P253, Q9H444, O43633, Q8IV08, Q86T03, P51149, P13473, Q9UEU0, Q9Y3E7, Q96BM9, Q9NUM4, Q9UK41, Q96AX1, Q9H7F0, P07355, O15118, Q13286, P08962, Q9UNK0, Q08AM6, P51790, O43567, Q92562, Q9H270, Q9HC07, P08133, Q9UN37, Q14108, Q9H269, P49281, Q9H267, P51809, Q96SU4, Q9H9H4, Q9BWQ6, Q15043, P49754, Q7Z3C6, Q01628, Q8NEZ2, Q9BY43, Q6IAA8, P11279, Q86XR7, Q9BXB4, O75351, P34810, Q96H20,…	3797	133	20163	2.3956	1.52425e-08	2.58348e-10	2.0631e-10
GOTERM_CC_DIRECT	GO:0005912-adherens junction	70	1.82292	1.82823e-11	Q9NYL9, Q96TA1, P78344, O14672, Q15417, P07948, Q07157, Q8TEW8, P35579, P35611, Q99569, O00192, P23229, P35221, Q96AC1, O00151, P04083, Q8WWI1, P55196, P61026, Q15262, P07355, Q14254, Q9C0C2, P26232, Q15942, Q13444, P30559, P60709, P26196, P19022, P14923, Q96JY6, O96013, P18206, O00161, O60331, Q9HCM4, Q8TCZ2, P05783, Q12965, P55287, O00560, Q9NYB9, O43739, Q0ZGT2, P50479, P15311, Q9UDY2, P15151,…	3797	168	20163	2.2126	2.30539e-08	3.84233e-10	3.06838e-10
GOTERM_CC_DIRECT	GO:0042645-mitochondrial nucleoid	30	0.78125	2.27716e-11	Q9Y2S7, Q7L0Y3, P45880, Q12849, Q9BRT2, O76031, P38646, Q00059, Q9NYY8, Q04837, P42704, Q96AG4, Q7L2E3, Q8IYB8, Q9NVI7, Q8WVM0, P40939, P49411, P36776, O00411, P34897, P11182, P05141, Q96EY1, P55084, P49748, P21796, Q99714, P04179, P06576	3797	45	20163	3.54016	2.87151e-08	4.70738e-10	3.75919e-10
GOTERM_CC_DIRECT	GO:0031410-cytoplasmic vesicle	111	2.89062	2.92511e-11	P54578, Q9BYX2, Q5VYK3, Q9NRW1, Q99523, P62195, Q07866, O14786, P09496, Q92974, Q9BTU6, P57737, Q9Y679, P10768, Q86VX2, P51636, Q658Y4, Q9UKM7, O95166, P84095, O60333, Q9BZH6, Q96CW1, P33908, Q15036, Q96PP9, Q9GZQ8, O75923, Q8NEW0, P18065, Q03135, Q15717, Q9BTT0, P62491, Q9Y5X1, Q9BXS5, Q7Z3C6, P00441, Q9NVA1, P50281, P04626, Q8TD16, Q9UHI8, Q03001, Q9UKG1, Q86YL7, Q8NEU8, P60520, O14579, P09525,…	3797	321	20163	1.83625	3.68857e-08	5.9493e-10	4.75095e-10
GOTERM_CC_DIRECT	GO:0022624-proteasome accessory complex	17	0.442708	3.39814e-11	Q15008, O43242, P55036, O00231, P62191, Q9UNM6, P17980, Q99460, O00232, O00487, P35998, P62333, P62195, P48556, Q16401, P43686, Q13200	3797	17	20163	5.31024	4.28507e-08	6.80168e-10	5.43164e-10
GOTERM_CC_DIRECT	GO:0001725-stress fiber	40	1.04167	3.6024e-11	Q15654, P49023, O75369, P12814, Q13418, Q9UHB6, Q9BR76, Q9UHD8, P35579, Q05397, P50479, Q7Z406, P35580, Q96AC1, Q9UJW0, O00151, O95817, P62736, O94929, Q96HC4, Q9UMS6, Q9NVA2, Q13643, Q15942, Q9Y613, Q15746, Q16658, P13796, Q96JY6, P13533, Q9NR12, P19105, Q16181, Q8WUP2, Q93052, O43707, Q8WX93, P24844, P67936, Q99439	3797	73	20163	2.90972	4.54264e-08	7.09786e-10	5.66816e-10
GOTERM_CC_DIRECT	GO:0032587-ruffle membrane	48	1.25	8.36022e-11	Q12884, P05106, P06756, P23396, Q9BY11, P19174, Q96QG7, P50570, P18085, Q9UNF0, Q9UPN3, Q9H6S3, P12931, Q12929, P31751, P15311, P15531, P23528, P35240, P63000, Q9NYI0, P61586, Q12792, Q92974, Q9Y490, Q14678, P08648, Q13325, P05556, P78536, Q9Y217, P51790, Q12913, P13796, Q9BT40, O00159, Q99755, O60610, Q86YL7, Q8NEU8, Q765P7, P68104, O60331, Q9HCM4, P00533, Q9UM54, P29317, Q9ULV4	3797	99	20163	2.57466	1.05422e-07	1.62188e-09	1.29519e-09
GOTERM_CC_DIRECT	GO:0030134-ER to Golgi transport vesicle	28	0.729167	1.21942e-10	Q9Y6Y8, Q9Y3Q3, Q5VYK3, Q12907, Q9Y5U9, Q96RQ1, Q9Y3A6, Q15363, P49755, Q96EC8, Q9BVK6, Q969X5, Q13445, Q969M3, P49257, Q86XR7, Q9P003, Q08379, Q9H0V9, P53634, Q02388, O95070, Q9UBR2, Q5BJH7, Q7Z7H5, O94979, P05067, Q9Y282	3797	42	20163	3.54016	1.53769e-07	2.32984e-09	1.86055e-09
GOTERM_CC_DIRECT	GO:0005654-nucleoplasm	866	22.5521	1.60236e-10	Q96TA1, Q9Y265, Q9Y266, P54619, Q9BRZ2, Q8WXC6, Q9C035, O00148, P13073, P84022, O60684, Q00839, P08962, Q9UGM6, Q9BQ69, Q9BQ67, O14561, O00154, Q8NE71, O00159, P16104, P62244, Q8IYM9, O00161, P14174, P42858, Q99598, Q99595, P62241, P62249, Q9UKV8, Q9H8S9, P30626, Q12849, Q9NQW6, Q06124, O95571, O00170, Q99584, P63104, P26599, Q8TDB6, P29401, P31942, O95347, Q92945, P31943, P08708, Q9P000, P55735,…	3797	3851	20163	1.19415	2.02058e-07	3.01579e-09	2.40833e-09
GOTERM_CC_DIRECT	GO:0005811-lipid particle	48	1.25	1.97534e-10	P04114, Q96G97, Q92538, Q96B96, Q15738, Q9Y3M8, Q03135, O95573, P17405, P51148, Q8NBQ5, Q9Y4K3, P51149, Q8NF37, Q99720, O60488, O60664, Q01105, P09455, Q15042, P61224, Q92574, P15090, P55072, P00387, P07355, P48449, Q96CS3, O43760, P51572, Q8NBX0, Q07065, O43264, P23141, Q9UMS4, Q9Y679, P60604, Q9BRQ8, Q9NP72, P04406, Q8IZV5, Q63HN8, Q92562, P51617, Q8N0X7, Q7L5N7, Q9H4M9, P41247	3797	101	20163	2.52368	2.4909e-07	3.66309e-09	2.92524e-09
GOTERM_CC_DIRECT	GO:0043202-lysosomal lumen	46	1.19792	3.54256e-10	P04114, P07602, Q13510, P10619, P07900, Q14108, P15848, P51888, P17405, Q8IV08, P51884, P10253, O00468, P51688, P13473, P17900, P38571, P04062, Q9BWS9, Q8NHP8, P20774, P98160, P43235, P06865, P61916, P07711, P07339, P09619, P34059, P11117, P54802, O00754, P35052, P15289, P15586, Q06828, P16278, P13284, P11142, Q8NBS9, P21810, Q6UVK1, O14773, P07585, P07686, P46976	3797	96	20163	2.54449	4.46717e-07	6.47415e-09	5.17008e-09
GOTERM_CC_DIRECT	GO:0030133-transport vesicle	46	1.19792	5.40834e-10	P53621, Q9Y3Q3, Q9UBF2, Q9UKR5, O15260, O43493, O43731, Q15836, P13987, P63092, O00461, Q9P299, P38606, Q6QNY0, Q9H0U4, P62491, Q92572, O60763, O60664, Q6PJW8, Q15363, Q9BWQ6, P49755, O95716, O15498, P48444, Q9BVK6, P61923, P11717, P35606, Q9UL45, Q9Y678, P24390, P51151, P33947, O95249, P51636, P53618, O75396, P20645, P21810, P08174, Q99653, P30040, O15127, O14579	3797	97	20163	2.51826	6.81991e-07	9.74273e-09	7.78028e-09
GOTERM_CC_DIRECT	GO:0030667-secretory granule membrane	47	1.22396	7.44457e-10	Q13636, P11169, P19256, O75165, P51149, P35237, O60645, P61020, P51809, Q01469, Q9Y6G9, P20336, P63000, Q14571, P49755, P15291, P61026, P46940, P61586, P63027, Q14573, P11717, O94973, Q13488, P48960, Q9NP72, P19021, Q7Z7N9, P53618, Q86XR7, P51159, Q86WV6, P10321, P84095, P17931, O60610, P15144, Q93050, P08174, Q5T9A4, P01889, Q6UVY6, P08473, P16070, P20340, Q8N138, P61018	3797	101	20163	2.4711	9.3876e-07	1.3222e-08	1.05587e-08
GOTERM_CC_DIRECT	GO:0005802-trans-Golgi network	71	1.84896	2.23602e-09	Q15139, Q9UIL1, Q92538, Q13637, O43752, O14672, P50570, Q9Y2G3, Q9NUY8, O60568, P13473, Q96P48, Q6PJW8, P63000, Q02818, Q9BWS9, Q15582, O14662, P28838, Q96EC8, P61026, Q15063, P09497, Q92614, Q01968, P22059, Q13286, P28799, P61106, Q9BTU6, Q9Y3R5, P57737, Q9UL25, Q9P260, Q9UNK0, O43520, P51153, P19021, Q658Y4, Q9BT40, Q8NB49, Q9Y6D5, P20645, Q9BZH6, O60499, O15126, Q7Z6B0, P21333, O43493, Q12846,…	3797	188	20163	2.00546	2.81962e-06	3.91614e-08	3.12732e-08
GOTERM_CC_DIRECT	GO:1904115-axon cytoplasm	34	0.885417	3.80325e-09	O75506, Q14204, O43896, O95239, O95295, P33176, Q6QNY0, O00203, P63167, Q9UH62, Q96BM9, Q92572, Q9Y2T2, P43034, Q8TDB4, P00441, P46060, Q9UL25, P09936, Q9UL45, Q9Y496, Q03001, P78537, P78559, Q9NUP1, O60313, O14617, Q9NZ32, O60333, Q9UQ90, Q9NVJ2, Q9GZM8, P43487, P04792	3797	64	20163	2.82107	4.79588e-06	6.56972e-08	5.2464e-08
GOTERM_CC_DIRECT	GO:0035579-specific granule membrane	42	1.09375	9.07716e-09	Q9Y2Q5, P06756, Q10588, O14672, O15120, O94886, O15121, P13987, O00264, Q08722, P11169, Q03405, Q969X1, P00749, Q8NG11, Q9Y5K8, O60784, Q8NHP6, O94804, P62834, P61225, Q9BXS5, O75907, Q4KMQ2, P27105, Q13303, Q07065, Q5T4S7, Q6IAA8, Q12913, Q9UHA4, Q9NV96, Q9H3Z4, Q9NX76, O00161, Q13393, P30519, O15126, Q8IWA5, Q8N697, Q8N138, Q14165	3797	91	20163	2.45088	1.14462e-05	1.5468e-07	1.23523e-07
GOTERM_CC_DIRECT	GO:0005761-mitochondrial ribosome	19	0.494792	1.04706e-08	P51398, Q13405, Q9NQ50, O95182, Q9H0U6, Q9BQC6, Q9Y3B7, Q9BYD2, Q9BYD1, P82650, Q9BZE1, O60783, Q4U2R6, O15235, Q9BT17, Q13084, Q9NYK5, Q96GC5, Q8N983	3797	25	20163	4.03579	1.32033e-05	1.76046e-07	1.40585e-07
GOTERM_CC_DIRECT	GO:0010494-cytoplasmic stress granule	40	1.04167	1.10742e-08	Q71RC2, Q92615, Q92879, Q14444, P67809, Q8WWM7, P11940, Q06787, Q15717, O95793, Q99700, Q04637, Q9NUU7, Q93062, Q9H2U1, Q6Y7W6, Q13283, Q92499, P05198, Q8N122, Q14157, Q9UN86, P55072, Q14011, Q6PKG0, Q13148, Q14974, Q14258, Q92945, O75534, P26196, Q01085, O00571, Q9NR56, Q659C4, Q9HCE1, Q9BYJ9, P61978, Q13310, P06730	3797	85	20163	2.49894	1.39645e-05	1.82259e-07	1.45547e-07
GOTERM_CC_DIRECT	GO:0098978-glutamatergic synapse	115	2.99479	1.11292e-08	Q14444, O14672, P18085, P19174, P12814, P12931, O95793, P42345, O14786, Q96QK1, P25685, Q13363, Q92974, P38919, Q13526, Q12959, Q01082, P10644, Q9Y2H0, P51114, Q96RT1, P08172, P52292, Q96CW1, Q16643, O15144, P55287, P52294, Q12846, Q9NQ66, Q15717, Q99623, O00291, P62491, Q00535, O94929, P63104, P62136, P35080, P62258, P42566, P49757, P05556, Q16539, Q9NVA2, P07737, Q14118, Q12979, Q9Y4F1, O60716,…	3797	368	20163	1.65945	1.40338e-05	1.82259e-07	1.45547e-07
GOTERM_CC_DIRECT	GO:0012505-endomembrane system	55	1.43229	1.13979e-08	O96005, Q9NSY0, Q13637, Q13636, O43752, Q9NRW1, O00264, Q86YS6, P51148, Q8TEW8, Q9NX62, P61020, P42345, Q9H0U4, Q9P2J5, O14662, Q96GC9, O14745, P61106, O15173, Q9UL26, Q9UL25, P32856, Q92604, Q9UNK0, Q9NP72, Q9ULC3, O60499, O15400, Q6UW63, Q9GZQ8, Q15599, Q86Y82, Q96KA5, Q9NQS1, Q9BQ51, Q12846, Q9UHY1, P20339, Q8NBL1, Q6UWP7, Q5T9L3, O14966, P30533, Q8N3R9, P51571, Q9NRZ7, Q13190, Q7Z4H8, P20340,…	3797	136	20163	2.14753	1.43727e-05	1.84267e-07	1.4715e-07
GOTERM_CC_DIRECT	GO:0005839-proteasome core complex	17	0.442708	1.87274e-08	P28066, P28065, P28062, P28074, P28072, P28070, Q99436, O14818, P20618, P25789, P25788, P40306, P49721, P49720, P60900, P25787, P25786	3797	21	20163	4.29877	2.3615e-05	2.98928e-07	2.38715e-07
GOTERM_CC_DIRECT	GO:0001401-mitochondrial sorting and assembly machinery complex	13	0.338542	2.10081e-08	Q9Y512, Q13505, Q9BUR5, Q9BRQ6, Q5HYI7, Q5TGZ0, O75431, Q9NX63, P38646, Q9NVH1, Q5XKP0, Q16891, Q6UXV4	3797	13	20163	5.31024	2.64909e-05	3.31141e-07	2.6444e-07
GOTERM_CC_DIRECT	GO:0005844-polysome	23	0.598958	2.54287e-08	Q92616, P23396, Q9UKV8, P13639, Q06787, Q00341, P51114, Q08211, P51116, Q99700, P35580, Q04637, Q96DH6, P08670, Q9P2K8, P62701, Q9Y295, P05198, P61758, P60900, P62753, P27797, P25786	3797	36	20163	3.39266	3.20651e-05	3.95872e-07	3.16132e-07
GOTERM_CC_DIRECT	GO:0005874-microtubule	103	2.68229	2.61846e-08	Q5SW79, Q15018, Q14204, Q14203, P36507, Q8NEY1, O00429, O95834, Q9Y266, Q15813, Q9UPN3, P63167, Q9Y6G9, Q07866, P46940, P43034, P46821, Q92974, O75935, Q13885, P32418, Q96CW5, Q12959, Q13409, O95166, Q9BUF5, O60333, P09543, Q9BSJ2, P49368, A6NHL2, Q9GZQ8, P30622, Q15555, Q3ZCM7, O43896, P68363, P33176, Q9NSK0, Q00535, Q9BQE3, Q13303, Q8IYT4, Q13425, Q03001, Q08379, P78559, P68371, Q96AQ6, Q02790,…	3797	324	20163	1.68813	3.30183e-05	3.99755e-07	3.19233e-07
GOTERM_CC_DIRECT	GO:0005753-mitochondrial proton-transporting ATP synthase complex	15	0.390625	2.63122e-08	P30049, O75947, O75964, P56378, P48047, P56134, P36542, P03928, Q96IX5, P25705, P00846, P24539, P18859, P56385, P06576	3797	17	20163	4.68551	3.31791e-05	3.99755e-07	3.19233e-07
GOTERM_CC_DIRECT	GO:0030136-clathrin-coated vesicle	34	0.885417	2.67022e-08	Q12965, O43752, Q15836, Q9P0V3, O14672, Q9P253, Q9H269, Q2M2I8, Q9H267, O00291, Q99523, Q00610, Q9Y5X1, Q96AX1, P49754, P98082, Q9BXS5, P63027, Q01968, P49757, P53675, Q14677, P51572, Q5VW38, O43747, Q07954, Q9H270, Q9NUN5, O15126, Q13492, O60493, Q96RF0, Q9UM54, Q6P3W7	3797	68	20163	2.65512	3.36709e-05	4.0085e-07	3.20108e-07
GOTERM_CC_DIRECT	GO:0012507-ER to Golgi transport vesicle membrane	30	0.78125	2.93268e-08	Q15436, Q9Y6Y8, P04439, P13747, P13987, P17693, Q9UEU0, O60763, Q15363, P49755, P61769, P01893, Q3ZAQ7, P30511, P53992, O95487, O94855, P49257, O95406, O75396, O95486, P55735, P10321, Q8NI22, Q13190, P01889, O15027, O94979, O14653, Q9Y6B6	3797	56	20163	2.84477	3.69804e-05	4.35071e-07	3.47436e-07
GOTERM_CC_DIRECT	GO:0031965-nuclear membrane	81	2.10938	2.98411e-08	P29972, Q96PE3, P67809, O00629, Q8IZQ1, Q9NXW2, Q8IXM6, Q9Y6K0, Q96S66, Q99523, P63165, Q9BW27, P43034, O94901, Q9BTE1, Q9NRG9, Q8WUM0, Q9H4L5, P46060, Q14974, Q8NF91, P04406, O75179, O75694, P13798, Q14739, P50148, P37198, Q07817, Q8NFQ8, Q96RT1, Q5JTV8, P12270, Q9BVL2, Q5BJF2, P00533, Q9UM54, P49768, Q9Y2U8, P24385, Q12765, P56134, Q7Z7K6, Q9Y6M5, P57740, O00560, Q9P035, P29590, Q9NQ66, Q9P0L0,…	3797	237	20163	1.81489	3.7629e-05	4.37554e-07	3.49419e-07
GOTERM_CC_DIRECT	GO:0009986-cell surface	175	4.55729	4.71332e-08	P54578, P18084, P13747, O14672, P15529, P56199, O15484, P13987, Q08722, Q99523, Q96AC1, P13591, O60565, Q92692, P04083, Q8WWI1, Q9P2B2, O14786, Q15262, Q92614, P07355, Q00839, P07996, P25445, P08962, P27487, P30511, P78536, Q13641, Q6EMK4, P10646, Q9UII2, Q9BS26, Q9HDC9, Q9H6X2, O43847, P78539, P21810, P08174, P14174, P09382, Q13492, Q8TCZ2, P00533, P16070, P05067, P10809, P49768, P06756, P04216,…	3797	634	20163	1.46576	5.94332e-05	6.83161e-07	5.45554e-07
GOTERM_CC_DIRECT	GO:0005884-actin filament	41	1.06771	6.71285e-08	Q14247, P28289, Q96IZ0, P07947, O43795, Q13459, P12814, Q6IBS0, Q9P253, P12931, Q9BR76, Q9Y4I1, O00401, P15311, P63261, P15153, P04083, P63000, P46940, Q92574, Q12792, Q9UJU6, Q7KZI7, Q9UBI6, Q562R1, P60709, Q14019, Q9NSV4, P13796, P13797, O60879, O60610, Q8WX93, Q9H270, Q96EY1, Q16643, Q9UM54, P67936, O43293, P29536, P21333	3797	93	20163	2.34108	8.46455e-05	9.61921e-07	7.68164e-07
GOTERM_CC_DIRECT	GO:0030018-Z disc	52	1.35417	8.18795e-08	P21291, P12814, P11166, O75190, O00151, Q16637, Q13643, Q15149, P32418, P14923, P11532, Q01484, O75298, Q96JY6, P19105, Q8WX93, P24844, P23634, P02511, Q9Y281, P21333, P49768, Q16527, Q15831, Q9NVD7, P30626, O75369, Q0ZGT2, P50479, Q14192, O95817, Q8WZ42, Q96HC4, Q14315, Q9UMS6, Q9Y376, Q03001, O76003, P17661, P35222, O00499, P13533, Q9NR12, Q9UNE7, P16298, O43707, Q08209, Q9HBI1, P04792, O14974,…	3797	132	20163	2.09191	0.000103245	1.16011e-06	9.26434e-07
GOTERM_CC_DIRECT	GO:0016282-eukaryotic 43S preinitiation complex	15	0.390625	9.77192e-08	O15371, O15372, Q13347, P55884, O75821, O75822, Q7Z478, O00303, Q99613, Q7L2H7, Q14152, Q9Y262, Q9UBQ5, P60228, P41567	3797	18	20163	4.4252	0.000123216	1.35411e-06	1.08135e-06
GOTERM_CC_DIRECT	GO:0015934-large ribosomal subunit	15	0.390625	9.77192e-08	P06748, Q9NRX2, P62906, Q9BYD6, Q9P015, P18621, Q9NWU5, Q9Y3B7, Q8TCC3, P61254, P30050, P40429, Q7Z7H8, P46776, Q9UNX3	3797	18	20163	4.4252	0.000123216	1.35411e-06	1.08135e-06
GOTERM_CC_DIRECT	GO:0034709-methylosome	12	0.3125	1.03393e-07	P54105, Q99873, P62316, P62306, P14678, P62318, P84090, P62308, O14744, Q9BQA1, P62314, P62304	3797	12	20163	5.31024	0.00013037	1.40192e-06	1.11953e-06
GOTERM_CC_DIRECT	GO:0030904-retromer complex	12	0.3125	1.03393e-07	Q5VZ89, Q9UNH7, O75436, Q92609, Q9UBQ0, Q9UMY4, Q9Y5X3, O60493, Q13596, Q96QK1, O60749, Q4G0F5	3797	12	20163	5.31024	0.00013037	1.40192e-06	1.11953e-06
GOTERM_CC_DIRECT	GO:0005852-eukaryotic translation initiation factor 3 complex	14	0.364583	1.15788e-07	O15371, O15372, Q13347, P55884, O75821, O75822, Q92905, O00303, Q99613, Q7L2H7, Q14152, Q9Y262, Q9UBQ5, P60228	3797	16	20163	4.64646	0.000145998	1.53693e-06	1.22735e-06
GOTERM_CC_DIRECT	GO:0033290-eukaryotic 48S preinitiation complex	14	0.364583	1.15788e-07	O15371, O15372, Q13347, P55884, O75821, O75822, O00303, Q99613, Q7L2H7, Q14152, Q9Y262, Q9UBQ5, P05198, P60228	3797	16	20163	4.64646	0.000145998	1.53693e-06	1.22735e-06
GOTERM_CC_DIRECT	GO:0005777-peroxisome	45	1.17188	1.95168e-07	P35914, A3KMH1, P28288, Q9NP80, Q92538, O00429, Q9Y2Q3, Q8NEB9, Q9GZY8, P14735, Q9BTZ2, O75521, Q96CN7, P52758, P51648, P30044, P33897, Q9Y4I1, P09110, P04040, P43155, Q8N4Q0, Q5T8D3, Q969V5, Q15067, P00441, P29401, Q15126, Q6YN16, O15254, O75874, P51659, O00116, Q13907, Q86WV6, O96011, Q709F0, P22307, O75381, Q9Y3D6, Q9UKG9, P08670, P39210, P48735, Q13011	3797	110	20163	2.17237	0.000246077	2.56361e-06	2.04723e-06
GOTERM_CC_DIRECT	GO:0055037-recycling endosome	51	1.32812	2.25274e-07	Q8N668, C4AMC7, Q9UID3, Q9Y2G3, Q9UEU0, Q8NBF6, P61026, Q13286, P61106, Q9P260, Q9UNK0, P51153, P51790, Q15907, Q01484, Q8NB49, Q9Y6D5, Q92562, Q15075, O15400, P05067, Q6IQ22, Q15276, Q15836, Q9H269, Q96CV9, P49281, Q9H267, Q9Y4I1, Q5VIR6, P62491, P08582, Q9UJ41, Q7Z3C6, P02786, Q96JG6, O14966, P05556, P62826, O15431, Q96H20, Q8N1B4, O43747, Q9BXF6, Q92581, O14773, P23258, Q9H9C1, Q71U36, Q9HA65,…	3797	132	20163	2.05169	0.000284031	2.92857e-06	2.33867e-06
GOTERM_CC_DIRECT	GO:0005643-nuclear pore	37	0.963542	2.32588e-07	Q96FZ7, Q14764, O00505, O43592, P52294, P57740, Q9H444, Q12769, O43633, P35658, O95373, Q9Y3E7, Q99567, P63241, P63165, Q8WUM0, Q9NRG9, P49792, P46060, Q14974, P62826, Q9BY43, Q8TD16, Q8N1F7, O75694, O00410, P55735, O00159, P37198, P52948, P12270, Q9UIA9, Q92621, Q5SRE5, Q9BVL2, P43487, Q9HD42	3797	83	20163	2.36722	0.00029325	2.99279e-06	2.38996e-06
GOTERM_CC_DIRECT	GO:0014069-postsynaptic density	85	2.21354	2.59613e-07	P23396, Q96PE3, P28482, O14672, Q15417, P50570, P07948, P62917, Q99571, Q06787, P12931, P18124, P39019, P35611, Q99569, P40123, Q99720, P62277, Q9UEY8, P11171, P30050, Q9NYI0, Q92574, Q15382, P46821, Q96QK1, P49815, P25685, Q14012, P47756, P40763, P51991, P55795, P32418, Q9Y2X7, Q8IZP0, P19022, P11532, Q01082, P51114, P51116, O75061, P62166, Q08629, P63173, P62888, Q16643, P02511, Q13177, P05023,…	3797	264	20163	1.70974	0.000327318	3.30678e-06	2.64071e-06
GOTERM_CC_DIRECT	GO:0071013-catalytic step 2 spliceosome	38	0.989583	2.91283e-07	P52597, O75643, P52272, Q86V81, P11940, P14678, O60506, Q9Y3C6, Q96DI7, P17844, P62310, P62316, P62318, P09651, P62314, Q00839, P61326, O94906, Q9H2H8, P38919, P07910, P51991, Q12874, Q15029, Q9UMS4, P31943, O75533, Q9Y333, P38159, P22626, Q07955, Q6P2Q9, P62306, Q15393, P62308, P61978, P62304, O43390	3797	87	20163	2.31942	0.000367241	3.67308e-06	2.93322e-06
GOTERM_CC_DIRECT	GO:0005776-autophagosome	34	0.885417	3.34209e-07	C4AMC7, Q9P253, Q8IZQ1, Q9H269, P19474, Q99570, Q8TD08, Q96CV9, Q9UHD9, Q96AX1, Q7Z3C6, P48426, Q13286, Q13501, O95721, Q8TBX8, Q9Y679, Q92609, P78356, Q9BQS8, Q9ULC3, O95166, Q9Y4P8, P78539, Q86WV6, Q9H492, P11142, P42858, Q9H270, P60520, Q9UMX0, Q9HA65, Q6IQ22, Q9GZQ8	3797	74	20163	2.43984	0.000421349	4.17265e-06	3.33216e-06
GOTERM_CC_DIRECT	GO:0002102-podosome	19	0.494792	3.46131e-07	Q5TCZ1, Q14247, Q86UX7, A1X283, Q16658, Q9ULH1, P12931, P13796, Q07157, Q05209, O75083, P18206, P40121, Q8WX93, Q99961, P06396, P61978, P67936, Q9UJU6	3797	29	20163	3.47913	0.000436376	4.27913e-06	3.4172e-06
GOTERM_CC_DIRECT	GO:0005911-cell-cell junction	66	1.71875	4.07404e-07	Q9Y2S7, Q15139, P36507, Q9Y6W5, P19174, Q96B97, P49023, P12814, Q9UNF0, Q8TD08, Q99569, Q9NZW5, P62993, P35221, Q9UEY8, Q92692, Q86VI3, P55196, P61224, Q15262, Q13563, Q12792, P08648, P78536, P60709, P19022, P14923, Q12959, Q12913, Q96J84, P18206, Q96S97, P41240, P61158, Q13177, P05067, P21333, Q99439, P05106, Q9Y5S2, Q7Z4I7, Q9Y5K6, Q13418, Q5VT25, P63261, P60953, Q8N3R9, O75955, Q6XZF7, Q9Y696,…	3797	191	20163	1.83495	0.000513604	4.98773e-06	3.98306e-06
GOTERM_CC_DIRECT	GO:0030864-cortical actin cytoskeleton	29	0.755208	5.36557e-07	Q14247, Q14847, Q13813, P12814, Q12802, Q9NS86, P11166, P35241, P35240, P46940, Q9UJU6, Q14254, O75955, Q14019, P19022, P11532, Q01082, O75083, P17655, O43707, P46939, Q765P7, P68104, Q96S97, P60981, Q16643, P06396, Q15334, Q01518	3797	59	20163	2.61012	0.000676369	6.50575e-06	5.19531e-06
GOTERM_CC_DIRECT	GO:0101031-chaperone complex	16	0.416667	5.71449e-07	O95456, Q9Y265, P31948, Q99470, Q9UNE7, Q9HCN8, P11142, Q9UBS4, Q9UJY1, O95817, P53041, O95816, Q16543, Q15185, Q9Y230, Q92574	3797	22	20163	3.862	0.000720338	6.79808e-06	5.42876e-06
GOTERM_CC_DIRECT	GO:0031258-lamellipodium membrane	16	0.416667	5.71449e-07	P27487, Q12884, Q92508, Q13433, P05106, P50552, P06756, Q9H6X2, Q86YL7, Q9Y2A7, Q9Y4D7, Q96AC1, Q6UVK1, P23528, P16070, P29317	3797	22	20163	3.862	0.000720338	6.79808e-06	5.42876e-06
GOTERM_CC_DIRECT	GO:0030175-filopodium	35	0.911458	6.22832e-07	C4AMC7, Q14204, P50552, Q8N8S7, O43795, P15309, Q6IBS0, Q9NYB9, P15311, P51809, P23229, Q00535, P35241, O00592, P35240, O15357, P15291, P62736, Q96PE1, Q12792, P26038, P60953, O14745, Q70E73, P05556, Q14118, Q16658, Q13509, Q8IZP0, P11532, Q9Y4F1, P13796, Q86YL7, P46939, Q9UM54	3797	79	20163	2.35264	0.000785083	7.3147e-06	5.84132e-06
GOTERM_CC_DIRECT	GO:0031201-SNARE complex	26	0.677083	6.26477e-07	Q86Y82, O95219, O43752, Q15836, Q12846, Q9UEU0, P51809, Q9NZ43, O14662, O15498, P63027, Q99747, O95721, P32856, Q9UNK0, O95249, Q9P2W9, O75396, P54920, O00161, O60499, Q13190, Q5T5C0, O15400, O14653, Q13277	3797	50	20163	2.76133	0.000789676	7.3147e-06	5.84132e-06
GOTERM_CC_DIRECT	GO:0098794-postsynapse	44	1.14583	1.00856e-06	Q14444, P62917, Q99571, Q06787, Q12846, Q9UBB6, Q9NQ66, Q15717, Q9ULP9, O00291, P20336, P62195, P51608, Q00577, P63000, P23588, P61764, Q99808, Q15042, P61586, P35080, Q14155, P42566, P32418, Q9Y2X7, P31749, O43149, P54920, O14617, P41221, Q96RT1, O14818, Q08209, Q96FJ2, P63098, P63010, Q96CW1, P49841, P00750, Q13277, P05388, P04156, P21333, P06730	3797	112	20163	2.08617	0.00127099	1.16679e-05	9.31763e-06
GOTERM_CC_DIRECT	GO:0043025-neuronal cell body	115	2.99479	1.03833e-06	P04114, Q8TD43, Q14203, P07900, Q9UBB4, O14672, Q15417, Q9NNW7, O00264, Q06787, Q9UBB6, P63172, O95793, P42345, P0C0L4, Q99523, O15116, O14786, P43034, P46821, Q96QK1, P25685, Q14573, P38919, Q9BTU6, P09936, P32418, P12429, P51114, O75251, P51116, P08172, Q13492, P42574, Q14980, Q13131, Q99757, P49768, P03886, O75369, Q9H269, Q13418, P32004, O43815, Q00535, Q02952, O15498, P23921, P00441, Q86SX6,…	3797	398	20163	1.53437	0.00130848	1.19031e-05	9.50547e-06
GOTERM_CC_DIRECT	GO:0031305-integral component of mitochondrial inner membrane	23	0.598958	1.0619e-06	Q53H12, Q9Y5U8, Q9BUR5, Q9H3K2, Q96ER9, O75880, O95563, Q8NE86, P50336, O43819, O60830, Q9H9B4, Q00325, Q99595, P17152, Q15070, Q16134, Q9H4I9, Q5SRD1, Q9Y2R0, P00156, Q9H9P8, Q9BWM7	3797	42	20163	2.90799	0.00133816	1.20636e-05	9.63366e-06
GOTERM_CC_DIRECT	GO:0030424-axon	104	2.70833	1.16866e-06	Q14203, O14672, O75787, Q9NNW7, Q8IZQ1, Q06787, P42224, P0C0L4, Q96BM9, P41250, O15116, P07197, P46940, O14786, P46821, Q16637, Q15149, P32418, P12429, P58546, P51114, P51116, O60333, Q8WX93, P42858, P05067, Q13131, P49768, Q13136, O43896, Q9H269, P32004, Q99623, P62491, Q00535, Q13303, Q9NVA2, Q8N3R9, Q03001, Q12979, P78559, P56945, P11310, P21359, P08670, P31150, Q15334, P43005, Q9NZJ4, P78344,…	3797	352	20163	1.56894	0.00147259	1.31578e-05	1.05075e-05
GOTERM_CC_DIRECT	GO:0043505-CENP-A containing nucleosome	14	0.364583	1.20963e-06	P62805	3797	18	20163	4.13019	0.00152418	1.34986e-05	1.07796e-05
GOTERM_CC_DIRECT	GO:0008021-synaptic vesicle	50	1.30208	1.29204e-06	Q15019, O14672, Q9NRW7, Q9UEU0, O14908, P61026, O95716, P61421, Q13286, Q92930, O43760, P32856, P51153, P51790, Q15907, O60333, Q5T5C0, Q16563, Q13492, Q9GZM8, O15400, Q9UI14, P05067, Q6IQ22, P49768, Q9BT78, Q05193, Q86Y82, P45880, Q9GZY8, O95295, Q12846, Q9Y4E6, P20339, P20336, P20337, P61006, P63027, Q9BVK6, Q92905, P11279, O00499, Q5VXT5, O75396, Q7L0J3, P08473, Q92542, O14656, Q13277, P21796	3797	135	20163	1.96676	0.00162794	1.42918e-05	1.14131e-05
GOTERM_CC_DIRECT	GO:0005751-mitochondrial respiratory chain complex IV	17	0.442708	1.86085e-06	P00395, P10606, P09669, P14406, O00483, P14854, P15954, P12074, P13073, P00403, P00414, P22695, P47985, P24310, O14548, P20674	3797	26	20163	3.47208	0.00234378	2.04046e-05	1.62946e-05
GOTERM_CC_DIRECT	GO:0016323-basolateral plasma membrane	75	1.95312	2.0122e-06	P29972, Q9Y6W5, O95832, P15924, O00186, Q01650, P11166, P35613, Q07157, P17900, P11171, P04083, Q99808, P15291, O15438, Q13563, O15439, P07355, P22413, Q9UHW9, Q14254, P32856, Q13443, O94832, P54707, P19022, Q12959, Q01484, P31641, P58107, Q96RT1, P54709, P23634, P00533, P16070, P48357, P05023, P05026, Q96D31, P30825, P14735, Q9Y6M7, Q12846, Q03135, P57105, P53985, P19634, P15311, P60033, Q96NW7,…	3797	235	20163	1.69476	0.00253417	2.1874e-05	1.7468e-05
GOTERM_CC_DIRECT	GO:0030054-cell junction	73	1.90104	2.04914e-06	Q5TCZ1, Q9BYX2, Q8N8S7, P18084, P12814, Q99571, P15924, P12931, Q9UPN3, P18564, Q07157, Q8TEW8, Q9NWU2, Q99569, O00192, P40121, P35221, Q96AC1, P11171, P62834, P55196, Q15262, P61586, P22059, Q9Y676, Q13884, A1X283, P51153, Q8IZP0, P19022, Q12959, P11532, Q9UGI8, Q01082, Q9ULC3, O75131, P13796, P58107, P16234, Q8WUP2, P13284, Q9P0K7, Q96RT1, P46939, P00533, Q66K74, O43491, P49768, Q9BT78, P05106,…	3797	227	20163	1.7077	0.00258063	2.20852e-05	1.76366e-05
GOTERM_CC_DIRECT	GO:0008250-oligosaccharyltransferase complex	12	0.3125	2.15118e-06	P61803, Q13454, P04843, Q9H0U3, P04844, Q8N6L1, P61165, Q8TCJ2, P39656, Q9NRP0, P46977, Q14165	3797	14	20163	4.55164	0.00270897	2.27953e-05	1.82037e-05
GOTERM_CC_DIRECT	GO:0005750-mitochondrial respiratory chain complex III	12	0.3125	2.15118e-06	O14957, P00395, P31930, Q9UDW1, Q9Y276, O14949, P14927, P08574, P22695, P47985, P07919, P00156	3797	14	20163	4.55164	0.00270897	2.27953e-05	1.82037e-05
GOTERM_CC_DIRECT	GO:0005838-proteasome regulatory particle	10	0.260417	2.44983e-06	Q15008, P62195, P48556, P62191, Q9UNM6, O00233, O00232, Q99460, P51665, Q13200	3797	10	20163	5.31024	0.00308447	2.57436e-05	2.05581e-05
GOTERM_CC_DIRECT	GO:0017101-aminoacyl-tRNA synthetase multienzyme complex	11	0.286458	2.5151e-06	P54136, O43324, Q9P2J5, P41252, P07814, P47897, Q12904, P14868, Q13155, Q15046, P56192	3797	12	20163	4.86772	0.00316652	2.62111e-05	2.09315e-05
GOTERM_CC_DIRECT	GO:0030139-endocytic vesicle	30	0.78125	3.56098e-06	O75923, Q5VYK3, Q5VWQ8, Q96B97, O00461, Q9Y5K6, P51148, Q14C86, Q9H223, P61020, P62330, P20339, O14908, Q9UJ41, Q14254, P27487, P11717, Q86XA9, P51153, P11233, Q9H270, Q13393, Q9NZN3, Q8WYP3, Q9NZN4, O15400, Q9UM54, Q9H4M9, Q13671, Q15276	3797	67	20163	2.37772	0.00448033	3.68065e-05	2.93927e-05
GOTERM_CC_DIRECT	GO:0098793-presynapse	48	1.25	3.88593e-06	Q15833, Q9NRW1, P50570, Q9P253, Q06787, O00186, Q9ULP9, P11166, P62330, O00291, P20336, Q96IG2, P61981, Q99961, Q00535, P68036, Q92599, Q99808, Q96QK1, P62136, P35080, Q96HC4, O95721, Q6XZF7, Q9UL45, Q8WUD1, P20591, P60709, P35268, P36873, P51114, P54920, P51116, Q9H3Z4, O75061, P11142, P21359, O00161, Q14160, Q8IVI9, P63010, O60331, Q99497, Q9NUP9, Q96CW1, P08473, P43005, O14976	3797	132	20163	1.931	0.00488818	3.98387e-05	3.18141e-05
GOTERM_CC_DIRECT	GO:0005815-microtubule organizing center	54	1.40625	4.85808e-06	Q9BZV1, Q9Y265, P07947, O95359, P28482, Q69YQ0, P62081, Q96CT7, O60763, Q9H2D6, Q8WUM4, P43034, Q96KG9, Q6P1N0, Q8TDX7, Q9H5N1, Q96CW5, O75410, Q5M775, P53814, Q8N3D4, Q96T76, Q07817, O60610, Q7Z460, Q9Y6D5, Q8NDI1, P05062, Q8WVJ2, Q9BSJ2, Q9GZM8, P05783, Q5TBA9, Q15555, Q9UPT5, Q5VU43, P36404, Q9NR09, Q9HC35, P60510, P60953, O94851, O75955, O75116, Q02750, Q6P582, P08670, P27816, Q9Y5Y2, Q15691,…	3797	156	20163	1.83816	0.00610733	4.94036e-05	3.94523e-05
GOTERM_CC_DIRECT	GO:0042383-sarcolemma	40	1.04167	6.14103e-06	P29972, O75923, Q13557, Q03135, P11166, P12111, P35613, Q8IVF2, P04083, P07355, Q14315, P05556, Q96QD8, Q15149, O75955, Q13884, P12109, P32418, Q14118, P51636, P19022, Q12959, P11279, P11532, Q01484, P17661, Q09666, P18206, P12110, P21810, P46939, Q9Y4J8, Q08209, P63098, P24666, Q92542, P05023, Q9ULV4, P49768, P05026	3797	104	20163	2.0424	0.00771395	6.19507e-05	4.94721e-05
GOTERM_CC_DIRECT	GO:0005903-brush border	28	0.729167	6.65943e-06	P29972, Q12965, O00429, O43795, O75369, P12814, Q12929, P35579, Q7Z406, P15311, Q9UEY8, O14908, Q9Y5X3, Q13045, P47755, Q14573, P47756, Q96QD8, Q15149, O94832, O00299, O00159, P18206, Q7Z4W1, P60660, P08473, P61158, P21333	3797	62	20163	2.39818	0.00836241	6.66472e-05	5.32226e-05
GOTERM_CC_DIRECT	GO:0030426-growth cone	51	1.32812	6.90687e-06	Q9UBF2, Q14247, P50570, Q06787, O60645, Q99720, Q07866, O15511, P46940, O14786, Q16555, Q92574, P46821, Q13561, Q8IZP0, P51114, P51116, P16035, Q8WX93, Q8IYI6, Q16643, P05067, Q13332, P09104, P49768, P53621, P04216, Q8TCU6, P22681, Q6IBS0, Q12929, Q9Y4I1, Q7Z406, Q96N67, Q93045, Q00535, Q14195, Q93008, P80723, Q13586, Q5T1M5, Q16658, Q13509, O75312, P13612, O60716, Q96A49, Q9UBR2, O14656, Q13277,…	3797	146	20163	1.85495	0.00867178	6.85792e-05	5.47655e-05
GOTERM_CC_DIRECT	GO:0015630-microtubule cytoskeleton	59	1.53646	7.7874e-06	Q15019, Q8IUW5, Q14203, Q8NEY1, P50570, Q14008, O75347, Q99570, Q9P0V9, P42025, P46940, Q14498, P31689, P04406, P30153, P67775, Q9BZH6, P11182, Q8WVJ2, Q9UJX3, P02511, Q05193, P30622, Q9P270, Q15555, Q13813, Q7Z7K6, P68363, Q9P0L0, Q3KQU3, Q9UHD8, P36405, P36404, P61163, Q99426, Q9HD15, Q92599, Q92597, P49754, Q9BQE3, Q9NVA2, Q9Y496, P20591, O43663, P53350, Q9Y696, P31749, O95140, Q03001, Q7L7X3,…	3797	178	20163	1.76014	0.00977189	7.6718e-05	6.12649e-05
GOTERM_CC_DIRECT	GO:0031941-filamentous actin	18	0.46875	7.9834e-06	O94851, O15145, Q69YQ0, Q9Y5K6, Q5M775, P53814, Q96JY6, Q9NR12, Q8N3D4, P50479, O00159, Q9Y2A7, P63261, O00151, Q8NDI1, Q14195, Q9UM54, Q96HC4	3797	31	20163	3.08337	0.0100166	7.80393e-05	6.232e-05
GOTERM_CC_DIRECT	GO:0070971-endoplasmic reticulum exit site	19	0.494792	8.36536e-06	P04114, Q15436, P53992, O95487, O94855, Q969M3, P04439, Q53F39, Q5JRA6, Q9NR31, O75340, O95486, Q9Y3A6, O15027, Q8WUM4, O94979, Q9Y6B6, Q92734, Q9HCU5	3797	34	20163	2.96749	0.0104933	8.11439e-05	6.47993e-05
GOTERM_CC_DIRECT	GO:0030126-COPI vesicle coat	11	0.286458	9.04375e-06	P53621, P35606, Q9Y3Q3, Q9UBF2, Q9Y678, P53618, Q96KG9, P48444, Q9P299, P61923, O14579	3797	13	20163	4.49328	0.0113394	8.70547e-05	6.95195e-05
GOTERM_CC_DIRECT	GO:0005681-spliceosomal complex	42	1.09375	9.26956e-06	Q9BZZ5, P98179, Q9Y4Y9, O75643, P52272, Q13838, P14678, Q01130, Q9Y3C6, P17844, P62310, P62316, P62318, P09651, Q15382, Q9Y4Z0, P62995, Q14011, O94906, Q9H2H8, P07910, P31942, O43143, Q12874, P54105, Q15029, Q9UMS4, O75533, Q9Y312, P38159, O14979, P19338, P22626, P17931, P11142, Q6P2Q9, P62306, P62308, P26368, P61978, P62304, O43390	3797	113	20163	1.97372	0.0116209	8.85524e-05	7.07155e-05
GOTERM_CC_DIRECT	GO:0031252-cell leading edge	25	0.651042	9.50665e-06	Q9H2G2, Q92538, Q14444, Q86SQ0, O15144, Q9Y5S2, P11940, Q2M2I8, Q9H6U6, Q9Y5K6, Q9BR76, P35579, Q5VT25, Q9HD15, P43034, Q03001, O00571, Q8NFZ8, Q14160, Q8IYI6, P08670, P23258, Q9GZM8, P41743, Q6ZS17	3797	53	20163	2.50483	0.0119164	9.01345e-05	7.19789e-05
GOTERM_CC_DIRECT	GO:0005819-spindle	50	1.30208	1.03613e-05	Q15019, Q14203, P23396, O95834, Q9Y266, Q69YQ0, P63172, P35579, P48729, Q96BM9, Q9BW27, P43034, P09496, Q92974, Q9H0H5, Q8NB90, O75935, Q5SQI0, Q08J23, Q96CW5, Q96T76, Q9UJX4, Q9GZM8, Q9UJX3, Q66K74, Q14980, Q02241, Q3KQU3, P50995, Q8N163, Q00610, Q13185, P53675, O00139, Q9UMS4, O43663, P53350, Q8IYT4, P31749, Q9Y3D0, P50402, Q16181, Q8NEM2, Q6P582, Q9NPJ3, P23258, Q15691, P48730, P04792, Q14166	3797	144	20163	1.84384	0.0129806	9.75041e-05	7.78641e-05
GOTERM_CC_DIRECT	GO:0019774-proteasome core complex, beta-subunit complex	10	0.260417	1.12e-05	Q99436, P20618, P28065, P28062, P28074, P40306, P49721, P49720, P28072, P28070	3797	11	20163	4.8275	0.014024	0.000104616	8.35437e-05
GOTERM_CC_DIRECT	GO:0034719-SMN-Sm protein complex	13	0.338542	1.16267e-05	Q16637, Q9Y3F4, P62316, Q8TEQ6, P62306, P14678, P62318, P62308, Q9UHI6, P57678, P62314, P62304	3797	18	20163	3.83518	0.0145545	0.000107804	8.60892e-05
GOTERM_CC_DIRECT	GO:0008540-proteasome regulatory particle, base subcomplex	9	0.234375	1.17604e-05	P62333, P55036, P62195, P62191, P17980, Q99460, P35998, P43686, Q13200	3797	9	20163	5.31024	0.0147205	0.000108247	8.64432e-05
GOTERM_CC_DIRECT	GO:0045334-clathrin-coated endocytic vesicle	16	0.416667	1.20139e-05	P53675, O94973, Q12965, P53680, P50570, O95782, P63010, Q9NUN5, Q00610, Q15286, Q8WUJ3, Q13492, Q96CW1, P09496, P09497, Q9UM54	3797	26	20163	3.26784	0.0150355	0.00010978	8.76669e-05
GOTERM_CC_DIRECT	GO:0101003-ficolin-1-rich granule membrane	27	0.703125	1.5683e-05	O75787, P15924, P11169, P19256, P10253, P35237, P13473, P63167, Q9Y6G9, Q96BM9, P63000, P27449, P61586, P42785, O94973, Q13488, Q5T4S7, Q6IAA8, Q7Z7N9, P11279, P53618, Q7Z3J2, P17931, O60610, Q93050, P08174, Q5T9A4	3797	61	20163	2.35044	0.0195822	0.000142275	0.000113617
GOTERM_CC_DIRECT	GO:0031307-integral component of mitochondrial outer membrane	15	0.390625	1.98798e-05	Q16611, Q9GZY8, O96008, P50416, P57105, Q8TB36, Q8IXI1, Q8IXI2, Q9Y3D6, Q9UH62, O94826, Q8IWA4, Q9BWH2, Q8TDB4, Q969V5	3797	24	20163	3.3189	0.0247571	0.000179061	0.000142993
GOTERM_CC_DIRECT	GO:0005790-smooth endoplasmic reticulum	16	0.416667	2.23223e-05	P04114, P23284, P30626, O94832, Q13217, Q86TM6, O95166, Q9Y4L1, P11021, P30040, Q13162, P27824, P05067, P27635, P27797, P49768	3797	27	20163	3.14681	0.0277563	0.000199634	0.000159422
GOTERM_CC_DIRECT	GO:0042995-cell projection	57	1.48438	2.40323e-05	Q5TCZ1, Q8N8S7, P19174, P12814, Q06787, P11169, Q9UPN3, Q07157, Q05209, P27708, Q99961, P63000, P61587, P61586, Q13563, O15294, A1X283, Q9H5N1, P11532, Q01082, P58107, P59998, P84095, P46939, P08134, P61158, P16070, Q66K74, P50552, P50991, Q13813, O15144, O75962, Q9ULP9, Q05397, P15311, Q03405, P15153, P35241, P35240, Q9NQC3, P23921, Q15642, Q9UJU6, P60953, Q96HC4, Q9BV20, Q86UX7, P55011, Q03001,…	3797	176	20163	1.7198	0.0298506	0.000213414	0.000170427
GOTERM_CC_DIRECT	GO:0005905-clathrin-coated pit	26	0.677083	3.61854e-05	Q14247, O00429, Q96D71, Q9P0V3, P50570, Q2M2I8, Q9Y6I3, Q99523, Q15286, P98082, P02786, P61966, Q01968, P49757, P42566, P53675, P01130, Q5SQI0, Q9NVZ3, Q07954, Q8WUJ3, Q13492, Q96CW1, P05067, Q9UM54, P10809	3797	60	20163	2.30111	0.0446052	0.00031909	0.000254816
GOTERM_CC_DIRECT	GO:0005637-nuclear inner membrane	23	0.598958	3.8497e-05	Q9Y2U8, O75844, Q9Y2G3, Q14728, Q14739, O43567, Q2PZI1, P50402, Q8IXM6, Q03252, Q8NC56, Q99720, P20700, P61970, P42704, P84022, Q5JTV8, Q9BXJ8, Q13185, P43243, Q9H1E5, P62995, A0PK00	3797	50	20163	2.44271	0.0473861	0.000337116	0.000269211
GOTERM_CC_DIRECT	GO:0000932-P-body	35	0.911458	4.34539e-05	Q9UKV8, Q14444, Q9NRW3, P19474, P35998, Q9C035, A5YKK6, P11387, Q93062, P62310, Q9Y2V2, P25789, O15116, Q9Y4Z0, P25787, Q13501, Q96F86, Q9UPU9, Q8NF91, O75534, Q9Y333, P26196, P17980, Q6P2E9, Q5PRF9, Q9HCE1, Q9BYJ9, O60573, Q86TB9, Q92900, P60900, Q9UGP4, Q9NZN8, Q92600, P06730	3797	93	20163	1.99848	0.0533223	0.000377899	0.00030178
GOTERM_CC_DIRECT	GO:0072546-ER membrane protein complex	9	0.234375	4.90027e-05	Q9P0I2, Q8N766, Q15006, Q5UCC4, Q9NPA0, Q8N4V1, O43402, Q5J8M3, Q9BV81	3797	10	20163	4.77922	0.0599234	0.000420793	0.000336034
GOTERM_CC_DIRECT	GO:0032588-trans-Golgi network membrane	37	0.963542	4.90536e-05	P53367, Q13636, O43752, Q15836, O43795, Q9Y587, Q10567, P63092, Q9UID3, Q86YS6, Q9NX62, Q5VIR6, O14828, Q00610, P61006, O14662, P09496, Q9BXS5, P61966, Q9UP83, Q9H1H9, P11717, P51151, Q8N1B4, Q969E2, O43747, P20645, O60499, Q9HC07, P40616, O15126, O15127, Q96JB2, P20340, Q15334, P05067, Q92546	3797	101	20163	1.94534	0.0599837	0.000420793	0.000336034
GOTERM_CC_DIRECT	GO:0005778-peroxisomal membrane	28	0.729167	4.99096e-05	P28288, Q9NP80, P36507, Q9BTZ2, Q8NBU5, P51648, O95573, P33897, A5YKK6, O60488, Q9NUI1, P04040, Q5T8D3, Q92930, Q15067, Q7Z434, P10620, P33121, P51659, Q6IAN0, Q8TB36, O00116, P12268, O96011, O75381, Q9Y3D6, P39210, Q99614	3797	68	20163	2.18657	0.0609979	0.000425243	0.000339587
GOTERM_CC_DIRECT	GO:0036464-cytoplasmic ribonucleoprotein granule	32	0.833333	5.80706e-05	Q9UKV8, P11940, Q06787, P35998, O95793, Q02878, P63000, P46940, P62753, Q15365, P60953, Q00839, Q16637, P07437, Q07065, Q96F86, P60709, O75116, P26196, P51114, Q6P2E9, Q08211, P51116, P19338, Q9HCE1, P62701, Q71U36, Q86TB9, P46779, P05388, P06730	3797	83	20163	2.04732	0.0706122	0.000491457	0.000392464
GOTERM_CC_DIRECT	GO:0090543-Flemming body	18	0.46875	6.3236e-05	Q9H0H5, P53990, Q9UN37, Q9UPT5, Q96A65, Q02241, Q9NV70, Q96KP1, O75351, P11233, P37198, P62330, P40121, Q9NR09, P58012, Q99816, Q8WUM4, Q15058	3797	35	20163	2.73098	0.0766465	0.000531604	0.000424524
GOTERM_CC_DIRECT	GO:0030127-COPII vesicle coat	11	0.286458	6.54573e-05	Q15436, P53992, O95487, Q9UBV8, O94855, Q9NR31, O94979, O75340, Q9Y6B6, O95486, P55735	3797	15	20163	3.89418	0.0792294	0.000543037	0.000433655
GOTERM_CC_DIRECT	GO:0008180-COP9 signalosome	11	0.286458	6.54573e-05	Q9BT78, Q7L5N1, Q9UNS2, P62993, Q9UBW8, P19174, Q92905, P61201, Q99627, Q8WXC6, Q13098	3797	15	20163	3.89418	0.0792294	0.000543037	0.000433655
GOTERM_CC_DIRECT	GO:0005604-basement membrane	34	0.885417	8.6212e-05	P07942, P55268, P35555, Q9Y4K0, P11047, O00468, P48509, Q15582, P98160, P07355, P01033, P02462, P23142, Q76M96, O95967, O15230, Q14118, P20908, Q12959, Q03001, Q9UHI8, P35442, P35625, Q8IVL5, P14543, O14936, Q02388, Q96RT1, P24821, P02458, P08572, P09486, Q16363, P02751	3797	92	20163	1.96248	0.103017	0.000710544	0.000567421
GOTERM_CC_DIRECT	GO:0031527-filopodium membrane	12	0.3125	8.88192e-05	P62330, P50552, Q86YL7, P05106, P06756, P46939, P35240, Q9HD67, P11532, P17693, Q9H6X2, P26006	3797	18	20163	3.54016	0.105961	0.000727279	0.000580785
GOTERM_CC_DIRECT	GO:0005875-microtubule associated complex	17	0.442708	0.000106569	Q14203, O95834, P49354, P49023, O95166, P78559, O95793, Q9Y3P9, P61163, O60333, P27816, Q15121, Q9UDT6, P43034, Q96S59, Q66K74, P46821	3797	33	20163	2.73558	0.125752	0.000866991	0.000692356
GOTERM_CC_DIRECT	GO:0031093-platelet alpha granule lumen	27	0.703125	0.000107496	Q9NXH8, P12814, Q9UNF1, Q9UEU0, O00391, Q8NBF2, Q9NUQ9, Q9NTK5, P00488, Q14393, P07996, Q6UXV4, P01033, Q8NBX0, Q86UX7, O43707, Q8NBM8, O14498, P62328, P04075, P09486, P05121, P05067, P61812, P02751, P01023, P10909	3797	67	20163	2.13995	0.126773	0.000868929	0.000693903
GOTERM_CC_DIRECT	GO:0044291-cell-cell contact zone	14	0.364583	0.000112862	O75955, Q09666, Q9Y3L5, Q8NFZ8, P17302, Q99569, P18206, Q9UDY2, Q14160, P57087, Q92692, P55196, P61225, Q14254	3797	24	20163	3.09764	0.132663	0.000906492	0.000723899
GOTERM_CC_DIRECT	GO:0045202-synapse	123	3.20312	0.000144052	P54578, Q9Y666, O95399, Q14444, Q9Y6W5, O15484, O00264, Q06787, P62081, P0C0L4, Q96BM9, P83731, P43034, P46821, P27348, P62873, P25325, Q9UHW9, P52565, Q13884, P49411, P13639, P32418, P46781, O95166, P50148, P67775, P84098, P63173, O00161, P46939, P08172, P09543, P00533, P05067, P46777, P60866, P49768, P50395, Q14103, O15144, P29992, Q15836, O95295, O00560, Q12846, O00203, P51809, Q8IUD2, Q01469,…	3797	477	20163	1.36931	0.166117	0.00114968	0.000918101
GOTERM_CC_DIRECT	GO:0005885-Arp2/3 protein complex	9	0.234375	0.00014981	P61160, Q92747, O15144, O15145, O15143, O15511, Q9BPX5, P61158, P59998	3797	11	20163	4.34475	0.172151	0.00116611	0.000931225
GOTERM_CC_DIRECT	GO:0099738-cell cortex region	9	0.234375	0.00014981	P06733, P61163, Q14203, P63096, Q9UBR2, P11171, Q9NQW6, O43491, Q14980	3797	11	20163	4.34475	0.172151	0.00116611	0.000931225
GOTERM_CC_DIRECT	GO:0044754-autolysosome	9	0.234375	0.00014981	P13473, Q9H492, Q13501, P02792, Q8NEB9, P11279, Q13772, Q13286, P02794	3797	11	20163	4.34475	0.172151	0.00116611	0.000931225
GOTERM_CC_DIRECT	GO:0034663-endoplasmic reticulum chaperone complex	9	0.234375	0.00014981	Q9HCN8, P23284, P11021, Q15084, Q9UBS4, Q8IXB1, P14625, Q9Y4L1, P07237	3797	11	20163	4.34475	0.172151	0.00116611	0.000931225
GOTERM_CC_DIRECT	GO:0071944-cell periphery	23	0.598958	0.000155596	P32418, O43795, Q12931, P55011, P22392, Q13509, P35222, Q9BR76, P58107, Q99623, P15311, Q96P47, Q8WUP2, P35241, Q07812, P53041, P61586, P05783, P26038, P43005, P10909, O14745, P26006	3797	54	20163	2.26177	0.17817	0.00120372	0.000961256
GOTERM_CC_DIRECT	GO:0035580-specific granule lumen	25	0.651042	0.000204193	Q9H0E2, P49184, Q13813, Q12905, O00764, O00391, Q96NW7, P09110, P61769, Q14974, P07339, Q9BS26, Q8IUR7, P14923, Q7L576, P51159, Q9NQR4, P18206, P16035, P36222, P19838, Q9UBR2, P05089, Q92820, Q99439	3797	62	20163	2.14123	0.227029	0.00156053	0.00124619
GOTERM_CC_DIRECT	GO:0005791-rough endoplasmic reticulum	25	0.651042	0.000204193	P14618, P15848, O95793, P15104, O60568, Q02878, P63220, Q99442, Q02818, P27824, Q9UPY5, P61106, P61619, Q07020, Q07065, P04843, P04844, P36578, Q8TCT9, P62266, P61353, Q5BJF2, P05067, P10809, P49768	3797	62	20163	2.14123	0.227029	0.00156053	0.00124619
GOTERM_CC_DIRECT	GO:0042612-MHC class I protein complex	8	0.208333	0.000209855	P30511, P04439, P13747, P01889, P17693, P61769, P01893, P10321	3797	9	20163	4.72022	0.232529	0.00158459	0.00126541
GOTERM_CC_DIRECT	GO:0031080-nuclear pore outer ring	8	0.208333	0.000209855	Q96EE3, P52948, Q8NFH3, P57740, Q9BW27, Q12769, Q8WUM0, P55735	3797	9	20163	4.72022	0.232529	0.00158459	0.00126541
GOTERM_CC_DIRECT	GO:1904724-tertiary granule lumen	23	0.598958	0.000213596	Q13510, P07339, Q13813, O75874, Q7Z5G4, Q8IUR7, P32320, Q7L576, Q9NQR4, Q12905, P16035, P04080, P36871, O00391, P09960, P09972, P04075, P61769, Q9UJU6, Q92820, Q99439, P01034, P02794	3797	55	20163	2.22065	0.236142	0.00160324	0.0012803
GOTERM_CC_DIRECT	GO:0030663-COPI-coated vesicle membrane	7	0.182292	0.00026062	P53621, P35606, P24390, O43731, P33947, Q15363, Q8N511	3797	7	20163	5.31024	0.28013	0.00192188	0.00153476
GOTERM_CC_DIRECT	GO:0016272-prefoldin complex	7	0.182292	0.00026062	O15212, Q99471, P61758, O60925, Q9UHV9, Q9NUG6, Q9NQP4	3797	7	20163	5.31024	0.28013	0.00192188	0.00153476
GOTERM_CC_DIRECT	GO:0071541-eukaryotic translation initiation factor 3 complex, eIF3m	7	0.182292	0.00026062	O15371, O15372, Q13347, P55884, Q7L2H7, Q14152, O00303	3797	7	20163	5.31024	0.28013	0.00192188	0.00153476
GOTERM_CC_DIRECT	GO:0000776-kinetochore	45	1.17188	0.000276107	Q96FZ7, P30622, Q15019, Q14203, Q14008, Q7Z7K6, P57740, Q9H444, Q12769, O43633, O43237, Q96EE3, P48729, Q9Y3E7, P51808, P63167, Q9Y6G9, Q9Y2Z0, Q9UJW0, Q8NFH3, Q9BW27, P43034, Q9BTE1, Q8WUM0, Q13561, Q00839, O75935, P46060, O43264, Q9BY43, O14980, P53350, O43684, P36873, O00399, P55735, Q16181, Q7Z460, P52948, P12270, Q8WVJ2, Q9GZM8, O14974, P49768, Q9HD42	3797	141	20163	1.69476	0.294056	0.00202425	0.00161651
GOTERM_CC_DIRECT	GO:0044297-cell body	30	0.78125	0.000297751	P50990, Q13158, P50991, P04899, Q9Y5S1, O75787, Q99571, O00264, O95793, P15311, P17987, P21964, P35240, P78371, Q14195, P62879, P62736, P48643, P62873, P41217, P62753, P07437, Q9HB71, Q9HAV0, P55011, O95166, Q99832, Q99497, P49368, P46779	3797	82	20163	1.94277	0.313068	0.00217031	0.00173315
GOTERM_CC_DIRECT	GO:0005782-peroxisomal matrix	22	0.572917	0.000344404	P35914, P28288, A8MXV4, O15254, Q9Y2Q3, O75874, P14735, Q9BTZ2, O75521, P30044, P51659, O00116, P22307, Q9UKG9, P09110, Q9UBQ7, P04040, P43155, P10809, Q13011, Q15067, O14734	3797	53	20163	2.20425	0.352326	0.00249594	0.00199319
GOTERM_CC_DIRECT	GO:0016281-eukaryotic translation initiation factor 4F complex	9	0.234375	0.00037492	Q04637, O43432, O60573, P78344, P23588, Q14240, Q15056, P60842, P06730	3797	12	20163	3.98268	0.376784	0.00270157	0.0021574
GOTERM_CC_DIRECT	GO:0005813-centrosome	134	3.48958	0.000422669	Q5SW79, Q15018, Q14204, Q14203, Q5VYK3, P62081, P16219, P50135, P13861, P48729, P15531, P63167, Q9Y6G9, Q9NTK5, P25205, P63208, P43034, P22694, P49137, P61421, Q9BTE1, Q13485, Q00839, Q9NRG9, O95721, O75935, Q9H5N1, Q9Y2X7, Q8NF91, O15013, Q96CW5, Q13409, P10644, O00399, P16104, Q7Z460, Q9BSJ2, O43292, Q14980, P49768, P30622, Q9UN37, P61163, Q8IUD2, Q5TZA2, Q3YEC7, P62491, Q00534, P25786, Q9BW83,…	3797	540	20163	1.31773	0.413216	0.00302833	0.00241834
GOTERM_CC_DIRECT	GO:0016328-lateral plasma membrane	27	0.703125	0.000528517	O95832, P35613, P36404, P53985, Q86VI3, P04083, P46940, Q9UPY5, P33527, Q7KZI7, P51153, P55011, Q9BTW9, Q12959, P14923, P11532, P30153, P35222, O00159, P17302, Q9NUP9, P20020, P05023, O15427, Q9ULV4, Q14980, P05026	3797	73	20163	1.96406	0.486567	0.00376531	0.00300688
GOTERM_CC_DIRECT	GO:0071682-endocytic vesicle lumen	11	0.286458	0.000547468	P04114, P07711, P07900, P02649, P14625, Q92598, P09486, P69905, Q9Y4L1, P27797	3797	18	20163	3.24515	0.498698	0.00383957	0.00306618
GOTERM_CC_DIRECT	GO:0000145-exocyst	11	0.286458	0.000547468	O60645, Q15019, Q03169, Q8IYI6, Q9Y2D4, O00471, Q9UPT5, Q96A65, Q9NV70, Q96KP1, Q8N1B4	3797	18	20163	3.24515	0.498698	0.00383957	0.00306618
GOTERM_CC_DIRECT	GO:0045177-apical part of cell	28	0.729167	0.000552993	Q12884, P29972, O43795, P49281, Q07157, P15311, P35241, P35240, Q9UPY5, P26038, P60953, Q14573, P49757, Q13325, P01130, P21283, Q9GZT4, Q9Y696, P19022, Q04771, P10620, P35222, Q07954, P23258, P41208, P00750, P05067, Q9UM54	3797	77	20163	1.931	0.50218	0.00383957	0.00306618
GOTERM_CC_DIRECT	GO:0031594-neuromuscular junction	28	0.729167	0.000552993	P55268, Q9ULP9, P57105, P35579, O43759, P46109, P07093, Q00535, Q15063, O43760, P05556, O15230, Q12959, P10644, P17661, Q9Y2H0, Q9H3Z4, Q7L0J3, P17612, Q08629, P46939, Q5T5C0, Q96EY1, Q71U36, P05067, Q16363, P25116, P49768	3797	77	20163	1.931	0.50218	0.00383957	0.00306618
GOTERM_CC_DIRECT	GO:0000421-autophagosome membrane	21	0.546875	0.000554165	Q96FZ7, O95721, Q15139, P04844, O15321, Q9BY43, O75787, Q9H444, P11279, O43633, O95166, P51149, Q86WV6, Q9H492, Q9Y3E7, Q9Y371, Q96GC9, P60520, Q7Z3C6, Q9GZQ8, Q9HD42	3797	51	20163	2.18657	0.502916	0.00383957	0.00306618
GOTERM_CC_DIRECT	GO:0032593-insulin-responsive compartment	8	0.208333	0.000585177	P20338, Q5VZ89, P51153, Q07954, P61026, Q6IQ22, Q9Y4I1, P61018	3797	10	20163	4.2482	0.52199	0.00396541	0.00316667
GOTERM_CC_DIRECT	GO:0005744-mitochondrial inner membrane presequence translocase complex	8	0.208333	0.000585177	O60830, Q3ZCQ8, Q9BVV7, Q99595, P12236, Q5SRD1, P62072, P60602	3797	10	20163	4.2482	0.52199	0.00396541	0.00316667
GOTERM_CC_DIRECT	GO:0005916-fascia adherens	8	0.208333	0.000585177	P17302, P18206, P12814, P19022, P15924, P14923, P17661, P35222	3797	10	20163	4.2482	0.52199	0.00396541	0.00316667
GOTERM_CC_DIRECT	GO:0016324-apical plasma membrane	96	2.5	0.000585522	P29972, O75348, O75787, O95832, P63092, O00186, P36543, P38606, Q01650, P11166, Q07157, Q8TEW8, P17900, P21926, O00592, P04083, Q8WWI1, Q99808, P61421, O15439, P43235, O14745, P27487, P07711, Q13488, P78536, P30559, Q9NP72, Q16832, O43520, P51790, P09619, P54707, P19022, Q96BI1, Q12959, Q01484, P31641, P51159, Q9UHC9, P54709, P36021, P00533, P16070, P05023, P02751, Q13131, P49768, P05026, Q15599,…	3797	369	20163	1.38153	0.522198	0.00396541	0.00316667
GOTERM_CC_DIRECT	GO:0030659-cytoplasmic vesicle membrane	41	1.06771	0.000588051	P30622, Q5VZ89, O75923, Q9BY11, Q10567, Q96B97, Q9UNF0, Q14728, Q9ULP9, P20338, P62491, Q92572, Q9NZM1, Q8NFJ5, Q9Y5X1, Q14571, P61026, O15498, Q9Y2T2, Q9BXS5, Q7Z3C6, Q13563, P61966, Q14573, Q9BXS9, O14569, Q9UIQ6, Q9NZC3, Q9Y696, P55011, O95183, P11233, Q86WV6, O00159, O43747, Q9UHC9, O60333, Q6RW13, P42858, O14656, Q15036	3797	129	20163	1.68775	0.52372	0.00396541	0.00316667
GOTERM_CC_DIRECT	GO:0000781-chromosome, telomeric region	51	1.32812	0.000615751	Q9H0A0, P12956, Q86V81, P33992, O75367, Q6UXN9, P29590, P78527, Q9H2U1, P49959, P13010, Q00577, Q13185, P25205, Q16531, Q16576, Q15185, P62136, Q92878, P09874, P05455, P62805, P39748, Q14839, P36873, Q09028, Q9Y4R8, P12004, P16104, P22626, Q99973, P62140, Q9UH99, P24941, P06493, Q92900, P23497, A6NHR9	3797	171	20163	1.58376	0.540079	0.00413012	0.0032982
GOTERM_CC_DIRECT	GO:0032154-cleavage furrow	22	0.572917	0.000619559	Q9H0H5, O75935, Q15019, Q9UL25, P05556, Q16512, Q15746, P36873, Q9UHB6, P35579, P11233, P35580, Q16181, P62330, Q8N3E9, P62491, P35241, P35240, P62745, P08134, P61586, O14578	3797	55	20163	2.1241	0.542284	0.00413367	0.00330104
GOTERM_CC_DIRECT	GO:0014704-intercalated disc	20	0.520833	0.000659884	P05556, Q9Y613, P32418, P19022, P15924, Q6PI78, Q12959, P14923, Q01484, O95183, P17661, P11166, Q07157, P19634, P36383, P17302, P35221, P05023, P05026, Q04917	3797	48	20163	2.2126	0.564991	0.00437955	0.00349738
GOTERM_CC_DIRECT	GO:0008541-proteasome regulatory particle, lid subcomplex	7	0.182292	0.000875136	O43242, P48556, O00231, Q9UNM6, O00232, O00487, Q16186	3797	8	20163	4.64646	0.668468	0.00574764	0.00458991
GOTERM_CC_DIRECT	GO:0030132-clathrin coat of coated pit	7	0.182292	0.000875136	P53675, Q9UBC2, Q00610, Q13492, P09496, P09497, P42566	3797	8	20163	4.64646	0.668468	0.00574764	0.00458991
GOTERM_CC_DIRECT	GO:0030863-cortical cytoskeleton	12	0.3125	0.000934936	P15311, Q14247, P28289, P04921, P60709, P11171, Q16643, P67936, P35579, P47755, P47756, P21333	3797	22	20163	2.8965	0.692569	0.00610857	0.00487814
GOTERM_CC_DIRECT	GO:0030665-clathrin-coated vesicle membrane	11	0.286458	0.000961303	O00291, Q15836, Q10567, Q8WUJ3, Q9NVZ3, P98082, Q9BXS5, Q9UM54, Q9UJU6, O00203, O43747	3797	19	20163	3.07435	0.702632	0.00624847	0.00498986
GOTERM_CC_DIRECT	GO:0031234-extrinsic component of cytoplasmic side of plasma membrane	25	0.651042	0.000987301	P07947, A0FGR8, P07948, P16615, P12931, O43739, Q05397, O00291, Q96AC1, P63000, Q9Y5X1, P01116, P46940, Q9Y5X3, P61586, Q9H0H5, Q13303, P06703, P31749, P51636, Q9Y4F1, Q96A49, Q9Y4J8, Q96RF0, Q9BSJ8	3797	68	20163	1.9523	0.712232	0.00638455	0.00509853
GOTERM_CC_DIRECT	GO:0005642-annulate lamellae	6	0.15625	0.00119412	P37198, P49792, P63241, O14980, Q8TD16, Q9Y5L0	3797	6	20163	5.31024	0.778357	0.00751101	0.00599808
GOTERM_CC_DIRECT	GO:0031597-cytosolic proteasome complex	6	0.15625	0.00119412	P62333, P62195, P14735, Q9Y5K5, O00487, P43686	3797	6	20163	5.31024	0.778357	0.00751101	0.00599808
GOTERM_CC_DIRECT	GO:0005851-eukaryotic translation initiation factor 2B complex	6	0.15625	0.00119412	P49770, Q9NR50, Q9UI10, P05198, Q13144, Q14232	3797	6	20163	5.31024	0.778357	0.00751101	0.00599808
GOTERM_CC_DIRECT	GO:0034715-pICln-Sm protein complex	6	0.15625	0.00119412	P54105, P62316, P62306, P62318, P62314, P62304	3797	6	20163	5.31024	0.778357	0.00751101	0.00599808
GOTERM_CC_DIRECT	GO:0033263-CORVET complex	6	0.15625	0.00119412	Q8N3P4, Q9H270, Q9P253, Q8WUH2, Q96AX1, Q9H267	3797	6	20163	5.31024	0.778357	0.00751101	0.00599808
GOTERM_CC_DIRECT	GO:0071556-integral component of lumenal side of endoplasmic reticulum membrane	14	0.364583	0.00119723	P30511, P51572, P04439, P13747, P17693, Q8TCT8, P10321, Q8TCT9, P01889, O15533, P27824, Q13563, P01893, P27797	3797	29	20163	2.56357	0.779226	0.00751101	0.00599808
GOTERM_CC_DIRECT	GO:0070821-tertiary granule membrane	26	0.677083	0.00128574	Q9Y2Q5, O14672, O94886, O75787, P13987, Q08722, P11169, P10253, P35237, P63167, P00749, Q8NG11, P61225, P27449, Q4KMQ2, P01111, P61106, P27105, Q13303, Q5T4S7, P53618, Q9UHA4, Q9Y3L5, O00161, Q9H1C7, Q13393	3797	73	20163	1.89132	0.802569	0.00802635	0.00640962
GOTERM_CC_DIRECT	GO:0016460-myosin II complex	8	0.208333	0.00134707	P35580, P05976, P60660, P14649, P24844, P19105, P35579, Q7Z406	3797	11	20163	3.862	0.81728	0.00828613	0.00661707
GOTERM_CC_DIRECT	GO:0005832-chaperonin-containing T-complex	8	0.208333	0.00134707	P50990, Q99832, P17987, P50991, P78371, P49368, P48643, P40227	3797	11	20163	3.862	0.81728	0.00828613	0.00661707
GOTERM_CC_DIRECT	GO:0000221-vacuolar proton-transporting V-type ATPase, V1 domain	8	0.208333	0.00134707	Q16864, Q9Y5K8, O75348, P21283, P21281, P36543, P38606, Q9UI12	3797	11	20163	3.862	0.81728	0.00828613	0.00661707
GOTERM_CC_DIRECT	GO:0005881-cytoplasmic microtubule	22	0.572917	0.0013802	Q14204, Q15555, Q6NUK4, P68363, Q9H6U6, Q9Y5M8, P63172, P36405, P13693, Q7Z460, Q7Z4W1, Q8N392, Q9H6B4, P23258, Q6NUQ4, Q71U36, Q15691, O95716, P43034, Q9BSJ2, Q96HH9, Q9BQE3	3797	58	20163	2.01423	0.824766	0.00844869	0.00674689
GOTERM_CC_DIRECT	GO:0072686-mitotic spindle	37	0.963542	0.00148348	Q5SW79, Q9Y2S7, Q14203, P23396, O95834, Q9Y266, P28482, Q9Y224, Q02241, Q13618, Q96LZ7, P63167, Q99569, P40121, Q9Y6K9, P11171, Q00610, Q9HC35, Q13042, Q13563, Q9NRG9, P60953, Q00839, Q9H0H5, P46060, Q5SQI0, P53671, Q08379, Q53H96, P37198, O60610, Q7Z460, P27816, P12270, Q8WVJ2, P06493, Q14980	3797	118	20163	1.66508	0.846193	0.00898354	0.00717401
GOTERM_CC_DIRECT	GO:0016234-inclusion body	12	0.3125	0.00148894	Q9UL15, Q13501, P13807, P0DMV8, P62333, P35573, P42858, P62195, Q8IZQ1, P43686, P08238, P04156	3797	23	20163	2.77056	0.847251	0.00898354	0.00717401
GOTERM_CC_DIRECT	GO:0005868-cytoplasmic dynein complex	12	0.3125	0.00148894	Q14204, P51808, P63167, Q9Y6G9, O95219, Q9UJW0, Q96FJ2, P12270, Q9NP97, Q13409, P63172, O43237	3797	23	20163	2.77056	0.847251	0.00898354	0.00717401
GOTERM_CC_DIRECT	GO:0098993-anchored component of synaptic vesicle membrane	9	0.234375	0.00158546	Q9H3Z4, P20338, P61020, P20339, P20336, P20337, Q15286, Q15907, P51149	3797	14	20163	3.41373	0.86478	0.00952033	0.00760267
GOTERM_CC_DIRECT	GO:0098685-Schaffer collateral - CA1 synapse	29	0.755208	0.00164442	P19174, P55287, Q9Y6M5, Q96IG2, P63261, P62491, Q99961, Q00535, O14908, Q02952, P35080, P60953, P47756, P40763, P05556, P60709, P35222, Q12979, P18433, O60716, Q9Y639, O14936, Q08209, P63098, Q5T5C0, P00750, Q13277, Q13332, P41743	3797	86	20163	1.79066	0.874483	0.00971187	0.00775563
GOTERM_CC_DIRECT	GO:0005773-vacuole	10	0.260417	0.00164817	P16278, Q96AX1, Q12846, Q13277, P49281, Q9H267, O14966, Q9BTX3, Q13286, Q92820	3797	17	20163	3.12367	0.875077	0.00971187	0.00775563
GOTERM_CC_DIRECT	GO:0099524-postsynaptic cytosol	10	0.260417	0.00164817	P38919, P62166, P42345, P11142, Q01970, Q13526, P42858, Q14118, Q16643, P06730	3797	17	20163	3.12367	0.875077	0.00971187	0.00775563
GOTERM_CC_DIRECT	GO:0000159-protein phosphatase type 2A complex	10	0.260417	0.00164817	P67775, P63151, Q06190, Q16537, P62714, P30153, Q15173, Q14738, Q15257, Q13362	3797	17	20163	3.12367	0.875077	0.00971187	0.00775563
GOTERM_CC_DIRECT	GO:0005795-Golgi stack	16	0.416667	0.00179637	Q6XZF7, Q92538, Q8IWU6, Q10469, Q14789, Q7Z5G4, O95372, Q9BZG1, O60763, Q9UNZ2, Q7L5N7, Q01968, P61106, P46459, Q13286, Q10471	3797	37	20163	2.29632	0.896405	0.0105359	0.00841372
GOTERM_CC_DIRECT	GO:0009898-cytoplasmic side of plasma membrane	21	0.546875	0.00214856	Q9UL25, Q96EP0, P36507, O15111, Q12933, Q9BY43, O43464, Q9H444, Q12959, P14923, P11413, P35579, Q9Y4K3, Q99569, Q9NR28, P17900, Q08209, P11171, P24666, P20020, O14920	3797	56	20163	1.99134	0.933613	0.0125432	0.0100167
GOTERM_CC_DIRECT	GO:0061617-MICOS complex	7	0.182292	0.0022057	Q9BUR5, Q9BRQ6, Q5TGZ0, Q5XKP0, Q16891, Q6UXV4, Q9NX63	3797	9	20163	4.13019	0.938237	0.0126427	0.0100961
GOTERM_CC_DIRECT	GO:0042564-NLS-dependent protein nuclear import complex	7	0.182292	0.0022057	Q14974, O00505, P52294, O00629, O60684, P52292, Q9BQG0	3797	9	20163	4.13019	0.938237	0.0126427	0.0100961
GOTERM_CC_DIRECT	GO:0042824-MHC class I peptide loading complex	7	0.182292	0.0022057	P04439, O15533, P61769, Q03518, P30101, Q03519, P27797	3797	9	20163	4.13019	0.938237	0.0126427	0.0100961
GOTERM_CC_DIRECT	GO:0071986-Ragulator complex	7	0.182292	0.0022057	Q0VGL1, Q9Y2Q5, Q7L523, Q9HB90, Q6IAA8, O43504, Q9UHA4	3797	9	20163	4.13019	0.938237	0.0126427	0.0100961
GOTERM_CC_DIRECT	GO:0030117-membrane coat	11	0.286458	0.00254253	Q05193, O94973, P53621, P35606, Q9BY43, P63010, Q10567, P53618, Q9H444, O43633, O43747	3797	21	20163	2.78156	0.959652	0.0145074	0.0115852
GOTERM_CC_DIRECT	GO:0000228-nuclear chromosome	20	0.520833	0.00261211	O95347, P62805, O75367, Q15021, P11388, Q00839, P11387	3797	53	20163	2.00387	0.963049	0.0148372	0.0118486
GOTERM_CC_DIRECT	GO:0031209-SCAR complex	8	0.208333	0.00270808	Q9Y2A7, Q9HD15, Q9Y6W5, Q8IZP0, Q8WUW1, Q96F07, Q9NYB9, Q7L576	3797	12	20163	3.54016	0.967272	0.0153134	0.0122289
GOTERM_CC_DIRECT	GO:0030140-trans-Golgi network transport vesicle	10	0.260417	0.00274887	P11717, Q99523, O43493, P51153, P61006, Q9NZD8, P49755, Q9BVK6, P61106, Q92930	3797	18	20163	2.95014	0.968917	0.0154747	0.0123576
GOTERM_CC_DIRECT	GO:0034399-nuclear periphery	9	0.234375	0.00283893	P52948, Q14118, P12270, Q92621, P57740, Q9UJX5, Q8N1F7, Q9Y4R8, P23497	3797	15	20163	3.18615	0.972263	0.0157704	0.0125938
GOTERM_CC_DIRECT	GO:0016471-vacuolar proton-transporting V-type ATPase complex	9	0.234375	0.00283893	Q13488, Q93050, Q16864, O75348, Q9Y487, O75787, Q8N8Y2, P61421, Q8N511	3797	15	20163	3.18615	0.972263	0.0157704	0.0125938
GOTERM_CC_DIRECT	GO:0031461-cullin-RING ubiquitin ligase complex	9	0.234375	0.00283893	Q13620, Q93034, Q92990, Q13619, P62877, Q13618, Q13617, Q86VP6, Q13616	3797	15	20163	3.18615	0.972263	0.0157704	0.0125938
GOTERM_CC_DIRECT	GO:0008305-integrin complex	13	0.338542	0.00292727	P08648, P05556, P05106, P06756, P18084, P56199, P13612, P18564, P17301, P23229, Q9UKX5, Q13683, P26006	3797	28	20163	2.46547	0.975195	0.0161898	0.0129288
GOTERM_CC_DIRECT	GO:0071005-U2-type precatalytic spliceosome	19	0.494792	0.00317698	Q12874, Q15029, Q9Y4Y9, O75643, O75533, Q9Y333, P14678, P55769, P62310, P62316, Q6P2Q9, P62306, P62318, P62308, Q15393, Q9Y4Z0, P62314, P62304, O94906	3797	50	20163	2.01789	0.981913	0.0174942	0.0139704
GOTERM_CC_DIRECT	GO:0005967-mitochondrial pyruvate dehydrogenase complex	6	0.15625	0.00352788	P08559, P10515, Q15119, O00330, P11177, P09622	3797	7	20163	4.55164	0.988397	0.0190929	0.0152471
GOTERM_CC_DIRECT	GO:0030897-HOPS complex	6	0.15625	0.00352788	Q9H270, Q9P253, Q9H269, Q96AX1, P49754, Q9H267	3797	7	20163	4.55164	0.988397	0.0190929	0.0152471
GOTERM_CC_DIRECT	GO:0042721-mitochondrial inner membrane protein insertion complex	6	0.15625	0.00352788	Q53H12, Q9Y5J7, Q9Y5J6, Q9Y584, P62072, Q9BSF4	3797	7	20163	4.55164	0.988397	0.0190929	0.0152471
GOTERM_CC_DIRECT	GO:0005757-mitochondrial permeability transition pore complex	6	0.15625	0.00352788	P30405, Q07812, Q9UQ90, P05141, P12235, P21796	3797	7	20163	4.55164	0.988397	0.0190929	0.0152471
GOTERM_CC_DIRECT	GO:0030669-clathrin-coated endocytic vesicle membrane	24	0.625	0.00360482	P04114, P11717, O94973, P01130, O43493, Q15836, Q14108, P53680, O95782, P51809, P20339, P20645, P41221, P21926, P63010, P08172, P02649, Q00610, Q15286, Q96CW1, P00533, P63027, P02786, Q14332	3797	70	20163	1.82066	0.989474	0.019426	0.015513
GOTERM_CC_DIRECT	GO:0012506-vesicle membrane	13	0.338542	0.00414847	Q9UL25, Q12933, P15309, P51790, P16615, Q9UKG1, Q9Y2H6, P32455, P62993, O14908, P09525, Q6ZS17, Q9BXS9	3797	29	20163	2.38045	0.994711	0.0222605	0.0177766
GOTERM_CC_DIRECT	GO:0042582-azurophil granule	7	0.182292	0.00463648	P06865, Q15833, O00161, O15400, P07686, Q13277, P50995	3797	10	20163	3.71717	0.997149	0.0246692	0.0197001
GOTERM_CC_DIRECT	GO:0030137-COPI-coated vesicle	7	0.182292	0.00463648	P61163, Q9NZ43, Q9BY11, Q6VY07, Q15363, P49755, O75396	3797	10	20163	3.71717	0.997149	0.0246692	0.0197001
GOTERM_CC_DIRECT	GO:0001772-immunological synapse	17	0.442708	0.00470566	P51452, P52565, Q13740, Q12959, Q12913, P10644, Q9Y639, P35579, P15311, P17931, Q14160, P60033, Q9UJZ1, P20020, P05362, Q8WUM4, O15400	3797	44	20163	2.05169	0.997389	0.0249321	0.0199101
GOTERM_CC_DIRECT	GO:0000276-mitochondrial proton-transporting ATP synthase complex, coupling factor F(o)	8	0.208333	0.00491828	O75947, O75964, P24539, P18859, P56134, Q7Z3U7, P56385, P03928	3797	13	20163	3.26784	0.998005	0.0255224	0.0203815
GOTERM_CC_DIRECT	GO:0042581-specific granule	8	0.208333	0.00491828	Q15833, O00161, P12429, P51790, O00186, Q12846, Q13277, P50995	3797	13	20163	3.26784	0.998005	0.0255224	0.0203815
GOTERM_CC_DIRECT	GO:0042641-actomyosin	8	0.208333	0.00491828	P35580, Q9Y5S2, Q8WUM4, Q16643, Q92614, P35579, Q5VT25, Q7Z406	3797	13	20163	3.26784	0.998005	0.0255224	0.0203815
GOTERM_CC_DIRECT	GO:0005687-U4 snRNP	8	0.208333	0.00491828	P62316, P62306, Q13838, P14678, P62318, P62308, P62314, P62304	3797	13	20163	3.26784	0.998005	0.0255224	0.0203815
GOTERM_CC_DIRECT	GO:0046930-pore complex	8	0.208333	0.00491828	Q16611, Q9Y277, O14672, P45880, O96008, Q07812, P55196, P21796	3797	13	20163	3.26784	0.998005	0.0255224	0.0203815
GOTERM_CC_DIRECT	GO:0030315-T-tubule	18	0.46875	0.00495297	O75923, P30626, P32418, Q9Y6M5, O75298, Q01484, Q09666, O00499, P19634, P15311, Q8IVF2, P16298, P00505, P35241, P08069, P23634, P05023, P05026	3797	48	20163	1.99134	0.998091	0.0255971	0.0204411
GOTERM_CC_DIRECT	GO:0070552-BRISC complex	5	0.130208	0.00532928	P46736, Q15018, Q9NWV8, Q9NXR7, P34897	3797	5	20163	5.31024	0.998815	0.0270118	0.0215709
GOTERM_CC_DIRECT	GO:0005947-mitochondrial alpha-ketoglutarate dehydrogenase complex	5	0.130208	0.00532928	P21953, P11182, O14874, P12694, P09622	3797	5	20163	5.31024	0.998815	0.0270118	0.0215709
GOTERM_CC_DIRECT	GO:0016469-proton-transporting two-sector ATPase complex	5	0.130208	0.00532928	Q16864, P21283, P36543, Q15904, P38606	3797	5	20163	5.31024	0.998815	0.0270118	0.0215709
GOTERM_CC_DIRECT	GO:0042765-GPI-anchor transamidase complex	5	0.130208	0.00532928	Q9H490, Q96S52, Q92643, Q969N2, O43292	3797	5	20163	5.31024	0.998815	0.0270118	0.0215709
GOTERM_CC_DIRECT	GO:0005902-microvillus	24	0.625	0.00533381	Q12965, P30559, O43795, Q16658, O94832, Q9Y696, P21281, Q96A65, P36543, P38606, O00159, Q9NQT8, Q9BXI6, P15311, P16234, Q7Z4W1, P35241, O00592, P09543, P16070, Q9UM54, P26038, Q6P1M0, O14745	3797	72	20163	1.77008	0.998822	0.0270118	0.0215709
GOTERM_CC_DIRECT	GO:0005801-cis-Golgi network	23	0.598958	0.00536614	P30533, P29279, Q92538, Q16706, P24390, O43731, P53671, P33947, Q53F39, O95249, Q14789, Q8WVM8, O00461, Q9P299, Q08379, Q86VS8, Q9Y3A6, Q02818, Q96EC8, P49755, Q96JB2, Q96KG9, O14966	3797	68	20163	1.79611	0.998869	0.0270668	0.0216148
GOTERM_CC_DIRECT	GO:0005901-caveola	25	0.651042	0.00632442	O14494, P28482, O95810, Q9UNF0, Q8WTV0, Q03135, P12931, Q6NZI2, P11166, Q9NZM1, P08069, Q14254, P55290, Q13286, O75955, P10646, P27361, P51636, Q969G5, P54709, P23634, Q9NZN4, P05023, P25116, P05026	3797	77	20163	1.72411	0.999665	0.0317733	0.0253733
GOTERM_CC_DIRECT	GO:0030016-myofibril	14	0.364583	0.00643909	Q9NYL9, P05976, P28289, Q6IBS0, Q5VU43, O75880, P13533, Q05682, O43819, P63261, P24844, P60900, Q12792, P29536	3797	34	20163	2.18657	0.99971	0.032221	0.0257308
GOTERM_CC_DIRECT	GO:0044233-ER-mitochondrion membrane contact site	10	0.260417	0.00661412	Q96S66, P51572, Q13637, Q9Y320, O60488, Q96N66, O96008, O43865, P27824, Q5BJD5	3797	20	20163	2.65512	0.999768	0.032966	0.0263257
GOTERM_CC_DIRECT	GO:0031528-microvillus membrane	12	0.3125	0.00687151	P15311, Q86YL7, P05106, P06756, O00592, Q8WTV0, P35222, Q01650, P31641, P26038, P50443, O14745	3797	27	20163	2.36011	0.999833	0.034114	0.0272425
GOTERM_CC_DIRECT	GO:0030285-integral component of synaptic vesicle membrane	15	0.390625	0.00698171	Q86Y82, O43752, Q15836, P51790, P11279, O76024, O43759, P51809, Q7L0J3, O60499, Q16563, O15126, P20020, P63027, Q13332	3797	38	20163	2.09615	0.999854	0.0345252	0.0275709
GOTERM_CC_DIRECT	GO:0071782-endoplasmic reticulum tubular network	9	0.234375	0.0075021	Q14974, Q9C0E8, Q6NUK4, Q6DD88, Q9NP72, Q00765, Q15042, P61026, Q9NQC3	3797	17	20163	2.81131	0.999925	0.0369537	0.0295102
GOTERM_CC_DIRECT	GO:0019898-extrinsic component of membrane	24	0.625	0.00769801	Q9BZV1, Q15436, Q96BW9, Q9UL45, Q9UGM3, Q10588, O75962, P30419, Q9UNF0, Q8IZQ1, O60229, Q9Y4P8, Q8N3F8, P15311, Q03405, Q709C8, Q99685, O60551, P12270, P04083, P04062, Q9UEW8, Q9NZN4, P04156	3797	74	20163	1.72224	0.999941	0.0377712	0.030163
GOTERM_CC_DIRECT	GO:0044354-macropinosome	6	0.15625	0.00794912	P30622, Q8NEU8, P50281, Q9P2R3, Q9UKG1, P07355	3797	8	20163	3.98268	0.999957	0.0387021	0.0309064
GOTERM_CC_DIRECT	GO:0008290-F-actin capping protein complex	6	0.15625	0.00794912	P40121, P52907, P58546, P47755, P47756, P35611	3797	8	20163	3.98268	0.999957	0.0387021	0.0309064
GOTERM_CC_DIRECT	GO:0005834-heterotrimeric G-protein complex	14	0.364583	0.00850898	Q9UBI6, P29992, P04899, Q9HAV0, P50151, P63092, P50148, P63096, P63218, O95837, P62879, Q14344, P08754, P62873	3797	35	20163	2.1241	0.999979	0.0411564	0.0328664
GOTERM_CC_DIRECT	GO:0019773-proteasome core complex, alpha-subunit complex	7	0.182292	0.00858377	P28066, O14818, P25789, P25788, P60900, P25787, P25786	3797	11	20163	3.37925	0.999981	0.0411564	0.0328664
GOTERM_CC_DIRECT	GO:0031588-nucleotide-activated protein kinase complex	7	0.182292	0.00858377	Q9Y478, P17612, O43741, P54619, P10644, Q13131, P13861	3797	11	20163	3.37925	0.999981	0.0411564	0.0328664
GOTERM_CC_DIRECT	GO:0035631-CD40 receptor complex	7	0.182292	0.00858377	Q96EP0, Q9NR28, O15111, Q12933, O43464, O14920, Q9Y4K3	3797	11	20163	3.37925	0.999981	0.0411564	0.0328664
GOTERM_CC_DIRECT	GO:0046540-U4/U6 x U5 tri-snRNP complex	16	0.416667	0.00941174	Q15029, Q9Y4Y9, O75643, Q9Y333, P14678, P55769, P62310, P62316, Q6P2Q9, P62306, P62318, P62308, Q9Y4Z0, P62314, P62304, O94906	3797	43	20163	1.97591	0.999993	0.0448424	0.0358099
GOTERM_CC_DIRECT	GO:0019897-extrinsic component of plasma membrane	12	0.3125	0.00942366	Q6ZT62, P60903, Q08209, Q9UJZ1, Q2M2I8, Q06787, Q96EY1, Q15075, P07355, Q08431, Q14980, P49757	3797	28	20163	2.27582	0.999993	0.0448424	0.0358099
GOTERM_CC_DIRECT	GO:0009925-basal plasma membrane	18	0.46875	0.00978234	P33527, P29972, Q15758, P04626, P30825, P55011, Q03001, Q01650, P53985, O00159, P08581, Q96RT1, P60033, P08195, P00533, Q6PCB7, Q13563, P42566	3797	51	20163	1.8742	0.999996	0.0463742	0.0370331
GOTERM_CC_DIRECT	GO:0005828-kinetochore microtubule	9	0.234375	0.0113047	Q96FZ7, Q9Y3E7, O43264, Q7Z460, P62491, Q9BY43, Q9H444, O43633, Q9HD42	3797	18	20163	2.65512	0.999999	0.0531009	0.0424049
GOTERM_CC_DIRECT	GO:0043034-costamere	9	0.234375	0.0113047	Q14315, P18206, Q15149, Q14118, P11532, Q01484, Q09666, Q13418, P51114	3797	18	20163	2.65512	0.999999	0.0531009	0.0424049
GOTERM_CC_DIRECT	GO:0051233-spindle midzone	11	0.286458	0.0113697	Q9H0H5, Q99569, Q15555, Q96BM9, P53350, Q7Z7K6, Q9NVJ2, Q15691, P05067, Q15058, P60953	3797	25	20163	2.33651	0.999999	0.0531009	0.0424049
GOTERM_CC_DIRECT	GO:0005682-U5 snRNP	11	0.286458	0.0113697	Q96DI7, Q9Y312, O75643, P62316, Q6P2Q9, P14678, P62318, P62308, P62314, O94906, P62304	3797	25	20163	2.33651	0.999999	0.0531009	0.0424049
GOTERM_CC_DIRECT	GO:0005771-multivesicular body	16	0.416667	0.0118459	Q96FZ7, P07711, Q5VYK3, Q9BY43, Q9H444, P11279, P10644, O43633, Q9NP79, P17302, P13693, Q9Y3E7, P62491, Q99816, P08962, Q9HD42	3797	44	20163	1.931	1	0.0551207	0.0440178
GOTERM_CC_DIRECT	GO:0005746-mitochondrial respiratory chain	8	0.208333	0.0129867	P31930, Q13423, P14927, P14406, P07919, P24310, Q9P0J0, O14548	3797	15	20163	2.83213	1	0.0599864	0.0479035
GOTERM_CC_DIRECT	GO:0030532-small nuclear ribonucleoprotein complex	8	0.208333	0.0129867	P62316, P62306, P14678, P62318, P62308, P57678, P62314, P62304	3797	15	20163	2.83213	1	0.0599864	0.0479035
GOTERM_CC_DIRECT	GO:1990229-iron-sulfur cluster assembly complex	5	0.130208	0.0135996	Q9H3K6, Q86SX6, O76003, Q53S33	3797	6	20163	4.4252	1	0.0603841	0.0482211
GOTERM_CC_DIRECT	GO:1904949-ATPase complex	5	0.130208	0.0135996	P28370, Q16576, Q09028, Q15257, P55072	3797	6	20163	4.4252	1	0.0603841	0.0482211
GOTERM_CC_DIRECT	GO:0005787-signal peptidase complex	5	0.130208	0.0135996	Q9BY50, Q15005, Q9Y6A9, P61009, P67812	3797	6	20163	4.4252	1	0.0603841	0.0482211
GOTERM_CC_DIRECT	GO:0042719-mitochondrial intermembrane space protein transporter complex	5	0.130208	0.0135996	Q9Y5J7, Q9Y5J6, Q9Y5L4, O60220, P62072	3797	6	20163	4.4252	1	0.0603841	0.0482211
GOTERM_CC_DIRECT	GO:1990246-uniplex complex	5	0.130208	0.0135996	Q86XE3, Q9H4I9, Q8IYU8, Q8NE86, Q9BPX6	3797	6	20163	4.4252	1	0.0603841	0.0482211
GOTERM_CC_DIRECT	GO:0045261-proton-transporting ATP synthase complex, catalytic core F(1)	5	0.130208	0.0135996	P30049, P25705, P48047, P36542, P06576	3797	6	20163	4.4252	1	0.0603841	0.0482211
GOTERM_CC_DIRECT	GO:0030427-site of polarized growth	5	0.130208	0.0135996	Q5TBA9, Q14247, O94915, Q16643, Q9UJU6	3797	6	20163	4.4252	1	0.0603841	0.0482211
GOTERM_CC_DIRECT	GO:0045254-pyruvate dehydrogenase complex	5	0.130208	0.0135996	P08559, P10515, O00330, P11177, P09622	3797	6	20163	4.4252	1	0.0603841	0.0482211
GOTERM_CC_DIRECT	GO:0097443-sorting endosome	5	0.130208	0.0135996	P53675, P01130, P18031, O14786, Q07960	3797	6	20163	4.4252	1	0.0603841	0.0482211
GOTERM_CC_DIRECT	GO:0035748-myelin sheath abaxonal region	5	0.130208	0.0135996	P05556, Q14160, Q96A65, P09543, Q12959	3797	6	20163	4.4252	1	0.0603841	0.0482211
GOTERM_CC_DIRECT	GO:0070937-CRD-mediated mRNA stability complex	5	0.130208	0.0135996	P67809, O75534, O60506, Q00839, Q08211	3797	6	20163	4.4252	1	0.0603841	0.0482211
GOTERM_CC_DIRECT	GO:0016363-nuclear matrix	32	0.833333	0.0140237	O43592, Q9Y265, P52272, O95239, Q13838, P29590, Q99623, P27708, Q05823, P23528, P61962, Q9Y230, P02545, Q00839, P23246, P80723, Q96SB4, Q9Y696, P22626, Q99973, P20700, O14936, P08670, P67870, P43243, P09486, O43294, P60900, Q15233, Q9Y281, Q14980, Q9HD42	3797	112	20163	1.51721	1	0.0620487	0.0495504
GOTERM_CC_DIRECT	GO:0001931-uropod	7	0.182292	0.0144595	P15311, O75955, Q10588, O60331, P26038, P35579, Q14254	3797	12	20163	3.09764	1	0.0635309	0.0507341
GOTERM_CC_DIRECT	GO:0071203-WASH complex	7	0.182292	0.0144595	C4AMC7, Q2M389, Q12768, P52907, Q9Y3C0, Q9Y4E1, P47756	3797	12	20163	3.09764	1	0.0635309	0.0507341
GOTERM_CC_DIRECT	GO:0000839-Hrd1p ubiquitin ligase ERAD-L complex	6	0.15625	0.0151284	Q9UBV2, Q9Y679, Q6NTF9, Q9GZP9, Q86TM6, Q9BUN8	3797	9	20163	3.54016	1	0.0657825	0.0525321
GOTERM_CC_DIRECT	GO:0043657-host cell	6	0.15625	0.0151284	P09914, O00505, O60551, O60684, P52292, P63172	3797	9	20163	3.54016	1	0.0657825	0.0525321
GOTERM_CC_DIRECT	GO:0016600-flotillin complex	6	0.15625	0.0151284	O75955, P22681, P35221, P35222, Q9ULV4, Q14254	3797	9	20163	3.54016	1	0.0657825	0.0525321
GOTERM_CC_DIRECT	GO:0036020-endolysosome membrane	9	0.234375	0.0163571	O94973, P01130, P63010, P53680, Q00610, Q96CW1, P09496, Q8N697, O95782	3797	19	20163	2.51538	1	0.0708806	0.0566033
GOTERM_CC_DIRECT	GO:0071007-U2-type catalytic step 2 spliceosome	12	0.3125	0.0166428	Q9Y3C6, Q96DI7, Q15029, Q9UMS4, P62316, Q6P2Q9, P62306, P14678, P62318, P62308, P62314, P62304	3797	30	20163	2.1241	1	0.0718719	0.057395
GOTERM_CC_DIRECT	GO:0043005-neuron projection	86	2.23958	0.0171448	Q13555, Q14203, Q13158, Q8WWM9, Q13557, Q96B97, P56199, O00264, Q06787, P12931, P50135, P13591, P62834, P43034, P46940, O14786, Q96QK1, P41217, P25325, Q13286, P06744, P51991, Q9BTU6, Q16637, O94874, Q9HB71, P09417, Q13526, P16949, P51153, O94832, P19021, P19022, Q12959, P30153, Q01484, P03915, Q96F07, Q9BT40, O75251, O60333, O00161, P08134, Q9HD67, P23634, P49768, P09429, Q9BY11, O15144, Q12768,…	3797	364	20163	1.25462	1	0.0737869	0.0589242
GOTERM_CC_DIRECT	GO:0005622-intracellular	18	0.46875	0.0177677	O43143, Q13884, P37837, P07858, Q13425, Q7Z478, Q8IZP0, O60869, Q9H6S0, Q08211, Q9BPX6, Q68EM7, O00192, Q9H2U1, O94903, Q7L2E3, Q92882, Q14012	3797	54	20163	1.77008	1	0.0762077	0.0608574
GOTERM_CC_DIRECT	GO:0016459-myosin complex	17	0.442708	0.0180247	Q12965, Q13459, O43795, P14649, O94832, P13533, P19105, Q9Y4I1, P35579, O00159, Q7Z406, P42765, P35580, P60660, Q9HD67, Q92614, Q9UM54	3797	50	20163	1.80548	1	0.0770481	0.0615285
GOTERM_CC_DIRECT	GO:0035371-microtubule plus-end	10	0.260417	0.018784	P30622, Q14203, Q7Z460, Q9P270, Q15555, Q14008, Q03001, Q9UDT6, Q15691, Q14980	3797	23	20163	2.3088	1	0.0799918	0.0638793
GOTERM_CC_DIRECT	GO:0030666-endocytic vesicle membrane	22	0.572917	0.0188403	O94973, Q13555, Q9H1J7, Q14108, P53680, P50570, P07948, Q13557, Q8WTV0, P56706, Q03135, O95782, O00401, P41221, Q8IVI9, P21926, P63010, Q07954, P62987, Q5T9L3, Q96CW1, P62979	3797	71	20163	1.64543	1	0.0799918	0.0638793
GOTERM_CC_DIRECT	GO:0005869-dynactin complex	8	0.208333	0.0193952	P61163, O75935, P42025, Q9NZ32, Q9UJW0, P62736, O00399, Q13561	3797	16	20163	2.65512	1	0.0820716	0.0655401
GOTERM_CC_DIRECT	GO:0005886-plasma membrane	988	25.7292	0.01998	P04114, P54852, Q9UJ14, Q96TA1, P49023, Q96KP1, O95793, Q8IZ07, O60443, P21926, P84022, O14786, P28799, P08962, P48163, Q9UGM6, Q9H4L5, P27487, Q9UIQ6, O00159, O00161, P14174, P49006, O15400, Q8N697, P10809, Q92959, P07602, O75923, P06756, Q9Y287, Q9BQ51, Q12846, O95573, P17405, O00170, P14384, Q99584, P27449, P62258, P53794, Q8N3R9, Q6NSJ5, P50281, O15431, P21912, P17655, Q5T9A4, Q9UKX5, Q9H0A8,…	3797	4979	20163	1.05373	1	0.0842635	0.0672905
GOTERM_CC_DIRECT	GO:0032433-filopodium tip	9	0.234375	0.0228524	P61086, Q9H4L5, Q8IZP0, Q9HD67, Q06787, Q9NYB9, Q7L576, O95782, Q9Y4I1	3797	20	20163	2.38961	1	0.0941043	0.0751491
GOTERM_CC_DIRECT	GO:0048500-signal recognition particle	4	0.104167	0.0229104	Q9UHB9, O76094, P09132, P61011	3797	4	20163	5.31024	1	0.0941043	0.0751491
GOTERM_CC_DIRECT	GO:0030478-actin cap	4	0.104167	0.0229104	P61160, P06396, O00401, Q05682	3797	4	20163	5.31024	1	0.0941043	0.0751491
GOTERM_CC_DIRECT	GO:0097452-GAIT complex	4	0.104167	0.0229104	P07814, P04406, P40429, O60506	3797	4	20163	5.31024	1	0.0941043	0.0751491
GOTERM_CC_DIRECT	GO:0030905-retromer, tubulation complex	4	0.104167	0.0229104	Q9UNH7, Q9Y5X3, Q13596, O60749	3797	4	20163	5.31024	1	0.0941043	0.0751491
GOTERM_CC_DIRECT	GO:0030906-retromer, cargo-selective complex	4	0.104167	0.0229104	O75436, Q9UBQ0, Q96QK1, Q4G0F5	3797	4	20163	5.31024	1	0.0941043	0.0751491
GOTERM_CC_DIRECT	GO:1990745-EARP complex	4	0.104167	0.0229104	Q5VIR6, Q9UID3, Q8N1B4, Q96JG6	3797	4	20163	5.31024	1	0.0941043	0.0751491
GOTERM_CC_DIRECT	GO:0005749-mitochondrial respiratory chain complex II, succinate dehydrogenase complex (ubiquinone)	4	0.104167	0.0229104	P21912, Q99643, P31040, O14521	3797	4	20163	5.31024	1	0.0941043	0.0751491
GOTERM_CC_DIRECT	GO:0000220-vacuolar proton-transporting V-type ATPase, V0 domain	6	0.15625	0.0256203	Q13488, Q93050, Q9Y487, O75787, P27449, P61421	3797	10	20163	3.18615	1	0.103218	0.082427
GOTERM_CC_DIRECT	GO:0030131-clathrin adaptor complex	6	0.15625	0.0256203	P63010, Q10567, Q96CW1, Q9Y2T2, Q9BXS5, O00203	3797	10	20163	3.18615	1	0.103218	0.082427
GOTERM_CC_DIRECT	GO:0033179-proton-transporting V-type ATPase, V0 domain	6	0.15625	0.0256203	Q13488, Q93050, Q9Y487, Q8N8Y2, P27449, P61421	3797	10	20163	3.18615	1	0.103218	0.082427
GOTERM_CC_DIRECT	GO:0032797-SMN complex	6	0.15625	0.0256203	Q16637, Q9Y3F4, Q8TEQ6, Q9UHI6, P57678	3797	10	20163	3.18615	1	0.103218	0.082427
GOTERM_CC_DIRECT	GO:0032592-integral component of mitochondrial membrane	6	0.15625	0.0256203	Q9GZY8, Q15070, Q9BUB7, P55957, P12235, Q9BPX6	3797	10	20163	3.18615	1	0.103218	0.082427
GOTERM_CC_DIRECT	GO:0030123-AP-3 adaptor complex	6	0.15625	0.0256203	O14617, Q92572, Q9H270, Q9P253, P49754, O00203	3797	10	20163	3.18615	1	0.103218	0.082427
GOTERM_CC_DIRECT	GO:0005683-U7 snRNP	5	0.130208	0.0270285	P62306, P14678, P62318, P62308, P62304	3797	7	20163	3.79303	1	0.107179	0.0855904
GOTERM_CC_DIRECT	GO:0072357-PTW/PP1 phosphatase complex	5	0.130208	0.0270285	P62140, P36873, Q6UXN9, P62136, O14974	3797	7	20163	3.79303	1	0.107179	0.0855904
GOTERM_CC_DIRECT	GO:0030130-clathrin coat of trans-Golgi network vesicle	5	0.130208	0.0270285	P53675, Q00610, P09496, P09497, O95782	3797	7	20163	3.79303	1	0.107179	0.0855904
GOTERM_CC_DIRECT	GO:0008385-IkappaB kinase complex	5	0.130208	0.0270285	Q8IUD2, O15111, Q9Y6K9, Q9ULZ3, O14920	3797	7	20163	3.79303	1	0.107179	0.0855904
GOTERM_CC_DIRECT	GO:0030122-AP-2 adaptor complex	5	0.130208	0.0270285	O94973, P63010, P53680, Q96CW1, O95782	3797	7	20163	3.79303	1	0.107179	0.0855904
GOTERM_CC_DIRECT	GO:0005876-spindle microtubule	15	0.390625	0.0272686	O00139, Q9UKK3, Q9Y496, P53350, O43663, O95239, P36405, Q96LZ7, Q96TC7, Q8NG68, Q7Z460, P06493, P48730, Q96DB5, Q14980	3797	44	20163	1.81031	1	0.107792	0.08608
GOTERM_CC_DIRECT	GO:0031091-platelet alpha granule	8	0.208333	0.0277204	P51809, P07093, P61764, O00186, P35442, P09486, P07996, Q9H267	3797	17	20163	2.49894	1	0.108895	0.0869607
GOTERM_CC_DIRECT	GO:0031092-platelet alpha granule membrane	8	0.208333	0.0277204	Q9UHQ9, Q06481, P05106, O60245, P21926, Q6YHK3, P09486, Q96JJ7	3797	17	20163	2.49894	1	0.108895	0.0869607
GOTERM_CC_DIRECT	GO:0000922-spindle pole	34	0.885417	0.0286663	Q5TBA9, Q15018, Q14203, Q9UN37, Q14008, Q13618, P13693, Q99569, Q9Y6G9, Q9Y3A5, P62491, Q9UJW0, Q9NR09, Q9Y6K9, P62714, Q9NRG9, Q00839, O00139, Q16539, O43264, Q8TDX7, O43663, P53350, Q96CW5, Q8IYT4, P35222, Q08379, O75351, P37198, P46736, P67775, Q8WVJ2, Q9BSJ2, Q14980	3797	127	20163	1.42164	1	0.112261	0.0896489
GOTERM_CC_DIRECT	GO:0045111-intermediate filament cytoskeleton	18	0.46875	0.0300208	P50990, P48681, Q3SXM5, Q15149, O75832, Q86SQ0, P50281, Q03001, Q9H6U6, P17661, Q99471, P58107, Q9Y4J8, P08670, Q9NVH0, P07197, Q9UNZ2, Q14694	3797	57	20163	1.67692	1	0.117202	0.0935942
GOTERM_CC_DIRECT	GO:0044322-endoplasmic reticulum quality control compartment	10	0.260417	0.0328967	Q9NYU2, Q96DZ1, Q86TM6, P27824, Q9UKM7, Q9BUN8, Q9BZQ6, P27797, P60468, Q9NYU1	3797	25	20163	2.1241	1	0.128033	0.102244
GOTERM_CC_DIRECT	GO:0031253-cell projection membrane	7	0.182292	0.0334275	Q16658, P55011, Q15286, Q12959, Q15691, Q9ULH1, Q96J84	3797	14	20163	2.65512	1	0.129699	0.103574
GOTERM_CC_DIRECT	GO:0005640-nuclear outer membrane	11	0.286458	0.0338952	P06733, Q99720, Q9BVC6, P61970, P42704, Q8NF91, Q9UBM7, Q6NUM9, P50402, Q14573, P49768	3797	29	20163	2.01423	1	0.130709	0.104381
GOTERM_CC_DIRECT	GO:0005689-U12-type spliceosomal complex	11	0.286458	0.0338952	O43143, P67809, O75533, P62316, P62306, P14678, P62318, Q15393, P62308, P62314, P62304	3797	29	20163	2.01423	1	0.130709	0.104381
GOTERM_CC_DIRECT	GO:0031143-pseudopodium	8	0.208333	0.0381667	P17655, P51809, O43707, P28482, P12814, P27361, P09543, P26038	3797	18	20163	2.36011	1	0.146732	0.117176
GOTERM_CC_DIRECT	GO:0005634-nucleus	1148	29.8958	0.0387927	Q96TA1, Q9Y265, P54619, Q9BQ70, P20839, Q71UI9, Q8WXC6, O00148, P84022, O60684, Q92973, O14787, Q00839, P05455, Q9BQ69, Q9BQ67, Q9Y277, P52209, O95563, P51114, P16104, P51116, Q659C4, Q8IYM9, P42858, Q99598, P62241, P61158, O14558, P30622, Q9UKV8, P28300, Q9H8S9, Q9BRX2, Q06124, Q8WXA3, A0AVT1, P62256, P61160, Q99584, P40429, Q9Y295, P48147, P63104, P26599, P62258, Q8TDB6, P31942, O95347, Q92945,…	3797	5848	20163	1.04244	1	0.148686	0.118736
GOTERM_CC_DIRECT	GO:0043197-dendritic spine	42	1.09375	0.0390702	Q14247, O14672, Q15417, P18085, P12814, Q99571, Q06787, Q12846, Q9NYB9, Q9ULH1, P35998, O43815, Q05397, P50479, P21964, O14908, P63000, P61006, P61586, P27824, P46821, P62136, P25685, P60953, Q9NVA2, P05556, P32418, P36873, Q12979, Q9Y4F1, Q7L576, P51114, O60716, P51116, P46934, P17612, Q9Y6D5, Q08209, Q6PCB6, P02511, P05067, P43005	3797	167	20163	1.33551	1	0.149295	0.119223
GOTERM_CC_DIRECT	GO:0000815-ESCRT III complex	6	0.15625	0.0398174	Q96FZ7, Q9Y3E7, Q9BY43, Q9H444, O43633, Q9HD42	3797	11	20163	2.8965	1	0.14988	0.11969
GOTERM_CC_DIRECT	GO:1904930-amphisome membrane	6	0.15625	0.0398174	Q96FZ7, Q9Y3E7, Q9BY43, Q9H444, O43633, Q9HD42	3797	11	20163	2.8965	1	0.14988	0.11969
GOTERM_CC_DIRECT	GO:0030867-rough endoplasmic reticulum membrane	6	0.15625	0.0398174	O00469, Q9UBF8, Q96A33, Q5BJF2, Q02809, P22314	3797	11	20163	2.8965	1	0.14988	0.11969
GOTERM_CC_DIRECT	GO:0032432-actin filament bundle	6	0.15625	0.0398174	Q8N5W9, P13796, P02511, P29966, P13797, P21333	3797	11	20163	2.8965	1	0.14988	0.11969
GOTERM_CC_DIRECT	GO:0042589-zymogen granule membrane	6	0.15625	0.0398174	Q9UGM3, O15126, Q15363, P49755, P63027, Q13277	3797	11	20163	2.8965	1	0.14988	0.11969
GOTERM_CC_DIRECT	GO:0030425-dendrite	102	2.65625	0.0418461	Q14444, Q9H845, Q9UBB4, O14672, Q9NNW7, Q06787, Q9UBB6, O95793, P42224, P42345, P0C0L4, Q99523, O15116, P46821, P62873, P62753, P38919, Q9BTU6, Q15149, Q13641, P32418, P12429, O60333, P42858, P08172, Q16643, P46779, Q14980, Q13131, Q99757, Q9UKV8, Q13136, P04216, P03886, O43896, P52294, P32004, O43815, Q00535, Q9UJU6, Q86SX6, Q7Z3B1, P11279, Q9Y4F1, P78559, P17655, P43007, O60313, P21359, Q07954,…	3797	457	20163	1.18522	1	0.157048	0.125414
GOTERM_CC_DIRECT	GO:0032580-Golgi cisterna membrane	26	0.677083	0.0450529	Q9Y3Q3, Q8WVM8, O00461, Q9BYC5, Q9Y3A3, Q8NBN3, Q9NZ42, Q99523, Q96P48, Q15363, Q02818, P15291, Q10472, Q10471, P51572, Q14435, Q9UL25, O43286, Q8IZ52, Q08379, Q08378, O60513, Q96JB2, P98194, Q9Y6B6, O43150	3797	95	20163	1.45333	1	0.168581	0.134624
GOTERM_CC_DIRECT	GO:0034098-VCP-NPL4-UFD1 AAA ATPase complex	5	0.130208	0.046108	Q96CS3, Q8TAT6, Q92890, Q04323, P55072	3797	8	20163	3.3189	1	0.170006	0.135762
GOTERM_CC_DIRECT	GO:0072669-tRNA-splicing ligase complex	5	0.130208	0.046108	Q8NCA5, Q9Y224, Q92499, Q9Y3I0, Q52LJ0	3797	8	20163	3.3189	1	0.170006	0.135762
GOTERM_CC_DIRECT	GO:0030055-cell-substrate junction	5	0.130208	0.046108	P18206, Q86UX7, Q96AC1, P11532, O60504	3797	8	20163	3.3189	1	0.170006	0.135762
GOTERM_CC_DIRECT	GO:0002199-zona pellucida receptor complex	5	0.130208	0.046108	P50990, P17987, P50991, P78371, P49368	3797	8	20163	3.3189	1	0.170006	0.135762
GOTERM_CC_DIRECT	GO:0036513-Derlin-1 retrotranslocation complex	5	0.130208	0.046108	Q9UBV2, Q86TM6, P55072, Q9BUN8, Q8TCT9	3797	8	20163	3.3189	1	0.170006	0.135762
GOTERM_CC_DIRECT	GO:0071817-MMXD complex	4	0.104167	0.0492821	Q96T76, O76071, P05141, Q9Y3D0	3797	5	20163	4.2482	1	0.176047	0.140587
GOTERM_CC_DIRECT	GO:0002189-ribose phosphate diphosphokinase complex	4	0.104167	0.0492821	O60256, P60891, Q14558, P11908	3797	5	20163	4.2482	1	0.176047	0.140587
GOTERM_CC_DIRECT	GO:0005850-eukaryotic translation initiation factor 2 complex	4	0.104167	0.0492821	Q9BY44, P20042, P05198, P41091	3797	5	20163	4.2482	1	0.176047	0.140587
GOTERM_CC_DIRECT	GO:0045180-basal cortex	4	0.104167	0.0492821	Q7Z460, Q86SQ0, Q86UU1, Q13563	3797	5	20163	4.2482	1	0.176047	0.140587
GOTERM_CC_DIRECT	GO:0098835-presynaptic endocytic zone membrane	4	0.104167	0.0492821	Q05193, O00429, P09496, P09497	3797	5	20163	4.2482	1	0.176047	0.140587
GOTERM_CC_DIRECT	GO:0097422-tubular endosome	4	0.104167	0.0492821	Q9UNH7, O75436, Q9Y5X3, Q96QK1	3797	5	20163	4.2482	1	0.176047	0.140587
GOTERM_CC_DIRECT	GO:1990111-spermatoproteasome complex	4	0.104167	0.0492821	Q14997, P28065, P28062, P40306	3797	5	20163	4.2482	1	0.176047	0.140587
GOTERM_CC_DIRECT	GO:0090724-central region of growth cone	4	0.104167	0.0492821	P43034, Q9GZM8, Q7L576, P62258	3797	5	20163	4.2482	1	0.176047	0.140587
GOTERM_CC_DIRECT	GO:0097180-serine protease inhibitor complex	4	0.104167	0.0492821	P00749, P05121, P00750, P35237	3797	5	20163	4.2482	1	0.176047	0.140587
GOTERM_CC_DIRECT	GO:1990726-Lsm1-7-Pat1 complex	4	0.104167	0.0492821	P62310, Q9Y4Y9, Q9Y333, O15116	3797	5	20163	4.2482	1	0.176047	0.140587
GOTERM_CC_DIRECT	GO:0098826-endoplasmic reticulum tubular network membrane	4	0.104167	0.0492821	Q8NHH9, Q9C0E8, Q6DD88, Q9NQC3	3797	5	20163	4.2482	1	0.176047	0.140587
GOTERM_CC_DIRECT	GO:1990062-RPAP3/R2TP/prefoldin-like complex	6	0.15625	0.0579303	Q9Y265, O15212, Q9Y230, P19388, Q9UHV9, Q9NUG6	3797	12	20163	2.65512	1	0.205775	0.164326
GOTERM_CC_DIRECT	GO:0097504-Gemini of coiled bodies	6	0.15625	0.0579303	Q16637, O75312, Q8TEQ6, Q9UHI6, P57678	3797	12	20163	2.65512	1	0.205775	0.164326
GOTERM_CC_DIRECT	GO:0005576-extracellular region	426	11.0938	0.061363	Q9H0E2, P04114, P67809, P20839, Q5JU69, O00391, P21926, O60565, O15511, P07996, P28799, P08962, O95445, P27487, Q9UIQ6, Q9UGM3, Q08431, P21810, P14174, O14558, P07602, P50395, Q12841, Q9BRX8, P04216, P28300, Q9Y287, Q13813, Q9BQ51, P17405, P20933, P14384, P61160, Q99584, Q9UJU6, Q9GZX9, P54760, P07858, Q9P000, Q9BZF9, P56706, Q99460, Q9NR99, Q7L576, P19838, P31949, Q9ULZ3, P07741, P10909, Q92820,…	3797	2116	20163	1.06908	1	0.217356	0.173575
GOTERM_CC_DIRECT	GO:0035770-ribonucleoprotein granule	7	0.182292	0.0636503	P51991, Q9NYY8, Q969Z0, Q7L2E3, Q12849, P14866, Q9H6S0	3797	16	20163	2.32323	1	0.224199	0.179039
GOTERM_CC_DIRECT	GO:0098797-plasma membrane protein complex	7	0.182292	0.0636503	P60903, Q07954, Q09666, P31641, P98160, P07355, O14745	3797	16	20163	2.32323	1	0.224199	0.179039
GOTERM_CC_DIRECT	GO:0000407-pre-autophagosomal structure	10	0.260417	0.0655241	Q9BSB4, Q13501, Q86Y82, Q8NEB9, Q96GC9, Q9H6U6, Q7Z3C6, Q9Y4P8, O95352, Q9Y2L5	3797	28	20163	1.89652	1	0.230156	0.183796
GOTERM_CC_DIRECT	GO:0071011-precatalytic spliceosome	8	0.208333	0.0659856	P62310, Q9Y333, P62316, P62318, P62308, P55769, P62314, P62304	3797	20	20163	2.1241	1	0.230493	0.184065
GOTERM_CC_DIRECT	GO:1902494-catalytic complex	8	0.208333	0.0659856	Q92791, Q9UBQ7, Q15274, Q02809, Q16698, P05165, P05166, Q8IVL6	3797	20	20163	2.1241	1	0.230493	0.184065
GOTERM_CC_DIRECT	GO:0005774-vacuolar membrane	9	0.234375	0.0663485	P31946, Q96BM9, Q9NUN5, Q9UN37, Q9NVJ2, P27449, O00754, Q99747, P54920	3797	24	20163	1.99134	1	0.23112	0.184566
GOTERM_CC_DIRECT	GO:0032059-bleb	5	0.130208	0.0708916	Q96RD7, Q9Y613, O95466, Q9BRK5, Q9NQW6	3797	9	20163	2.95014	1	0.243581	0.194517
GOTERM_CC_DIRECT	GO:0072559-NLRP3 inflammasome complex	5	0.130208	0.0708916	P29466, P49662, Q6UXS9, O00571, Q9ULZ3	3797	9	20163	2.95014	1	0.243581	0.194517
GOTERM_CC_DIRECT	GO:0005915-zonula adherens	5	0.130208	0.0708916	P18206, P35221, Q92692, P14923, O60716	3797	9	20163	2.95014	1	0.243581	0.194517
GOTERM_CC_DIRECT	GO:0030125-clathrin vesicle coat	5	0.130208	0.0708916	Q14677, Q9NVZ3, Q9Y6I3, P09496, P09497	3797	9	20163	2.95014	1	0.243581	0.194517
GOTERM_CC_DIRECT	GO:0031095-platelet dense tubular network membrane	5	0.130208	0.0708916	Q9Y6F6, Q14571, P16615, Q9H4M9, Q14573	3797	9	20163	2.95014	1	0.243581	0.194517
GOTERM_CC_DIRECT	GO:0005845-mRNA cap binding complex	6	0.15625	0.0799882	Q9UKV8, Q09161, O60573, Q06787, Q7L576, P06730	3797	13	20163	2.45088	1	0.27409	0.218881
GOTERM_CC_DIRECT	GO:0005686-U2 snRNP	9	0.234375	0.0820906	Q12874, O75533, P62316, P14678, P62318, Q15393, P62308, P62314, P62304	3797	25	20163	1.91169	1	0.280532	0.224025
GOTERM_CC_DIRECT	GO:0097038-perinuclear endoplasmic reticulum	7	0.182292	0.0832485	P17655, Q9H4L5, P51572, P07108, Q8N5K1, O14672, P22059	3797	17	20163	2.18657	1	0.28344	0.226347
GOTERM_CC_DIRECT	GO:0031931-TORC1 complex	4	0.104167	0.0849646	P42345, Q9BVC4, Q8N122, Q9Y4R8	3797	6	20163	3.54016	1	0.28344	0.226347
GOTERM_CC_DIRECT	GO:0034363-intermediate-density lipoprotein particle	4	0.104167	0.0849646	P04114, P02649, P02656, P05067	3797	6	20163	3.54016	1	0.28344	0.226347
GOTERM_CC_DIRECT	GO:0005784-Sec61 translocon complex	4	0.104167	0.0849646	P61619, P51571, Q15041, P60468	3797	6	20163	3.54016	1	0.28344	0.226347
GOTERM_CC_DIRECT	GO:0030056-hemidesmosome	4	0.104167	0.0849646	Q15149, Q96RT1, Q03001, P58107	3797	6	20163	3.54016	1	0.28344	0.226347
GOTERM_CC_DIRECT	GO:0030118-clathrin coat	4	0.104167	0.0849646	P11717, Q00610, P09496, P09497	3797	6	20163	3.54016	1	0.28344	0.226347
GOTERM_CC_DIRECT	GO:0097169-AIM2 inflammasome complex	4	0.104167	0.0849646	P29466, P49662, Q6UXS9, Q9ULZ3	3797	6	20163	3.54016	1	0.28344	0.226347
GOTERM_CC_DIRECT	GO:0035749-myelin sheath adaxonal region	4	0.104167	0.0849646	Q8N3R9, P09543, Q12846, P07355	3797	6	20163	3.54016	1	0.28344	0.226347
GOTERM_CC_DIRECT	GO:0098556-cytoplasmic side of rough endoplasmic reticulum membrane	4	0.104167	0.0849646	P61353, P62273, P62857, P62854	3797	6	20163	3.54016	1	0.28344	0.226347
GOTERM_CC_DIRECT	GO:0043209-myelin sheath	11	0.286458	0.0913432	Q15149, P07900, Q8TBF2, P04626, O94832, P31150, Q71U36, Q16555, P06396, P15104, Q14573	3797	34	20163	1.71802	1	0.288763	0.230598
GOTERM_CC_DIRECT	GO:0031012-extracellular matrix	58	1.51042	0.0926197	P02452, Q6ZMP0, Q14767, O00300, O00622, P02649, Q92896, P08123, Q15582, Q15063, P07996, P01033, A1L4H1, Q9UGM3, P12109, Q6EMK4, O95967, P03956, P35052, Q9UBX5, P12110, P16035, P21810, P08493, P36222, P08572, P08253, P08254, P98095, P22105, P02751, Q9HCU0, P28300, P29279, P35555, Q12805, P51888, Q53GQ0, P12111, P51884, P21980, Q16610, P48307, Q05707, P02462, P02461, P23142, P05997, P50281, P20908,…	3797	256	20163	1.2031	1	0.288763	0.230598
GOTERM_CC_DIRECT	GO:1990112-RQC complex	3	0.078125	0.0929719	O60524, O94822, Q9BQ70	3797	3	20163	5.31024	1	0.288763	0.230598
GOTERM_CC_DIRECT	GO:0005589-collagen type VI trimer	3	0.078125	0.0929719	P12109, P07585, P12111	3797	3	20163	5.31024	1	0.288763	0.230598
GOTERM_CC_DIRECT	GO:0035868-alphav-beta3 integrin-HMGB1 complex	3	0.078125	0.0929719	P09429, P05106, P06756	3797	3	20163	5.31024	1	0.288763	0.230598
GOTERM_CC_DIRECT	GO:0034666-integrin alpha2-beta1 complex	3	0.078125	0.0929719	P05556, P17301, P07948	3797	3	20163	5.31024	1	0.288763	0.230598
GOTERM_CC_DIRECT	GO:0030678-mitochondrial ribonuclease P complex	3	0.078125	0.0929719	Q7L0Y3, Q99714, O15091	3797	3	20163	5.31024	1	0.288763	0.230598
GOTERM_CC_DIRECT	GO:0000322-storage vacuole	3	0.078125	0.0929719	Q12846, P60953, Q14155	3797	3	20163	5.31024	1	0.288763	0.230598
GOTERM_CC_DIRECT	GO:0070939-Dsl1/NZR complex	3	0.078125	0.0929719	A2RRP1, O43264, Q6NUQ1	3797	3	20163	5.31024	1	0.288763	0.230598
GOTERM_CC_DIRECT	GO:0031233-intrinsic component of external side of plasma membrane	3	0.078125	0.0929719	Q13443, P13726, P00742	3797	3	20163	5.31024	1	0.288763	0.230598
GOTERM_CC_DIRECT	GO:0099023-tethering complex	3	0.078125	0.0929719	Q9UMS6, Q9H9C1, Q9H267	3797	3	20163	5.31024	1	0.288763	0.230598
GOTERM_CC_DIRECT	GO:0043260-laminin-11 complex	3	0.078125	0.0929719	P55268, O15230, P11047	3797	3	20163	5.31024	1	0.288763	0.230598
GOTERM_CC_DIRECT	GO:0055087-Ski complex	3	0.078125	0.0929719	Q6PGP7, Q9GZS3, Q15477	3797	3	20163	5.31024	1	0.288763	0.230598
GOTERM_CC_DIRECT	GO:0035866-alphav-beta3 integrin-PKCalpha complex	3	0.078125	0.0929719	P05106, P06756, P17252	3797	3	20163	5.31024	1	0.288763	0.230598
GOTERM_CC_DIRECT	GO:0020018-ciliary pocket membrane	3	0.078125	0.0929719	O95721, Q9NZN3, Q9H4M9	3797	3	20163	5.31024	1	0.288763	0.230598
GOTERM_CC_DIRECT	GO:0008247-1-alkyl-2-acetylglycerophosphocholine esterase complex	3	0.078125	0.0929719	P68402, P43034, Q15102	3797	3	20163	5.31024	1	0.288763	0.230598
GOTERM_CC_DIRECT	GO:0005945-6-phosphofructokinase complex	3	0.078125	0.0929719	P17858, P08237, Q01813	3797	3	20163	5.31024	1	0.288763	0.230598
GOTERM_CC_DIRECT	GO:0045259-proton-transporting ATP synthase complex	3	0.078125	0.0929719	P25705, P00846, P06576	3797	3	20163	5.31024	1	0.288763	0.230598
GOTERM_CC_DIRECT	GO:0005962-mitochondrial isocitrate dehydrogenase complex (NAD+)	3	0.078125	0.0929719	P51553, P50213, O43837	3797	3	20163	5.31024	1	0.288763	0.230598
GOTERM_CC_DIRECT	GO:0034668-integrin alpha4-beta1 complex	3	0.078125	0.0929719	P05556, Q9Y6C2, P13612	3797	3	20163	5.31024	1	0.288763	0.230598
GOTERM_CC_DIRECT	GO:0044611-nuclear pore inner ring	3	0.078125	0.0929719	Q92621, Q5SRE5, O75694	3797	3	20163	5.31024	1	0.288763	0.230598
GOTERM_CC_DIRECT	GO:0044530-supraspliceosomal complex	3	0.078125	0.0929719	P55265, P38159, Q92900	3797	3	20163	5.31024	1	0.288763	0.230598
GOTERM_CC_DIRECT	GO:0098890-extrinsic component of postsynaptic membrane	3	0.078125	0.0929719	P46109, O00291, Q9Y4F1	3797	3	20163	5.31024	1	0.288763	0.230598
GOTERM_CC_DIRECT	GO:0097513-myosin II filament	3	0.078125	0.0929719	P35580, P35579, Q7Z406	3797	3	20163	5.31024	1	0.288763	0.230598
GOTERM_CC_DIRECT	GO:0000814-ESCRT II complex	3	0.078125	0.0929719	Q9BRG1, Q96H20, Q86VN1	3797	3	20163	5.31024	1	0.288763	0.230598
GOTERM_CC_DIRECT	GO:0031905-early endosome lumen	3	0.078125	0.0929719	Q9UIQ6, P61769, P50479	3797	3	20163	5.31024	1	0.288763	0.230598
GOTERM_CC_DIRECT	GO:0043259-laminin-10 complex	3	0.078125	0.0929719	P07942, O15230, P11047	3797	3	20163	5.31024	1	0.288763	0.230598
GOTERM_CC_DIRECT	GO:0070381-endosome to plasma membrane transport vesicle	3	0.078125	0.0929719	Q13492, P20340, P05067	3797	3	20163	5.31024	1	0.288763	0.230598

## Sheet: exosome
Category	Term		Count	%	PValue	Genes	List Total	Pop Hits	Pop Total	Fold Enrichment	Bonferroni	Benjamini	FDR
GOTERM_CC_DIRECT	GO:0070062-extracellular exosome		888	49.8037	0	P04114, Q96TA1, Q9Y265, Q71UI9, P21926, O00391, Q92973, P28799, P08962, Q9UKU9, Q9UGM3, P49257, Q9Y277, O00154, P52209, O00159, P62244, O00161, P14174, P62241, P49006, P61158, P33908, O15400, P67936, Q9Y281, P10809, P62249, Q9H2G2, Q12841, O95336, P06756, Q9H8S9, P30626, Q9Y287, Q5T0N1, Q12846, Q9NQW7, P17405, P61163, P14384, P61160, P27449, P63104, P27448, P62258, P29401, P31946, P07858, Q9NR99,…	1774	2217	20163	4.55249	0	0	0
GOTERM_CC_DIRECT	GO:0005925-focal adhesion		247	13.8531	1.37125e-150	Q15654, P18084, O14672, P49023, P62917, P13987, P13861, P21926, O00151, O15511, O14786, P61026, Q8WUM4, P27348, Q14332, Q92974, P48960, P46782, P46781, O75131, Q9Y4L1, O00161, P62241, P61158, P00533, Q14344, P46777, P67936, P62249, Q16527, P50395, P06756, Q15555, P04216, P62937, Q14108, O75369, Q9BR76, Q03405, P61160, P23528, P40429, P27449, P63104, P62258, P55290, P05556, P31946, P08708, P07737,…	1774	422	20163	6.65252	1.37537e-147	6.87683e-148	5.49872e-148
GOTERM_CC_DIRECT	GO:0016020-membrane		618	34.6607	4.76068e-147	Q7KZF4, Q92616, Q9Y265, O14672, O00264, Q9P2R3, O00148, P61020, P13073, O60443, P21926, O14786, P27348, Q00839, P28799, P27105, P30511, P52565, Q9UIQ6, Q92604, Q9UGM3, P49257, Q9Y277, Q9NRX5, Q12959, Q8NE71, Q06136, Q6P2E9, Q08431, O00159, P50148, P16234, P62244, P62241, Q92841, P63218, O15523, P61158, P33908, P67936, P10809, P62249, P50395, P25398, P06756, Q9Y287, Q13813, P30626, Q12846, Q7L1Q6,…	1774	2518	20163	2.78955	4.77496e-144	1.59165e-144	1.27269e-144
GOTERM_CC_DIRECT	GO:0005829-cytosol		945	53.0006	6.73431e-137	P04114, Q96TA1, Q9Y265, Q9Y266, P49023, P13073, O60443, Q92973, O14786, Q00839, Q92974, P48163, O75935, Q9UIQ6, P49257, O00154, P52209, Q8NE71, O00159, P19623, P62244, P14174, P62241, P61158, P33908, P67936, P10809, P62249, O14558, Q9H2G2, O95336, P06756, Q9H8S9, P30626, Q12846, Q06124, Q9NQW7, P62495, P61163, P61160, O60664, Q99584, P40429, P48147, P63104, P27448, P62258, P29401, P31943, P31946,…	1774	5388	20163	1.99345	6.75451e-134	1.68863e-134	1.35023e-134
GOTERM_CC_DIRECT	GO:0042470-melanosome		71	3.98205	1.78535e-49	Q7KZF4, P07900, Q13637, P13667, P11166, P51148, P35613, P61020, O00194, P63000, Q8WUM4, P27824, P07355, P07237, P08962, P27105, P23284, Q14697, P04843, P51151, Q9H3Z4, P11021, P11142, Q93050, P54709, P30040, P49327, Q16563, P09543, P08133, P06396, Q14344, P05023, P05106, P50991, O43852, Q15758, O00560, P55209, P30101, P50995, P20339, Q15084, P23526, Q00610, Q15286, P49755, P63104, P02786, P62258,…	1774	103	20163	7.83471	1.79071e-46	3.58142e-47	2.86371e-47
GOTERM_CC_DIRECT	GO:0022626-cytosolic ribosome		61	3.4212	1.9131e-48	Q9Y3U8, P23396, P62917, P62280, P18124, P39019, P62750, P62277, P47914, P39023, P30050, P62910, P83731, P62913, P62753, Q07020, P46782, P46781, P36578, P62244, P84098, P61353, P62241, P62888, P61313, P46777, P46776, P62841, P60866, P27635, P46779, P46778, P49207, P61513, P62249, P25398, P32969, P18621, P42766, Q02878, P50914, P40429, P61247, P62979, P62851, P08865, P08708, P26373, P62906, P62829,…	1774	77	20163	9.00411	1.91884e-45	3.19807e-46	2.55718e-46
GOTERM_CC_DIRECT	GO:0005737-cytoplasm		742	41.6153	6.28558e-48	P04114, Q7KZF4, Q6IMN6, Q92616, Q96TA1, Q9Y266, O14672, P67809, P49023, P30520, O00148, P15374, O60443, Q9BVA1, O00151, Q92973, O15511, Q9UK41, P63208, P27348, Q92974, P09936, P52565, Q9UIQ6, Q92604, Q9UGM3, P49257, Q12959, Q8NE71, Q6P2E9, O00159, P50148, P16234, P62244, P15144, O00161, P14174, Q92841, P49006, P61158, P49368, Q9Y281, P10809, O14558, Q9H2G2, O95336, P50395, Q9H8S9, P30626, P29992,…	1774	5375	20163	1.56901	6.30443e-45	9.00633e-46	7.20147e-46
GOTERM_CC_DIRECT	GO:1904813-ficolin-1-rich granule lumen		74	4.15031	5.04942e-45	Q14764, P07900, P06737, P0DMV9, P28482, P51665, P42025, P04080, P36871, Q9P0J7, Q13162, P04040, O15511, P09972, P09211, P55072, Q13200, P06744, O43242, Q14974, Q9Y315, P13639, P22392, Q14019, O00231, P14923, Q86VP6, O00232, P12268, Q99436, P18206, P16035, P11142, P14174, P68104, Q92882, P06396, P46976, P02794, Q16769, P50990, P09429, P00491, P28066, P14618, P12956, P62937, Q9UNP9, P35998, P61160,…	1774	124	20163	6.78284	5.06457e-42	6.33071e-43	5.06205e-43
GOTERM_CC_DIRECT	GO:0034774-secretory granule lumen		62	3.47729	3.06413e-34	Q14764, P07900, P06737, P51665, P42025, P04080, Q13162, P04040, O15511, P09972, P09211, P55072, Q13200, P06744, O43242, Q9Y315, P13639, P22392, Q14019, O00231, Q86VP6, O00232, P12268, Q99436, P18206, P11142, P14174, P68104, Q92882, P06396, P46976, P50990, P09429, P50395, P00491, P28066, P14618, P12956, P62937, Q9UNP9, P35998, O00764, P13010, P20618, Q7Z6Z7, P02787, Q9UJU6, Q15008, Q9Y376, O75874,…	1774	115	20163	6.12767	3.07332e-31	3.4148e-32	2.73048e-32
GOTERM_CC_DIRECT	GO:0009986-cell surface		154	8.63713	4.32263e-32	P54578, Q92859, P18084, P13747, O14672, P15529, P56199, O15484, P13987, Q08722, Q96AC1, P13591, O60565, Q92692, P04083, P49810, Q9P2B2, O14786, Q15262, P07355, Q00839, P21246, P07996, P25445, P08962, P30511, Q8IX30, Q13641, Q6EMK4, Q9BS26, Q9HDC9, Q9H6X2, P08174, P14174, P09382, P46531, Q13492, P08575, P02679, Q8TCZ2, P00533, P16070, P05067, P10809, P06756, P04216, Q15836, Q6YHK3, P13726, Q12846,…	1774	634	20163	2.76079	4.3356e-29	4.3356e-30	3.46675e-30
GOTERM_CC_DIRECT	GO:0005576-extracellular region		340	19.069	1.56979e-30	P04114, Q14204, P55145, P67809, P10599, P36871, O00391, P21926, O60565, Q9NTK5, O15511, Q13361, P01876, O75829, P21246, P47755, P07996, P28799, P08962, P04004, Q9UIQ6, P08603, Q9UGM3, P03952, P13639, P62805, Q9UNK4, Q86VP6, P11216, A0A0C4DH73, Q9Y4L1, Q08431, P08174, P14174, P68104, P09382, P46531, O94919, P22105, O14558, Q16769, P50395, Q12841, Q9HB63, P04216, P28300, Q13813, Q9Y287, P62937, P18…	1774	2116	20163	1.82627	1.5745e-27	1.43137e-28	1.14452e-28
GOTERM_CC_DIRECT	GO:0005886-plasma membrane		640	35.8946	1.6964e-29	Q9UHN6, P04114, Q92859, Q6IMN6, Q96TA1, O14672, P49023, O00264, P61020, O60443, P21926, Q9UK41, O14786, P61026, P28799, P08962, P27105, P30511, P48163, P09936, Q9UIQ6, P48047, Q9NRX4, Q9NRX5, Q12959, A0A0C4DH73, O00159, P50148, P16234, P15144, O00161, P14174, P63218, P49006, O15400, P10809, P06756, P04216, Q9Y287, Q13813, P29992, P50151, Q9BQ51, Q9NRY6, Q12846, P17405, Q9BR76, Q8IVF2, Q5TZA2, P14…	1774	4979	20163	1.46096	1.70149e-26	1.41791e-27	1.13376e-27
GOTERM_CC_DIRECT	GO:0048471-perinuclear region of cytoplasm		165	9.25407	9.31159e-29	Q15019, P07900, O00429, P55145, O43795, O43399, P16615, P12931, P13473, P15531, P42224, Q9H0U4, P49810, P61026, P43034, P22694, P62879, P46821, Q12792, Q96QK1, P62995, P07355, P62753, P21246, P01112, O15118, P27105, P31689, O75935, P23284, Q07065, Q9UIQ6, Q15149, P06703, P04406, Q12959, P58546, P46934, Q13492, P09543, P06396, P00533, O15400, P05067, Q13530, Q9H2G2, Q15436, P35637, Q15836, Q9UN37,…	1774	754	20163	2.48722	9.33952e-26	7.03817e-27	5.62773e-27
GOTERM_CC_DIRECT	GO:0022625-cytosolic large ribosomal subunit		41	2.2995	9.82397e-29	Q9Y3U8, P32969, P62917, P18124, Q8NHW5, P18621, P42766, P62750, Q02878, P47914, P50914, P39023, P30050, P62910, P40429, P83731, P62913, Q07020, P26373, P62906, P62829, Q59GN2, P36578, P35268, P18077, P84098, P61254, P61353, Q02543, P62888, P61313, P46777, P46776, P05387, P27635, P46779, P62424, P46778, P49207, Q969Q0, P61513	1774	59	20163	7.8983	9.85344e-26	7.03817e-27	5.62773e-27
GOTERM_CC_DIRECT	GO:0000502-proteasome complex		40	2.24341	2.7685e-28	P54578, O43396, Q5VYK3, P28066, P28065, P28062, Q06323, P51665, P35998, P62333, P62195, P20618, P25789, P25788, P55072, Q13200, P25786, Q15008, O43242, Q9UL46, P55036, O00231, P62191, Q9UNM6, P28074, P54727, P17980, Q99460, O00232, P28072, P28070, Q99436, O14818, P48556, P49721, Q16401, P49720, P04792, P60900, P43686	1774	57	20163	7.97603	2.77681e-25	1.8512e-26	1.48023e-26
GOTERM_CC_DIRECT	GO:0030027-lamellipodium		71	3.98205	1.42925e-26	Q14247, Q8N8S7, Q9Y6W5, P50570, P49023, P35580, P35221, O00592, P63000, O15511, Q9UH65, P61586, Q14254, P07237, P47756, P32856, P60709, P51153, Q15746, P22392, Q8IZP0, P19022, P11532, P68032, Q8WX93, Q9HD67, P61158, Q16643, P06396, Q12884, P50552, Q9NVD7, O15144, O15145, Q9Y5S2, Q6IBS0, P11940, Q12846, Q9NYB9, Q13418, Q9BR76, O75044, O60749, Q5VT25, Q9Y2A7, P61160, P15153, Q93045, Q00535, P23528,…	1774	191	20163	4.225	1.43354e-23	8.95962e-25	7.16412e-25
GOTERM_CC_DIRECT	GO:0005788-endoplasmic reticulum lumen		91	5.10376	1.31656e-25	P04114, Q14766, P07942, Q9BTV4, P55145, Q13438, P28482, O14672, P13667, P14314, P50454, O00622, Q969H8, P11047, Q96D15, Q8IXL6, Q9NYU2, Q16270, P62079, Q8NBJ5, O00391, Q9UBS4, P02649, Q02818, P08123, Q96HE7, P27824, P00742, P00740, P07996, P07237, Q07065, P23284, Q9H1J7, Q14697, P12109, Q9BS26, P10768, P19022, O76024, O95084, Q9Y4L1, Q08431, P13674, P12110, P11021, P09382, P30040, Q32P28, P02679,…	1774	307	20163	3.36903	1.32051e-22	7.76772e-24	6.21107e-24
GOTERM_CC_DIRECT	GO:0032991-macromolecular complex		149	8.3567	2.65634e-25	P07900, O00429, Q9Y6W5, P16615, Q6NZI2, P13861, Q9NYU2, P42224, P21926, P11171, P04083, P49810, P46940, P62879, P62913, P27348, P62995, P07355, Q00839, P21246, O94905, P07237, Q92974, Q9BTU6, P07910, Q13489, P23284, Q14699, Q13884, P62805, Q13404, P10644, P16234, P46934, Q32P28, P06396, P00533, P05067, P46777, P27635, P10809, Q14980, P62937, Q06124, Q13418, Q03135, Q99623, Q9Y2Z0, P61165, P09874,…	1774	691	20163	2.45081	2.66431e-22	1.48017e-23	1.18355e-23
GOTERM_CC_DIRECT	GO:0005783-endoplasmic reticulum		198	11.1049	1.19212e-22	Q5VYK3, P55145, O00264, Q6NZI2, Q9Y4K0, Q96D15, Q9NYU2, Q9H0U3, Q9UBS4, P49810, Q96EC8, P83731, Q14696, P48723, P21246, P07996, O94905, P28799, P27105, P30511, P04004, Q92604, P49257, Q8IZP0, Q12959, Q06136, Q9Y4L1, P62241, P33908, Q9BSJ8, P46777, P46776, P46778, P04216, Q9UNL2, Q53GQ0, Q6DD88, P61165, O15533, P61960, P61619, P26373, P17302, P17655, P62266, Q9UBV2, Q9UBV8, P01889, Q96AY3, Q8WUJ3,…	1774	1112	20163	2.02377	1.19569e-19	6.29312e-21	5.03199e-21
GOTERM_CC_DIRECT	GO:0022627-cytosolic small ribosomal subunit		31	1.73864	1.49406e-21	P25398, P23396, P62280, P39019, P62277, P62273, P61247, P62857, P62979, P62851, P69905, P08865, P62753, P62854, P08708, P46782, P46781, Q7Z478, P42677, P62244, P62266, P15880, P62263, P05161, P62241, P62701, P62841, P62269, P60866, P62249	1774	45	20163	7.8298	1.49855e-18	7.49273e-20	5.99119e-20
GOTERM_CC_DIRECT	GO:0045121-membrane raft		75	4.20639	1.88797e-21	O15162, Q12860, P56199, P07948, P12931, Q6NZI2, P35613, P50454, P13473, O00592, P07195, P61225, P49810, P01116, P46940, P07355, O94905, O15118, P25445, P27105, P07437, Q9BTU6, P60903, Q14699, Q13489, P13639, Q12959, P11532, Q96J84, O00159, P35052, P18206, P67775, P08174, P63096, Q96S97, P08575, P05141, P23634, P00533, P42574, P05023, P05067, Q9HAU4, P10809, P09104, P04216, Q86Y82, O14494, P04899,…	1774	251	20163	3.39617	1.89364e-18	9.01732e-20	7.21026e-20
GOTERM_CC_DIRECT	GO:0005840-ribosome		61	3.4212	2.63706e-20	Q9Y3U8, Q92616, P23396, P62917, P62280, P39019, Q9UHB9, P62750, P62277, P47914, P62273, P39023, P62910, P83731, P27824, P62913, P62753, Q07020, P46782, P46781, P36578, P11532, Q8NE71, P62244, P61353, P62241, P61313, P46777, P46776, P62841, P60866, P27635, P46779, P46778, P49207, P61513, P62249, P32969, P82909, P42766, Q02878, P50914, P40429, P61247, P62857, P62979, P62851, P62854, P08708, P26373,…	1774	182	20163	3.80943	2.64497e-17	1.20226e-18	9.61329e-19
GOTERM_CC_DIRECT	GO:0005765-lysosomal membrane		91	5.10376	3.82649e-20	Q96FZ7, O75348, P04439, Q10567, O75787, P07948, Q9H444, P36543, P38606, Q9P2R3, Q01650, O43633, P51148, P51149, P13473, Q969X1, Q7L523, P49810, P98082, P62879, P61421, Q15382, Q96QK1, P62873, P07355, O15118, P08962, P28799, P61106, P30511, Q9BTU6, Q9UIQ6, Q13488, Q9BV40, P12109, Q6EMK4, Q9HAV0, P50148, Q9H3Z4, P15144, P11142, Q93050, P13164, P20645, P63096, Q6P9B6, Q9HC07, Q8IWA5, Q96CW1, P08133,…	1774	363	20163	2.84929	3.83796e-17	1.66868e-18	1.33428e-18
GOTERM_CC_DIRECT	GO:0015629-actin cytoskeleton		72	4.03814	2.54364e-19	P07305, Q15019, Q9Y6W5, O43795, Q9UHB6, P35221, P09493, O14907, O15511, Q9UH65, P46940, Q9UJ68, Q12792, P29966, P47755, Q9C0C2, P47756, Q9UL26, P26232, P07910, Q9UM47, Q15942, Q16832, P60709, Q15746, O94832, P14923, P53814, P32455, P13796, Q05682, O00159, Q8WX93, P61158, P60981, Q16643, P06396, Q9UM54, P06753, Q9Y281, P21333, P50552, Q9NVD7, O15144, O15145, O75369, O15143, Q9UHD8, P15311, Q5TZA2,…	1774	253	20163	3.23455	2.55128e-16	1.06303e-17	8.50001e-18
GOTERM_CC_DIRECT	GO:0031982-vesicle		55	3.08469	7.20239e-18	P0DMV9, O43795, P13987, Q9H444, P04083, Q8NFJ5, P62879, P61586, P09211, P07355, Q14254, Q13561, Q92974, P27105, Q9BV40, P60709, P04406, O94832, Q13409, O00159, P60660, P14174, Q13492, O15400, P42892, Q9UM54, P50395, Q86Y82, P14618, P62937, P33176, Q9P0L0, P15311, Q9BZG1, P20337, P60033, P23528, P62979, P02787, P63027, P63104, P26038, P80723, Q9BQE3, P29401, Q96EY5, P0DP25, O00299, P37802, Q09666,…	1774	168	20163	3.72096	7.224e-15	2.8896e-16	2.31053e-16
GOTERM_CC_DIRECT	GO:0030670-phagocytic vesicle membrane		35	1.96298	3.47977e-17	Q13637, Q15836, P04439, P50570, P13747, Q12846, P17693, P51149, P13473, Q9BZG1, P20339, P15153, O15533, P61006, P61026, P27449, P61421, P61769, P01893, Q92930, Q9UL26, P30511, Q13488, Q9UGM3, Q9BV40, P51151, Q15907, Q9ULC3, P31146, O75396, P10321, Q93050, O00161, P01889, P27797	1774	74	20163	5.37574	3.49021e-14	1.34239e-15	1.07337e-15
GOTERM_CC_DIRECT	GO:0001725-stress fiber		34	1.9069	1.84599e-16	Q9H1K6, Q15654, P49023, O75369, P12814, Q13418, Q9UHB6, Q9BR76, Q9UHD8, Q7Z406, P35580, Q96AC1, Q9UJW0, P09493, O00151, P62736, Q96HC4, Q9NVA2, Q13643, Q15942, Q15746, Q16658, P13796, Q9NR12, P19105, Q16181, Q8WUP2, Q93052, O43707, Q8WX93, P24844, P67936, P06753, Q99439	1774	73	20163	5.29368	2.22711e-13	6.85749e-15	5.48326e-15
GOTERM_CC_DIRECT	GO:1990904-ribonucleoprotein complex		50	2.80426	4.39457e-15	Q5T7N2, P23396, Q9Y265, P0DMV9, P67809, P52272, P18124, P10155, Q86VM9, P42704, Q92499, Q9Y230, P46940, P09651, P62753, Q00839, P51991, Q15029, P06748, P13639, P60709, P04406, P46782, P46781, P36578, P22626, P11142, P61353, P62241, Q92841, P46777, Q14103, P11940, O60506, P13010, P40429, P61247, P31943, P07814, Q9UKK3, O14980, P35268, P14866, Q08211, O43707, P08670, P61254, P62701, P61978, Q13310	1774	162	20163	3.50798	4.45421e-12	1.5742e-13	1.25873e-13
GOTERM_CC_DIRECT	GO:0098978-glutamatergic synapse		82	4.59899	6.1676e-15	P07947, O14672, P50570, P18085, P12814, P07948, Q9UNF0, P12931, Q9Y625, Q99961, O14908, P02649, P63000, P62834, P23468, O14786, P61586, P27824, Q96QK1, P55072, Q14254, P01112, Q92974, P40763, Q07021, P51674, Q13526, P60709, Q12959, P30153, Q01082, P10644, P68032, Q9Y639, P62166, P11142, Q96RT1, P63010, P08172, P52292, Q96CW1, P23634, Q16643, Q13177, Q13332, P21333, Q6PUV4, Q05193, P05106, O15144,…	1774	368	20163	2.53261	6.2359e-12	2.13314e-13	1.70566e-13
GOTERM_CC_DIRECT	GO:0005856-cytoskeleton		105	5.88895	6.43212e-15	Q96NE9, Q15654, O95834, Q9Y6W5, P49023, P63167, Q96EK5, Q96AC1, P11171, P09493, O00151, P61026, Q99805, Q12792, P07237, P47756, Q92974, P27105, P52565, Q07065, Q15149, Q13884, P49773, Q8IZP0, P53814, Q05682, P84095, Q01995, P49006, P49368, Q16643, O43294, P67936, P50552, Q13813, O00560, Q9BR76, P35241, Q02952, P35240, Q9UJU6, Q9NVA2, P07737, Q14118, Q16658, P37802, Q9Y4F1, P31146, P68371, O43707,…	1774	535	20163	2.23068	6.45861e-12	2.15047e-13	1.71952e-13
GOTERM_CC_DIRECT	GO:0045335-phagocytic vesicle		31	1.73864	1.0843e-14	P06756, Q86Y82, Q13637, P18084, Q15836, O75369, O00186, P33176, O75044, P30101, P51149, P50995, Q9BZG1, P20339, P63261, P61006, P62834, P61764, P60953, P61106, Q92930, Q9UL26, Q15942, P51151, Q15907, Q9ULC3, P31146, O00159, Q9C0B5, P08670, P06396	1774	68	20163	5.18149	1.09128e-11	3.50823e-13	2.80519e-13
GOTERM_CC_DIRECT	GO:0022624-proteasome accessory complex		16	0.897364	1.5818e-14	Q15008, O43242, P55036, O00231, P62191, Q9UNM6, P17980, Q99460, O00232, P35998, P62333, P62195, P48556, Q16401, P43686, Q13200	1774	17	20163	10.6973	1.58125e-11	4.95796e-13	3.96439e-13
GOTERM_CC_DIRECT	GO:0005793-endoplasmic reticulum-Golgi intermediate compartment		33	1.85081	4.14808e-14	P09429, P80303, O15260, Q5VYK3, O95954, Q12907, P50454, Q969H8, Q9NYU2, Q15084, Q96EK6, O15258, Q15363, Q02818, P49755, Q9BVK6, Q969X5, P07237, P30533, Q13445, Q9Y678, P53990, P49257, Q9BS26, P53618, O75396, P15144, P11021, Q99653, Q9Y3B3, Q7Z7H5, P33908, P02751	1774	80	20163	4.68841	4.16469e-11	1.26076e-12	1.00811e-12
GOTERM_CC_DIRECT	GO:0010008-endosome membrane		62	3.47729	4.53689e-14	Q96FZ7, P04114, P04439, O43795, O75787, O00461, P58335, Q9P2R3, P51149, Q969X1, P04083, Q96EK6, Q9UK41, P62834, Q99805, P61421, Q96QK1, P08962, Q9UL26, Q13488, Q9ULC3, Q9NP79, Q9H6X2, Q93050, Q9HC07, O60493, P00533, Q9Y287, Q9UN37, Q14108, O75165, O60749, Q9H223, P20339, O60664, Q9UBQ0, Q15286, Q9H9H4, P27449, P62979, P02787, P02786, A5D8V6, P22314, P11717, P05556, P07339, Q96EY5, P11279, O75351,…	1774	245	20163	2.87625	4.55443e-11	1.33838e-12	1.07017e-12
GOTERM_CC_DIRECT	GO:0055038-recycling endosome membrane		36	2.01907	1.50539e-13	Q86Y82, Q15836, P04439, P13747, Q9UNF0, P17693, P30101, Q9H223, P62330, O14828, P63000, Q15286, P61006, P61225, Q9NZQ7, P61026, Q92597, P61769, P02786, P01893, P61106, Q92930, P30511, Q9BV40, P51153, Q15907, Q969E2, Q9Y3L5, P10321, P01889, O15126, O15127, Q9NZN3, Q9NZN4, Q96RF0, Q9H4M9	1774	98	20163	4.17521	1.50998e-10	4.31403e-12	3.4495e-12
GOTERM_CC_DIRECT	GO:0005615-extracellular space		260	14.5822	1.69898e-13	P04114, P55145, P13747, P13987, Q9Y4K0, Q8IXL6, Q9UBS4, O00391, P21926, O60565, P60174, P01876, O14786, Q9C0C4, P21246, P07996, P28799, O75828, P08962, P27105, P30511, P04004, P52565, Q9UKU9, P08603, Q9UGM3, P03952, Q6EMK4, Q06136, A0A0C4DH73, Q08431, P15144, P14174, P68104, P09382, Q16762, P00533, P22105, Q9Y281, P10809, Q12841, P28300, Q9Y287, P62937, O75368, P13726, P18065, Q12846, P17405, Q01…	1774	1906	20163	1.55043	1.70374e-10	4.73354e-12	3.78495e-12
GOTERM_CC_DIRECT	GO:0005938-cell cortex		47	2.63601	6.39406e-13	P06733, Q15019, Q14204, Q14247, Q14203, P29279, Q13813, P49023, O75369, Q03135, P35580, P62330, Q96AC1, P15153, Q9UJW0, O14908, P11171, Q02952, P63000, P49810, P61587, P43034, P61586, P07355, P29966, Q9UJU6, P54840, P07737, Q16658, O94832, P35222, P31146, P84095, P46934, Q9P0K7, P63096, Q9UBR2, P08134, Q9HD67, O94915, P24844, Q9UM54, O43491, P09104, Q9ULV4, Q14980, P21333	1774	164	20163	3.25728	6.41296e-10	1.73331e-11	1.38596e-11
GOTERM_CC_DIRECT	GO:0030864-cortical actin cytoskeleton		27	1.5143	6.67152e-13	Q08043, Q14247, Q14847, Q13813, P12814, P11166, P35241, P35240, P46940, Q9UJU6, Q14254, O75955, P54840, Q14019, P19022, P11532, Q01082, P31146, O75083, P17655, O43707, P68104, Q96S97, P60981, Q16643, P06396, Q01518	1774	59	20163	5.20132	6.69134e-10	1.76093e-11	1.40804e-11
GOTERM_CC_DIRECT	GO:0015935-small ribosomal subunit		19	1.06562	1.22592e-12	P23396, P06748, P46782, P46781, P63244, P62266, P15880, P62273, P62701, P62857, P62979, P62851, P62841, P62269, P60866, P08865, P62753, P62249, P62854	1774	29	20163	7.44658	1.22959e-09	3.15281e-11	2.52099e-11
GOTERM_CC_DIRECT	GO:0005768-endosome		69	3.86988	1.30514e-12	O75901, P50570, Q9UNF0, Q9H444, P36543, Q9P2R3, O75340, P51148, P35613, P61020, P62993, P04083, Q9UK41, O15511, P61026, Q99805, Q8WUM4, P61586, Q96QK1, P07355, Q14254, Q92930, P28799, Q9BTU6, Q14699, Q9UL25, P51153, O94832, Q15907, P35052, P20645, P00533, O15400, P42892, P05023, P05067, P09429, O43493, O15144, Q9UN37, Q12846, Q9Y6I3, Q03135, P17405, O60749, P15311, P62330, P20339, P20336, P20337,…	1774	311	20163	2.52168	1.30909e-09	3.27264e-11	2.6168e-11
GOTERM_CC_DIRECT	GO:0005912-adherens junction		47	2.63601	1.64131e-12	Q96TA1, O14672, P55287, P78344, P07948, O00560, Q9NYB9, Q9NQS3, Q07157, P15311, P23229, P35221, Q96AC1, P35241, P15151, P35240, O00151, P04083, P61026, Q92597, Q15262, P62136, P26038, P07355, Q14254, Q9C0C2, Q96HC4, Q9Y490, P26232, Q15942, O75955, P30559, P60709, Q14118, P26196, P19022, P14923, P35222, O60716, Q9NR12, P18206, O00161, Q99497, P46531, P31949, Q99959, Q8TCZ2	1774	168	20163	3.17973	1.64628e-09	4.0152e-11	3.21056e-11
GOTERM_CC_DIRECT	GO:0042788-polysomal ribosome		20	1.1217	1.94732e-12	Q9Y3U8, Q07020, P20290, P13639, P62906, P62917, Q8NE71, Q08211, Q02878, P62266, P84098, Q02543, P62273, P62888, P62910, P83731, P62857, P62913, P62424, P62854	1774	33	20163	6.88839	1.95317e-09	4.6504e-11	3.71846e-11
GOTERM_CC_DIRECT	GO:0005769-early endosome		65	3.64554	2.0216e-12	P04114, Q5VYK3, Q13637, Q9Y6W5, O43795, P28482, Q9UNF0, Q9P2R3, P51148, P30048, P61020, P02649, P04083, Q02818, Q9UK41, P62834, O14786, P61421, Q96QK1, P07355, P61106, Q9UL26, Q14699, Q9UL25, Q9BV40, O94832, Q13492, Q15075, O60493, O15400, P42892, P05067, P10809, P09429, Q15836, Q9UN37, P17693, Q9H223, P20339, P35240, Q9Y5C1, Q9UBQ0, Q5T9L3, P02787, O14964, P02786, Q9UJU6, P11717, O75955, Q12974,…	1774	286	20163	2.58315	2.02767e-09	4.71549e-11	3.77051e-11
GOTERM_CC_DIRECT	GO:0030667-secretory granule membrane		35	1.96298	2.3431e-12	P11169, P19256, O75165, P51149, P35237, P61020, Q01469, Q9Y6G9, P20336, P63000, P49755, P15291, P61026, P46940, P61586, P63027, P11717, O94973, Q13488, Q9BV40, P48960, Q9NP72, P53618, P10321, P84095, P17931, O60610, P15144, Q93050, P08174, P01889, P08575, P08473, P16070, P20340	1774	101	20163	3.93866	2.35016e-09	5.3412e-11	4.27083e-11
GOTERM_CC_DIRECT	GO:0000139-Golgi membrane		110	6.16938	2.42354e-12	P53367, O00429, P13747, O95954, O14672, P13987, P11166, Q9H0U4, P13591, O00391, Q96EK6, P49810, Q96EC8, P01116, P48444, P61026, Q15382, P01112, P01111, P30511, Q9Y678, P49257, P08174, Q9Y3B3, Q9HC07, P46531, P52292, P33908, P00533, Q13530, Q14980, Q15436, O15260, Q9Y287, Q14108, Q7Z5G4, Q8WVM8, Q03135, Q7Z6Z7, O15533, P49755, O15498, Q9NRA1, Q9UJU6, P01893, P11717, Q9BXS4, Q9GZP0, Q9H3P7, P32754,…	1774	625	20163	2.00039	2.43078e-09	5.4018e-11	4.31929e-11
GOTERM_CC_DIRECT	GO:0005794-Golgi apparatus		164	9.19798	4.46485e-12	Q92859, Q9BTV4, O00429, Q9Y266, O95954, O14672, P18085, Q9Y5U9, Q8IXL6, Q9H0U4, P62993, O00391, Q92572, Q96EK6, P49810, Q9P2B2, P61026, Q99805, P01112, O15118, P01111, P28799, Q92974, Q9Y678, Q14697, P49257, Q12959, Q86VP6, P50148, Q9H3Z4, P16234, P46934, Q9Y3B3, Q9HC07, O15127, Q13492, P33908, P16070, P05067, O14558, P50395, P25398, O43493, Q9Y287, Q9Y2Q0, Q9UN36, Q03135, Q9BZG1, O76061, Q8IVF7,…	1774	1086	20163	1.71639	4.47827e-09	9.73532e-11	7.78437e-11
GOTERM_CC_DIRECT	GO:0045202-synapse		90	5.04767	6.45314e-12	P54578, O95399, Q8N8S7, Q9Y6W5, P28482, P50570, O15484, O00264, Q9Y625, O95197, O00468, P0C0L5, Q9P0J7, P39023, P83731, P43034, P46821, Q16394, P27348, P62873, P25325, P08648, P52565, Q9UL25, Q13884, P13639, P49411, P32418, Q9NP72, P60709, P46781, Q96A65, P11532, Q96F07, P50148, P35052, P36383, P67775, P84098, O00161, P08172, P09543, P00533, P05067, P46777, P62841, P60866, Q6SZW1, Q6PUV4, Q05193,…	1774	477	20163	2.1445	6.47253e-09	1.37713e-10	1.10115e-10
GOTERM_CC_DIRECT	GO:0001726-ruffle		34	1.9069	9.15401e-12	Q14247, Q9Y6W5, P12814, Q9UHB6, P15311, P62330, P20339, Q9Y2A7, O00592, P35240, Q9Y5X1, P46940, P07355, Q9UJU6, Q9Y490, P08648, Q9UL26, P05556, P06703, P21281, P22392, Q16658, Q7L576, P13796, Q9NR12, O00159, Q8WX93, Q6UVK1, Q96S97, Q9HD67, P31949, Q5JWF2, P06396, Q9UM54	1774	100	20163	3.86439	9.18147e-09	1.91281e-10	1.52948e-10
GOTERM_CC_DIRECT	GO:0005911-cell-cell junction		49	2.74818	1.59086e-11	Q9Y6W5, P49023, P12814, Q9UNF0, Q8TD08, Q9NZW5, P62993, P35221, Q92692, Q86VI3, P61224, Q15262, Q12792, P08648, P60709, P19022, P14923, Q12959, Q96J84, P18206, Q96S97, Q99959, P61158, Q13177, P05067, P21333, Q99439, P05106, Q9Y5S2, Q9H307, Q13418, Q9NQS3, Q5VT25, P63261, P60953, O75955, Q14517, Q9BX67, Q9Y696, Q16658, Q9ULI3, Q13308, P35222, P31146, O60716, O75083, O14936, Q9NUP9, P48059	1774	191	20163	2.91584	1.59563e-08	3.25639e-10	2.60382e-10
GOTERM_CC_DIRECT	GO:0035577-azurophil granule membrane		25	1.40213	2.64855e-11	O15260, Q9Y2Q0, Q9P0L0, P39656, P51148, O75165, P13473, Q9H0U3, Q99829, P15291, P27449, P61224, P01893, P08962, P27105, Q07065, Q9BV40, Q6IAA8, P11279, P10620, P34810, O75131, Q9NV96, Q9H3Z4, Q92542	1774	58	20163	4.89907	2.6565e-08	5.313e-10	4.24828e-10
GOTERM_CC_DIRECT	GO:0030175-filopodium		29	1.62647	4.97024e-11	Q14204, P50552, Q8N8S7, O43795, Q6IBS0, Q9NYB9, P15311, P23229, Q00535, P35241, O00592, P35240, P15291, P62736, Q12792, P26038, P60953, P05556, P51674, Q14517, Q14118, Q16658, Q13509, Q8IZP0, P11532, P68032, Q9Y4F1, P13796, Q9UM54	1774	79	20163	4.17227	4.98515e-08	9.7748e-10	7.81594e-10
GOTERM_CC_DIRECT	GO:0035578-azurophil granule lumen		31	1.73864	8.22011e-11	P50990, P50395, Q14204, P10619, P28482, P30041, O00560, Q01469, P61160, P78371, P55072, P00387, P07355, P28799, Q9UQ80, P61916, P07437, P53990, P53396, P11216, Q99460, P68371, O00754, P53634, Q9BRF8, Q99536, Q8NBS9, Q9HD89, P07686, Q01518, Q92820	1774	91	20163	3.87188	8.24477e-08	1.58553e-09	1.26779e-09
GOTERM_CC_DIRECT	GO:0005839-proteasome core complex		15	0.841279	1.012e-10	P28066, P28065, P28062, P28074, P28072, P28070, Q99436, O14818, P20618, P25789, P25788, P49721, P49720, P60900, P25786	1774	21	20163	8.11846	1.01503e-07	1.88277e-09	1.50546e-09
GOTERM_CC_DIRECT	GO:0043505-CENP-A containing nucleosome		14	0.785193	1.01365e-10	P62805	1774	18	20163	8.8401	1.0167e-07	1.88277e-09	1.50546e-09
GOTERM_CC_DIRECT	GO:0005884-actin filament		31	1.73864	1.51265e-10	Q08043, Q14247, P07947, O43795, P12814, Q6IBS0, P12931, Q9BR76, P15311, P63261, P15153, P09493, P04083, P63000, P46940, Q12792, Q9UJU6, Q9UBI6, P60709, Q14019, P68032, P31146, P13796, P13797, O60610, Q8WX93, Q16643, Q9UM54, P67936, P06753, P21333	1774	93	20163	3.78861	1.51718e-07	2.75852e-09	2.20571e-09
GOTERM_CC_DIRECT	GO:0014069-postsynaptic density		57	3.19686	4.20887e-10	P23396, P28482, O14672, P50570, P07948, P62917, P12931, P18124, P39019, P62277, P11171, P30050, Q9NYI0, Q15382, P46821, Q96QK1, Q9C0C4, P47756, P40763, P51991, P32418, Q8IZP0, P19022, P11532, Q01082, P62166, P62888, Q16643, P02511, Q13177, P05023, P46459, Q05193, O75044, Q99623, Q01469, Q02878, O60941, P61160, P50914, Q00535, P61006, Q14152, Q9NQC3, P62851, Q9UJU6, Q15366, Q96HC4, P20591, P62906,…	1774	264	20163	2.45399	4.22149e-07	7.53838e-09	6.0277e-09
GOTERM_CC_DIRECT	GO:0072562-blood microparticle		39	2.18732	4.489e-10	P02671, P08514, P54652, P0DMV9, Q08380, O00560, P11166, P0C0L5, P63261, P62195, P02649, P01857, P01834, P01876, P00488, P01137, P02787, P69905, P63104, P02786, P26038, P27105, P04004, P08603, P01591, P07737, P60709, O00299, P68032, P00738, P11142, P00736, P17066, P02679, P06396, P20742, P02751, P01023	1774	144	20163	3.07825	4.50246e-07	7.89906e-09	6.3161e-09
GOTERM_CC_DIRECT	GO:0005874-microtubule		65	3.64554	5.5288e-10	Q14204, Q14203, O00429, O95834, Q9Y266, P50570, O43237, P63167, P17987, Q9Y6G9, P42704, Q07866, Q9BVA1, P43034, P46940, Q16555, P48643, P46821, Q13561, Q92974, P07437, Q9H0H5, O75935, P32418, P16949, Q12959, Q13409, B7ZC32, Q99832, Q9BUF5, Q8IUZ0, P09543, P49368, Q6SZW1, P50990, Q05193, P50991, Q15555, Q3ZCM7, P68363, Q02241, P33176, Q9UHD8, Q99426, Q96Q89, Q00535, P78371, Q92598, O95816, Q14152,…	1774	324	20163	2.28018	5.54538e-07	9.56101e-09	7.645e-09
GOTERM_CC_DIRECT	GO:0005789-endoplasmic reticulum membrane		148	8.30062	8.25346e-10	P04114, O00429, O75787, P13987, Q9Y5M8, P16615, Q9Y3I0, Q9Y5U9, Q9H0U4, P49810, P01116, Q9P2B2, P48444, P61026, Q15382, P00387, O94905, P01112, P01111, P09936, Q12797, Q07065, Q9Y678, Q92604, P49257, Q9BS26, Q9NRX5, Q12959, Q06136, P16234, P84095, P43307, Q8NFQ8, Q9Y3B3, P46531, P52292, P00533, Q9BSJ8, P67812, P60468, Q15436, O15260, P30626, Q9UNL2, Q14108, Q8WVM8, O00560, Q03135, Q53GQ0, Q03405,…	1774	1017	20163	1.65403	8.27822e-07	1.40309e-08	1.12191e-08
GOTERM_CC_DIRECT	GO:0017101-aminoacyl-tRNA synthetase multienzyme complex		11	0.616938	1.51027e-09	P54136, O43324, Q9P2J5, P41252, P07814, P47897, Q12904, P14868, Q13155, Q15046, P56192	1774	12	20163	10.4187	1.5148e-06	2.52466e-08	2.01872e-08
GOTERM_CC_DIRECT	GO:0005838-proteasome regulatory particle		10	0.560852	2.84244e-09	Q15008, P62195, P48556, P62191, Q9UNM6, O00233, O00232, Q99460, P51665, Q13200	1774	10	20163	11.3658	2.85097e-06	4.67372e-08	3.73712e-08
GOTERM_CC_DIRECT	GO:0016323-basolateral plasma membrane		51	2.86035	3.2288e-09	P29972, Q9Y6W5, O00186, Q01650, P11166, P35613, Q07157, P11171, P04083, Q99808, P15291, P07355, Q92536, Q14254, P32856, Q13443, O94832, P19022, Q12959, P31641, Q96RT1, P54709, P23634, P00533, P16070, P05023, P05026, P30825, Q9Y6M7, Q12846, Q03135, P53985, P15311, P60033, Q15043, P02786, P26038, P33527, O75955, P55011, Q14118, P35222, O95782, O14936, Q07954, P08195, Q9NUP9, P20020, O15427, P08238,…	1774	235	20163	2.46663	3.23848e-06	5.22336e-08	4.1766e-08
GOTERM_CC_DIRECT	GO:0032587-ruffle membrane		30	1.68256	3.82342e-09	Q12884, P05106, P06756, P23396, P50570, P18085, Q9UNF0, P12931, P15311, P15531, P23528, P09493, P35240, P63000, Q9NYI0, P61586, P08567, Q12792, Q92974, Q9Y490, P08648, P05556, P13796, O00159, O60610, P68104, P00533, Q9UM54, P29317, Q9ULV4	1774	99	20163	3.44419	3.83488e-06	6.08713e-08	4.86727e-08
GOTERM_CC_DIRECT	GO:0030496-midbody		43	2.41167	3.95354e-09	Q96FZ7, Q15019, P04899, Q9Y266, Q9UN37, P50570, Q02241, Q9H444, O43633, P11166, P36405, P50995, P35580, P63244, Q96Q89, P35241, O00471, Q9H9H4, P61006, Q9Y371, P28838, P46940, P61586, P07355, P60953, Q00839, Q9H0H5, O75935, P53990, P62826, Q13526, Q9Y696, P14625, O60716, Q9NZZ3, P11234, Q16181, P11021, P63096, P31150, Q9NVJ2, P08754, Q9HD42	1774	181	20163	2.70017	3.9654e-06	6.19594e-08	4.95428e-08
GOTERM_CC_DIRECT	GO:0043231-intracellular membrane-bounded organelle		132	7.40325	4.35401e-09	P04114, Q9UHN6, Q5T7N2, P37837, O00429, P67809, O14672, Q14966, Q9P2R3, Q01650, Q9Y3I0, Q6NZI2, P14314, Q96D15, P61020, O14828, O00391, Q92572, Q8NFJ5, Q8WUM4, Q15262, P48723, P08962, P04004, P23284, Q15029, Q14697, O43169, P04406, Q9H3Z4, P84095, Q9HC07, O15127, Q13492, Q96CW1, P25398, P10619, Q13813, Q9Y287, P62937, Q15836, Q9Y2Q0, O75886, Q9Y6I3, Q8IVF7, P25789, O14964, P00167, O14980, Q14118,…	1774	899	20163	1.66884	4.36706e-06	6.71857e-08	5.37218e-08
GOTERM_CC_DIRECT	GO:0030018-Z disc		35	1.96298	7.17909e-09	P21291, Q16527, Q08043, Q9NVD7, P23297, P30626, O75369, P12814, P11166, Q14192, O00151, P49810, Q96HC4, Q14315, Q13643, Q15149, Q9Y376, P32418, P14923, P11532, O75298, P35222, Q9NR12, P19105, Q9UNE7, O43707, Q8WX93, Q9HBI1, P24844, P23634, P02511, P04792, Q9Y281, P21333, P62942	1774	132	20163	3.01367	7.2006e-06	1.091e-07	8.72368e-08
GOTERM_CC_DIRECT	GO:0005739-mitochondrion		186	10.4319	1.22978e-08	O75947, Q9Y305, O75306, Q6IMN6, P07900, Q13637, O00429, Q8WWI5, P12931, Q6NZI2, P30520, P38646, P63167, Q02218, O75390, Q96EK5, P13073, O14949, P41250, P22695, P01116, Q96QK1, P00387, P49419, P25325, P48723, Q9HAV7, P27105, Q9BTU6, P48163, P31689, Q6EMK4, P49411, Q969S9, P48047, P32418, Q13526, Q9Y277, O00154, O75131, Q9H3Z4, P67775, O00161, P30084, P08574, Q8IWA5, Q16762, P05067, P10809, Q16881,…	1774	1410	20163	1.49932	1.23346e-05	1.841e-07	1.47207e-07
GOTERM_CC_DIRECT	GO:0042383-sarcolemma		30	1.68256	1.3191e-08	P29972, Q13557, Q03135, P11166, P12111, P35613, Q8IVF2, P04083, P07355, Q14315, P05556, Q96QD8, Q15149, O75955, Q13884, P12109, P32418, Q14118, P19022, Q12959, P11279, P11532, Q09666, P18206, P12110, P24666, Q92542, P05023, Q9ULV4, P05026	1774	104	20163	3.27861	1.32305e-05	1.94568e-07	1.55576e-07
GOTERM_CC_DIRECT	GO:0030669-clathrin-coated endocytic vesicle membrane		24	1.34605	1.38931e-08	P04114, P11717, O94973, Q9BV40, O43493, Q15836, Q14108, P53680, O95782, P20339, P20645, P41221, P21926, P63010, P08172, P02649, Q00610, Q15286, Q96CW1, P00533, P02787, P63027, P02786, Q14332	1774	70	20163	3.89686	1.39347e-05	2.01954e-07	1.61482e-07
GOTERM_CC_DIRECT	GO:0008540-proteasome regulatory particle, base subcomplex		9	0.504767	2.92423e-08	P62333, P55036, P62195, P62191, P17980, Q99460, P35998, P43686, Q13200	1774	9	20163	11.3658	2.93296e-05	4.19001e-07	3.35033e-07
GOTERM_CC_DIRECT	GO:0005903-brush border		22	1.23388	3.21353e-08	Q08043, P29972, Q96QD8, Q15149, O00429, O43795, O94832, O75369, P12814, O00299, O00159, Q7Z406, P15311, P18206, Q7Z4W1, P60660, O14908, P61158, P08473, P47755, P47756, P21333	1774	62	20163	4.03304	3.22312e-05	4.53968e-07	3.62993e-07
GOTERM_CC_DIRECT	GO:0016282-eukaryotic 43S preinitiation complex		12	0.673023	4.19382e-08	O15371, Q99613, Q13347, P55884, O75822, Q7Z478, Q7L2H7, Q14152, Q9Y262, P60228, P41567, O00303	1774	18	20163	7.57723	4.20631e-05	5.84222e-07	4.67144e-07
GOTERM_CC_DIRECT	GO:0035579-specific granule membrane		27	1.5143	4.2587e-08	P06756, Q10588, Q9Y2Q0, O14672, P13987, O00264, Q08722, P11169, Q03405, Q969X1, P00749, Q8NG11, O94804, P62834, P61225, Q4KMQ2, P27105, Q07065, Q5T4S7, Q9BV40, Q6IAA8, Q9NV96, Q9H3Z4, O00161, O15126, Q8IWA5, Q14165	1774	91	20163	3.37228	4.27138e-05	5.84782e-07	4.67592e-07
GOTERM_CC_DIRECT	GO:0030133-transport vesicle		28	1.57039	4.31444e-08	P53621, O15260, O43493, Q15836, P13987, O00461, P38606, Q9H0U4, Q92572, O60664, Q15363, P49755, O15498, P48444, Q9BVK6, P11717, P35606, Q9Y678, P51151, P53618, O75396, P20645, P08174, Q99653, Q9Y3B3, P30040, O15127, Q5JWF2	1774	97	20163	3.28086	4.32729e-05	5.84782e-07	4.67592e-07
GOTERM_CC_DIRECT	GO:0016324-apical plasma membrane		65	3.64554	1.05771e-07	P29972, O75348, O75787, O00186, P36543, P38606, Q01650, P11166, Q07157, O00194, P21926, O00592, P04083, P49810, Q99808, P61421, Q13488, P30559, Q9NP72, Q16832, P09619, P19022, Q12959, P31641, P54709, P36021, P46531, P00533, P16070, P05023, P02751, P05026, Q15599, P04216, O14494, Q15836, P30825, P18065, Q9Y6M7, Q03135, P53985, P15311, Q53TN4, P35241, Q15043, P02787, P26038, P33527, Q14517, P07858,…	1774	369	20163	2.00211	0.000106083	1.40294e-06	1.12179e-06
GOTERM_CC_DIRECT	GO:0030426-growth cone		35	1.96298	1.06304e-07	P53621, Q14247, P04216, P50570, Q9UN36, Q6IBS0, Q7Z406, Q96Q89, Q96N67, Q93045, Q00535, Q07866, O15511, P49810, Q14195, P46940, O14786, Q16555, P46821, Q13561, Q93008, P80723, Q16658, P0DP25, Q13509, Q8IZP0, P13612, O60716, P16035, Q8WX93, Q9UBR2, Q16643, P05067, Q13332, P09104	1774	146	20163	2.72469	0.000106618	1.40294e-06	1.12179e-06
GOTERM_CC_DIRECT	GO:0101003-ficolin-1-rich granule membrane		21	1.17779	1.26075e-07	O94973, Q13488, Q5T4S7, O75787, Q6IAA8, P53618, P11279, P11169, P19256, P35237, P13473, P63167, P17931, O60610, Q9Y6G9, Q93050, P08174, P63000, P27449, P61586, Q6ZNJ1	1774	61	20163	3.91283	0.000126446	1.64225e-06	1.31315e-06
GOTERM_CC_DIRECT	GO:0033290-eukaryotic 48S preinitiation complex		11	0.616938	1.31655e-07	O15371, Q99613, Q13347, P55884, O75822, Q7L2H7, Q14152, Q9Y262, P05198, P60228, O00303	1774	16	20163	7.81401	0.000132041	1.67152e-06	1.33655e-06
GOTERM_CC_DIRECT	GO:0005852-eukaryotic translation initiation factor 3 complex		11	0.616938	1.31655e-07	O15371, Q99613, Q13347, P55884, O75822, Q92905, Q7L2H7, Q14152, Q9Y262, P60228, O00303	1774	16	20163	7.81401	0.000132041	1.67152e-06	1.33655e-06
GOTERM_CC_DIRECT	GO:0033116-endoplasmic reticulum-Golgi intermediate compartment membrane		24	1.34605	1.34149e-07	Q13445, P26572, P51572, O15260, P49257, P13987, Q12907, O75396, P53634, Q8NI22, Q9H0U4, P08174, Q9Y3B3, Q9UBR2, P01009, O15533, Q15363, P49755, O15498, Q9BVK6, Q969X5, P61019, P27797, Q10472	1774	78	20163	3.49718	0.000134542	1.68189e-06	1.34484e-06
GOTERM_CC_DIRECT	GO:0043202-lysosomal lumen		27	1.5143	1.3951e-07	P04114, P10619, P07900, Q14108, P34741, P17405, Q9Y625, O00468, P13473, P20774, P98160, P61916, P07339, P09619, P11117, P13611, O00754, O60911, P35052, Q06828, P11142, Q8NBS9, Q6UVK1, P18827, O14773, P07686, P46976	1774	96	20163	3.19664	0.000139918	1.72751e-06	1.38132e-06
GOTERM_CC_DIRECT	GO:0042995-cell projection		39	2.18732	1.62022e-07	Q08043, P50552, P50991, Q13813, Q8N8S7, O15144, P12814, P11169, Q07157, P15311, Q03405, P27708, P15153, Q99961, P35241, P35240, P63000, P61587, P61586, P23921, Q9NQC3, Q9UJU6, P21741, P60953, Q96HC4, O15294, Q9BV20, Q86UX7, P55011, P11532, Q01082, P59998, O75083, P84095, O43707, P08134, P61158, P16070, P61978	1774	176	20163	2.51857	0.000162495	1.98181e-06	1.58466e-06
GOTERM_CC_DIRECT	GO:0030134-ER to Golgi transport vesicle		17	0.953449	2.17557e-07	Q13445, Q5VYK3, P49257, Q12907, Q9Y5U9, P53634, Q9Y3B3, Q9UBR2, P01009, Q15363, Q7Z7H5, Q96EC8, P49755, O94979, Q9BVK6, P05067, Q969X5	1774	42	20163	4.60046	0.000218185	2.62903e-06	2.10217e-06
GOTERM_CC_DIRECT	GO:0005604-basement membrane		26	1.45822	2.25042e-07	P07942, Q9Y4K0, P11047, O00468, P48509, Q15582, Q14112, P98160, P07355, P21246, P02462, Q76M96, O95967, O15230, Q14118, P20908, Q12959, Q9UHI8, P35443, P35625, P14543, O14936, Q96RT1, P24821, P09486, P02751	1774	92	20163	3.21209	0.000225692	2.68711e-06	2.14862e-06
GOTERM_CC_DIRECT	GO:0002102-podosome		14	0.785193	3.1797e-07	Q14247, Q86UX7, Q16658, P12931, P13796, Q07157, O75083, P18206, Q8WX93, Q99961, P06396, P61978, P67936, Q9UJU6	1774	29	20163	5.48696	0.000318874	3.75205e-06	3.00014e-06
GOTERM_CC_DIRECT	GO:0044297-cell body		24	1.34605	3.652e-07	P50990, P07437, P50991, P04899, Q9HAV0, O75787, P55011, O00264, P68032, P15311, Q99832, P17987, P21964, P35240, Q99497, P78371, Q14195, P62736, P62879, P49368, P48643, P62873, P62753, P46779	1774	82	20163	3.32659	0.000366229	4.25925e-06	3.4057e-06
GOTERM_CC_DIRECT	GO:0019774-proteasome core complex, beta-subunit complex		9	0.504767	4.56012e-07	Q99436, P20618, P28065, P28062, P28074, P49721, P49720, P28072, P28070	1774	11	20163	9.29932	0.000457276	5.1975e-06	4.15593e-06
GOTERM_CC_DIRECT	GO:0005885-Arp2/3 protein complex		9	0.504767	4.56012e-07	P61160, Q92747, O15144, O15145, O15143, O15511, Q9BPX5, P61158, P59998	1774	11	20163	9.29932	0.000457276	5.1975e-06	4.15593e-06
GOTERM_CC_DIRECT	GO:0030054-cell junction		45	2.52384	4.61367e-07	Q9BT78, Q08043, P05106, Q13813, Q8N8S7, P18084, P12814, Q9NYB9, P12931, Q07157, P53985, P35221, Q96AC1, Q00535, P11171, P62834, Q15262, P61586, Q9NQC3, O75508, P80723, Q13884, P43490, P51153, Q8IZP0, P19022, Q12959, P11532, Q9UGI8, P35222, Q01082, Q9ULC3, P13796, O75131, O60716, P17302, O75083, Q8WUP2, P16234, O43707, Q9P0K7, Q96RT1, Q99959, P00533, O43491	1774	227	20163	2.25314	0.000462644	5.19945e-06	4.15748e-06
GOTERM_CC_DIRECT	GO:0008021-synaptic vesicle		32	1.79473	5.31057e-07	Q9BT78, Q05193, Q15019, Q86Y82, O14672, P45880, Q12846, Q8WXE9, P20339, P20336, P20337, O14908, P61006, P61026, P61421, Q9BVK6, P63027, Q92930, O43760, P32856, P51153, Q92905, Q15907, P11279, O75396, Q16563, Q13492, P08473, Q92542, O15400, P05067, P21796	1774	135	20163	2.69413	0.000532508	5.91833e-06	4.73231e-06
GOTERM_CC_DIRECT	GO:1904724-tertiary granule lumen		19	1.06562	5.50654e-07	Q16769, P07339, Q13813, O75874, Q7Z5G4, Q7L576, P16035, P00738, P04080, P36871, O00391, P09960, P09972, P04075, P61769, Q9UJU6, Q92820, Q99439, P02794	1774	55	20163	3.92638	0.000552154	6.0693e-06	4.85302e-06
GOTERM_CC_DIRECT	GO:0005902-microvillus		22	1.23388	5.70923e-07	Q9BX67, P30559, O43795, Q16658, O94832, Q9Y696, P21281, Q96A65, P36543, P38606, O60911, O00159, P15311, P16234, Q7Z4W1, P35241, O00592, P09543, P16070, P01137, Q9UM54, P26038	1774	72	20163	3.4729	0.000572472	6.22431e-06	4.97696e-06
GOTERM_CC_DIRECT	GO:0071682-endocytic vesicle lumen		11	0.616938	6.10004e-07	P04114, P00738, P07900, P02649, P14625, Q92598, P09486, P69905, Q9Y4L1, P27797	1774	18	20163	6.94579	0.000611647	6.52721e-06	5.21916e-06
GOTERM_CC_DIRECT	GO:0045334-clathrin-coated endocytic vesicle		13	0.729108	6.17e-07	P53675, O94973, P53680, P50570, O95782, P63010, Q00610, Q15286, Q8WUJ3, Q13492, Q96CW1, P09496, Q9UM54	1774	26	20163	5.68292	0.00061866	6.52721e-06	5.21916e-06
GOTERM_CC_DIRECT	GO:0005834-heterotrimeric G-protein complex		15	0.841279	6.1823e-07	Q9UBI6, P29992, P04899, Q9HAV0, P50151, P59768, P50148, P63096, P63218, P61952, P62879, Q5JWF2, Q14344, P08754, P62873	1774	35	20163	4.87107	0.000619893	6.52721e-06	5.21916e-06
GOTERM_CC_DIRECT	GO:0031901-early endosome membrane		38	2.13124	6.34853e-07	Q86Y82, P04439, P13747, O75886, P17693, Q03135, P51148, O75165, O60749, Q9H223, P61020, P62330, P20339, Q99961, P04083, Q15043, Q9NZQ7, Q5T9L3, P61769, O14964, P01893, Q01628, P61106, Q9BTU6, P30511, Q9UL25, Q9BV40, Q9NV96, P10321, P01889, Q9HC07, Q99816, Q15075, O60493, O15400, P00533, Q13596, Q9H4M9	1774	178	20163	2.42642	0.000636555	6.63289e-06	5.30367e-06
GOTERM_CC_DIRECT	GO:0042645-mitochondrial nucleoid		17	0.953449	6.54875e-07	P49411, P40939, P45880, P36776, P34897, P38646, Q04837, P42704, Q96AG4, P05141, P55084, P49748, Q7L8L6, P21796, Q99714, P04179, P06576	1774	45	20163	4.29376	0.000656624	6.77154e-06	5.41453e-06
GOTERM_CC_DIRECT	GO:0031093-platelet alpha granule lumen		21	1.17779	7.00491e-07	P02671, Q86UX7, P12814, Q9UNF1, O43707, O00391, P01009, Q9NUQ9, Q9NTK5, P62328, P02679, P04075, P00488, P01137, P09486, P05121, P05067, P01344, P07996, P02751, P01023	1774	67	20163	3.56243	0.000702346	7.16931e-06	5.73259e-06
GOTERM_CC_DIRECT	GO:0016328-lateral plasma membrane		22	1.23388	7.35558e-07	P33527, P51153, P55011, Q12959, P14923, P11532, P30153, P35222, P35613, P53985, O00159, P17302, Q86VI3, P04083, Q9NUP9, P20020, P46940, O15427, P05023, Q9ULV4, Q14980, P05026	1774	73	20163	3.42532	0.000737493	7.37765e-06	5.89917e-06
GOTERM_CC_DIRECT	GO:0070821-tertiary granule membrane		22	1.23388	7.35558e-07	Q5T4S7, Q9BV40, O14672, O75787, P13987, Q08722, P53618, P11169, Q9Y3L5, P35237, P63167, P00749, Q8NG11, O00161, Q9H1C7, P61225, P27449, Q6ZNJ1, Q4KMQ2, P61106, P27105, P01111	1774	73	20163	3.42532	0.000737493	7.37765e-06	5.89917e-06
GOTERM_CC_DIRECT	GO:0005844-polysome		15	0.841279	9.29899e-07	Q92616, P23396, P35637, P13639, Q00341, Q08211, P35580, Q04637, P08670, P62701, P05198, P60900, P62753, P27797, P25786	1774	36	20163	4.73577	0.000932254	9.23454e-06	7.38395e-06
GOTERM_CC_DIRECT	GO:0031012-extracellular matrix		48	2.69209	9.75639e-07	Q14766, P35858, Q6ZMP0, P29279, Q9HCU0, P28300, Q14767, P78509, Q12805, Q53GQ0, P12111, O00622, P02649, Q92896, P08123, Q15582, P21980, P01137, Q15063, Q16610, P48307, P07996, P02462, P05997, Q9UGM3, P12109, Q6EMK4, O95967, Q76LX8, P50281, P20908, Q9UHI8, P13611, Q9NQ76, P35625, P39900, O75173, P35052, Q06828, P12110, P16035, P41221, P08493, Q9BUD6, P08253, P08254, P22105, P02751	1774	256	20163	2.13109	0.000978087	9.59378e-06	7.6712e-06
GOTERM_CC_DIRECT	GO:0031410-cytoplasmic vesicle		56	3.14077	1.20112e-06	P54578, Q5VYK3, P50570, Q8TD08, P30044, O75340, P62195, O14908, Q07866, P63000, P61587, P09496, O14786, P61586, Q14254, Q8WV24, Q92974, Q9BTU6, P08648, P10768, P51153, O94832, P09619, O75695, P32455, P84095, P08134, Q96CW1, P33908, Q9UM54, Q05193, Q9Y2Q0, P18065, Q9Y6M7, Q8WXE9, Q03135, P15153, Q9NZM1, Q9Y5X1, P61006, Q9Y371, Q5T9L3, P02787, P63027, P02786, P00441, O94973, O75955, P50281, P20591,…	1774	321	20163	1.98283	0.001204	1.16964e-05	9.35243e-06
GOTERM_CC_DIRECT	GO:0042612-MHC class I protein complex		8	0.448682	1.23437e-06	P30511, P04439, P13747, P01889, P17693, P61769, P01893, P10321	1774	9	20163	10.103	0.00123731	1.19045e-05	9.51888e-06
GOTERM_CC_DIRECT	GO:0012507-ER to Golgi transport vesicle membrane		18	1.00953	3.66346e-06	P30511, Q15436, O94855, P49257, P04439, P13747, P13987, P17693, O75396, P55735, P10321, Q8NI22, P01889, Q15363, P49755, O94979, P61769, P01893	1774	56	20163	3.65331	0.00366771	3.49948e-05	2.79818e-05
GOTERM_CC_DIRECT	GO:0005753-mitochondrial proton-transporting ATP synthase complex		10	0.560852	3.89867e-06	O75947, P25705, P00846, P24539, P18859, P48047, P56134, P36542, Q96IX5, P06576	1774	17	20163	6.68579	0.00390274	3.68903e-05	2.94975e-05
GOTERM_CC_DIRECT	GO:0031258-lamellipodium membrane		11	0.616938	6.48637e-06	Q12884, P50552, P05106, Q9Y2A7, P06756, Q96AC1, Q6UVK1, P23528, P16070, P29317, Q9H6X2	1774	22	20163	5.68292	0.00648473	5.99507e-05	4.79366e-05
GOTERM_CC_DIRECT	GO:0008250-oligosaccharyltransferase complex		9	0.504767	6.51508e-06	P61803, P04843, Q9H0U3, P04844, P61165, P39656, Q9NRP0, P46977, Q14165	1774	14	20163	7.30661	0.00651334	5.99507e-05	4.79366e-05
GOTERM_CC_DIRECT	GO:0098993-anchored component of synaptic vesicle membrane		9	0.504767	6.51508e-06	Q9H3Z4, P61020, P20339, P20336, P20337, O00194, Q15286, Q15907, P51149	1774	14	20163	7.30661	0.00651334	5.99507e-05	4.79366e-05
GOTERM_CC_DIRECT	GO:0043025-neuronal cell body		63	3.53337	6.73608e-06	P04114, Q14203, P07900, O14672, O00264, P63244, P27708, O60488, P02649, P23588, P49810, P43034, O14786, Q16555, P27824, P46821, Q96QK1, Q9BTU6, P09936, P51674, P32418, O94832, P11532, P30153, P31641, O75251, P16035, P08172, Q9HD67, Q13492, P42574, Q14980, O75369, Q13418, P12277, P20339, Q93045, Q00535, Q02952, P61006, O15498, P01137, P23921, P60953, P00441, Q96QD8, Q13740, O15431, P55011, Q7Z3B1,…	1774	398	20163	1.79912	0.00673354	6.14208e-05	4.91122e-05
GOTERM_CC_DIRECT	GO:0031527-filopodium membrane		10	0.560852	7.18734e-06	P62330, P50552, P05106, P06756, P35240, Q9HD67, P11532, P17693, Q9H6X2, P26006	1774	18	20163	6.31436	0.00718301	6.49451e-05	5.19302e-05
GOTERM_CC_DIRECT	GO:0000228-nuclear chromosome		17	0.953449	7.63283e-06	P62805, O75367, Q00839, P11387	1774	53	20163	3.64565	0.00762652	6.83547e-05	5.46565e-05
GOTERM_CC_DIRECT	GO:0005790-smooth endoplasmic reticulum		12	0.673023	8.14284e-06	P04114, P23284, P11021, P30626, P30040, O94832, Q13162, P27824, P05067, P27635, Q9Y4L1, P27797	1774	27	20163	5.05148	0.00813404	7.22767e-05	5.77926e-05
GOTERM_CC_DIRECT	GO:0005764-lysosome		51	2.86035	8.79038e-06	O75787, P12931, O43237, P51149, P13473, Q7L523, Q9P2J5, P04040, P45974, Q96QK1, O15118, P28799, P61106, P61916, Q13488, P51151, Q9UHG3, O00754, P11142, O15400, P07686, P27797, P10619, Q9UN37, Q14108, Q8WTV0, P17405, O60749, P20336, P00966, Q00610, O14964, P48426, P00441, P07339, Q9BXS4, P07858, Q6IAA8, O43504, P11279, P11117, P34810, O60911, P53634, P17302, P17655, Q9UBR2, Q9NVJ2, O14773, P07384,…	1774	301	20163	1.92577	0.00877804	7.734e-05	6.18411e-05
GOTERM_CC_DIRECT	GO:0098793-presynapse		29	1.62647	9.43605e-06	P50570, O00186, Q8WXE9, P11166, P62330, P20336, P61981, Q99961, Q00535, P68036, Q99808, Q9NZM3, Q96QK1, P62136, P21246, Q96HC4, P20591, P60709, P35268, P54920, Q9H3Z4, P11142, P21359, O00161, P63010, Q99497, Q9NUP9, Q96CW1, P08473	1774	132	20163	2.49704	0.00941976	8.22988e-05	6.58062e-05
GOTERM_CC_DIRECT	GO:0099738-cell cortex region		8	0.448682	9.65179e-06	P06733, P61163, Q14203, P63096, Q9UBR2, P11171, O43491, Q14980	1774	11	20163	8.26607	0.00963408	8.27414e-05	6.61601e-05
GOTERM_CC_DIRECT	GO:0005832-chaperonin-containing T-complex		8	0.448682	9.65179e-06	P50990, Q99832, P17987, P50991, P78371, P49368, P48643, P40227	1774	11	20163	8.26607	0.00963408	8.27414e-05	6.61601e-05
GOTERM_CC_DIRECT	GO:0005905-clathrin-coated pit		18	1.00953	1.03087e-05	P53675, Q14247, O00429, P50570, Q9NVZ3, Q9Y6I3, Q07954, Q15286, Q8WUJ3, Q13492, P98082, Q96CW1, Q9NZM3, P02787, Q9UM54, P02786, P05067, P10809	1774	60	20163	3.40975	0.0102864	8.7624e-05	7.00643e-05
GOTERM_CC_DIRECT	GO:0008305-integrin complex		12	0.673023	1.23475e-05	P08648, P05556, P17301, P08514, P05106, P06756, P23229, P18084, P56199, Q9UKX5, P13612, P26006	1774	28	20163	4.87107	0.0123082	0.000104071	8.32156e-05
GOTERM_CC_DIRECT	GO:0030139-endocytic vesicle		19	1.06562	1.288e-05	P11717, Q5VYK3, P51153, O75886, O00461, P51148, Q9H223, P11233, P61020, P62330, P20339, O14908, Q9NZN3, Q9NZN4, O15400, P02787, Q9UM54, Q9H4M9, Q14254	1774	67	20163	3.22315	0.0128357	0.000107655	8.60814e-05
GOTERM_CC_DIRECT	GO:0044291-cell-cell contact zone		11	0.616938	1.66945e-05	P17302, P18206, O75955, Q9BX67, Q92692, P61225, Q09666, Q9NQS3, Q9Y3L5, Q14254, Q8NFZ8	1774	24	20163	5.20934	0.0166053	0.000138385	0.000110653
GOTERM_CC_DIRECT	GO:0071556-integral component of lumenal side of endoplasmic reticulum membrane		12	0.673023	1.83156e-05	P30511, P51572, P04439, P13747, P01889, O15533, P17693, P27824, P01893, P27797, P10321, Q8TCT9	1774	29	20163	4.70311	0.018203	0.000150578	0.000120403
GOTERM_CC_DIRECT	GO:0005770-late endosome		30	1.68256	1.88245e-05	Q5VYK3, P28482, Q9UN37, O43237, P12931, P51149, P13473, O00194, Q9UBQ0, Q9BRK5, P62834, P02787, Q96QK1, P28799, P61106, P53675, P11717, Q9UL26, Q13488, P51151, Q9BXS4, O15431, P11279, Q02750, P11142, P20645, P84077, Q99816, O15400, P25116	1774	144	20163	2.36788	0.018704	0.000153504	0.000122742
GOTERM_CC_DIRECT	GO:0030424-axon		56	3.14077	1.9955e-05	Q14203, Q12860, P78344, P28482, O14672, P50570, O75787, P35613, P0C0L5, P42224, P21964, P41250, P46940, O14786, P61586, P27824, P46821, O75508, P26232, Q15149, P32418, P60709, O94832, Q9P265, P11532, P58546, Q9Y639, P62166, Q8WX93, P02511, P05023, P05067, Q13332, Q6SZW1, Q05193, Q9NQS3, Q99623, P20339, P20336, Q96N67, Q00535, P61764, O95816, P01137, Q9NVA2, Q96QD8, Q13740, P20591, Q13509, P31146,…	1774	352	20163	1.8082	0.0198161	0.000161411	0.000129064
GOTERM_CC_DIRECT	GO:0045177-apical part of cell		20	1.1217	2.78915e-05	Q12884, P29972, O43795, Q9Y696, P19022, P10620, Q04771, P35222, Q07157, O60911, P15311, Q6V0I7, Q07954, P35241, P35240, Q9UM54, P00750, P26038, P05067, P60953	1774	77	20163	2.95217	0.0275879	0.000223802	0.000178952
GOTERM_CC_DIRECT	GO:0030117-membrane coat		10	0.560852	3.40461e-05	Q05193, O94973, P53621, P35606, P63010, Q10567, P53618, Q9H444, O43633, O43747	1774	21	20163	5.4123	0.0335723	0.000271017	0.000216706
GOTERM_CC_DIRECT	GO:0098685-Schaffer collateral - CA1 synapse		21	1.17779	4.35969e-05	P05556, P60709, P55287, P35222, P18433, O60716, Q9Y639, O14936, P41594, P63261, Q99961, Q00535, O14908, Q9BVA1, Q02952, P23468, P00750, Q13332, P60953, P47756, P40763	1774	86	20163	2.77538	0.0427863	0.000342471	0.00027384
GOTERM_CC_DIRECT	GO:0071944-cell periphery		16	0.897364	4.37052e-05	P32418, O43795, P55011, P22392, Q13509, P35222, Q9BR76, Q99623, P15311, Q8WUP2, P35241, Q07812, P53041, P61586, P26038, P26006	1774	54	20163	3.36766	0.0428903	0.000342471	0.00027384
GOTERM_CC_DIRECT	GO:0012505-endomembrane system		28	1.57039	4.68062e-05	Q15599, Q86Y82, Q13637, O00264, Q9BQ51, Q12846, P51148, P61020, P20339, Q9H0U4, Q9P2J5, Q8NFP9, Q5T9L3, O75829, P61106, P30533, O15173, Q9UL26, Q9UL25, Q92604, P32856, Q9NP72, P51571, Q9ULC3, O15400, P20340, P62820, Q9HD42	1774	136	20163	2.34003	0.0458627	0.000363928	0.000290997
GOTERM_CC_DIRECT	GO:0043005-neuron projection		56	3.14077	5.15865e-05	Q14203, Q13557, P56199, P78509, O00264, P12931, P13591, P62834, P43034, P46940, O14786, Q96QK1, P25325, P06744, P51991, Q9BTU6, P51674, P09417, Q13526, P16949, P51153, O94832, P19022, Q12959, P30153, Q96F07, O75251, O00161, P08134, Q9HD67, P23634, P09429, P23297, O15144, Q15836, O75369, Q8WXE9, P23526, Q96N67, P41594, Q93045, Q00535, P35240, P63027, P60953, P55290, P54760, P55011, Q7L576, O60911,…	1774	364	20163	1.74859	0.0504268	0.00039801	0.000318249
GOTERM_CC_DIRECT	GO:0101031-chaperone complex		10	0.560852	5.31258e-05	Q9UNE7, P11142, Q9Y265, Q9UBS4, P31948, P53041, O95816, Q16543, Q15185, Q9Y230	1774	22	20163	5.16629	0.0518918	0.000403676	0.00032278
GOTERM_CC_DIRECT	GO:0030863-cortical cytoskeleton		10	0.560852	5.31258e-05	P15311, Q14247, P04921, P60709, P11171, Q16643, P67936, P47755, P47756, P21333	1774	22	20163	5.16629	0.0518918	0.000403676	0.00032278
GOTERM_CC_DIRECT	GO:0032154-cleavage furrow		16	0.897364	5.52509e-05	Q9H0H5, O75935, Q15019, Q9UL25, P05556, Q15746, Q9UHB6, P11233, P35580, Q16181, P62330, Q8N3E9, P35241, P35240, P08134, P61586	1774	55	20163	3.30643	0.0539106	0.000416667	0.000333167
GOTERM_CC_DIRECT	GO:0005791-rough endoplasmic reticulum		17	0.953449	6.57352e-05	P61619, Q07020, Q07065, P04843, P14618, P04844, P36578, Q8TCT9, Q02878, P62266, P61353, Q99442, Q02818, P27824, P05067, P10809, P61106	1774	62	20163	3.11644	0.0638079	0.000488388	0.000390516
GOTERM_CC_DIRECT	GO:0035580-specific granule lumen		17	0.953449	6.57352e-05	Q16769, Q14974, P07339, Q13813, Q9BS26, P14923, Q7L576, O00764, P18206, P16035, P00738, O00391, Q9UBR2, Q9HD89, P61769, Q92820, Q99439	1774	62	20163	3.11644	0.0638079	0.000488388	0.000390516
GOTERM_CC_DIRECT	GO:0030140-trans-Golgi network transport vesicle		9	0.504767	6.88351e-05	P11717, O43493, O00194, P51153, P61006, P49755, Q9BVK6, P61106, Q92930	1774	18	20163	5.68292	0.0667144	0.000507659	0.000405925
GOTERM_CC_DIRECT	GO:0001772-immunological synapse		14	0.785193	6.93719e-05	P52565, Q13740, Q12959, P10644, P31146, Q9Y639, P15311, P17931, P60033, Q9UJZ1, P20020, P05362, Q8WUM4, O15400	1774	44	20163	3.6164	0.0672167	0.000507883	0.000406104
GOTERM_CC_DIRECT	GO:1903561-extracellular vesicle		30	1.68256	7.75025e-05	P22061, P02671, P14618, P04899, Q13813, O00560, O43854, P12111, P20336, P21926, P02649, Q00610, Q8WUM4, P62873, P20774, P02786, P07358, P26572, P51674, O95967, P55011, P68371, Q08431, P18206, P12110, Q9NRN5, P16152, Q99715, P05023, P05026	1774	155	20163	2.19984	0.0747932	0.000563297	0.000450413
GOTERM_CC_DIRECT	GO:0030286-dynein complex		11	0.616938	8.05091e-05	Q14204, P63167, Q14203, Q96FJ2, Q96M86, Q9NP97, Q13409, Q9NYC9, O43237, Q96JB1, Q13561	1774	28	20163	4.46515	0.0775793	0.000580939	0.00046452
GOTERM_CC_DIRECT	GO:0031902-late endosome membrane		27	1.5143	8.40263e-05	Q96FZ7, Q9UN37, Q14108, Q9H444, O43633, P51149, P13473, Q9UK41, Q9H9H4, Q15043, A5D8V6, P07355, Q01628, O15118, P08962, Q9BV40, Q9BXS4, Q96EY5, Q6IAA8, P11279, P34810, O75351, Q9NV96, Q9HC07, Q9NVJ2, Q99816, P08133	1774	133	20163	2.30735	0.0808279	0.000601988	0.00048135
GOTERM_CC_DIRECT	GO:0071541-eukaryotic translation initiation factor 3 complex, eIF3m		6	0.336511	9.43849e-05	O15371, Q13347, P55884, Q7L2H7, Q14152, O00303	1774	7	20163	9.74215	0.0903292	0.000671405	0.000536856
GOTERM_CC_DIRECT	GO:0005901-caveola		19	1.06562	9.62728e-05	O75955, O14494, P28482, Q9UNF0, Q8WTV0, Q03135, P12931, Q969G5, P11166, Q6NZI2, P54709, Q9NZM1, P23634, Q9NZN4, P05023, P25116, Q14254, P55290, P05026	1774	77	20163	2.80456	0.0920503	0.000680011	0.000543738
GOTERM_CC_DIRECT	GO:0016363-nuclear matrix		24	1.34605	9.69634e-05	Q14149, Q9Y265, P52272, Q9Y696, Q99623, P22626, O14936, P27708, P08670, P23528, P67870, Q9Y230, P43243, P02545, P09486, O43294, P60900, Q15233, Q9Y281, Q00839, Q14980, P80723, P23246, Q9HD42	1774	112	20163	2.43554	0.092679	0.0006801	0.000543809
GOTERM_CC_DIRECT	GO:0030127-COPII vesicle coat		8	0.448682	0.000137128	Q15436, Q9UBV8, O94855, Q9Y3B3, Q9NR31, O94979, O75340, P55735	1774	15	20163	6.06178	0.128508	0.000955136	0.000763728
GOTERM_CC_DIRECT	GO:0034663-endoplasmic reticulum chaperone complex		7	0.392597	0.000143609	P23284, P11021, Q15084, Q9UBS4, P14625, Q9Y4L1, P07237	1774	11	20163	7.23281	0.134156	0.00099338	0.000794308
GOTERM_CC_DIRECT	GO:0005635-nuclear envelope		34	1.9069	0.00015995	P80303, Q14203, Q9H444, O43633, Q9Y3I0, O95373, P50995, P15153, Q96AG4, Q9NZM1, Q13185, P43034, P23921, P02545, Q9NQC3, P09874, O15118, O15173, P46060, Q14974, P53990, P62826, P06703, O14980, O75531, Q8NE71, O00299, P55735, Q8WWZ8, P57088, Q07812, P43487, P55060, P27797	1774	193	20163	2.00227	0.148233	0.00109883	0.000878627
GOTERM_CC_DIRECT	GO:0014704-intercalated disc		14	0.785193	0.000184838	P05556, P32418, P19022, Q12959, P14923, P11166, Q07157, P36383, P17302, P35221, Q99959, P05023, P05026, Q04917	1774	48	20163	3.31504	0.169236	0.00126117	0.00100844
GOTERM_CC_DIRECT	GO:0031941-filamentous actin		11	0.616938	0.000213	Q9Y2A7, Q9BX67, P63261, O15145, O00151, Q14195, P53814, Q9UM54, Q9NR12, Q96HC4, O00159	1774	31	20163	4.03304	0.192378	0.00144351	0.00115423
GOTERM_CC_DIRECT	GO:0000786-nucleosome		26	1.45822	0.00021747	P07305, Q9Y265, P62805, Q71DI3, P60709, Q16778, O75367, Q99880, Q9Y230, Q71UI9, Q99878	1774	133	20163	2.22189	0.195992	0.00146391	0.00117054
GOTERM_CC_DIRECT	GO:0016281-eukaryotic translation initiation factor 4F complex		7	0.392597	0.000265821	Q04637, P78344, P23588, Q14240, Q15056, P60842, P06730	1774	12	20163	6.63007	0.234062	0.00175816	0.00140583
GOTERM_CC_DIRECT	GO:0031209-SCAR complex		7	0.392597	0.000265821	Q9Y2A7, Q9Y6W5, Q8IZP0, Q8WUW1, Q96F07, Q9NYB9, Q7L576	1774	12	20163	6.63007	0.234062	0.00175816	0.00140583
GOTERM_CC_DIRECT	GO:0098794-postsynapse		23	1.28996	0.000266442	P32418, P62917, Q12846, O43149, P54920, P20336, P41221, Q96RT1, O14818, P62195, Q96FJ2, P63010, P63000, P23588, Q99808, P61764, Q96CW1, P61586, P00750, P21246, P21333, P06730, Q6PUV4	1774	112	20163	2.33406	0.234539	0.00175816	0.00140583
GOTERM_CC_DIRECT	GO:0005771-multivesicular body		13	0.729108	0.000302317	Q96FZ7, Q5VYK3, Q9H444, P11279, P10644, O43633, Q9NP79, Q9NZZ3, P17302, P13693, Q99816, P08962, Q9HD42	1774	44	20163	3.35809	0.2616	0.00198185	0.00158469
GOTERM_CC_DIRECT	GO:0009925-basal plasma membrane		14	0.785193	0.000355724	P33527, P29972, Q15758, P30825, P55011, Q01650, P53985, O00159, O60941, Q96RT1, P60033, P08195, P00533, P02787	1774	51	20163	3.12003	0.300126	0.00231683	0.00185254
GOTERM_CC_DIRECT	GO:0030666-endocytic vesicle membrane		17	0.953449	0.000361224	O94973, Q9H1J7, Q14108, P53680, P50570, P07948, Q13557, Q8WTV0, Q03135, O95782, P41221, P21926, P63010, Q07954, Q5T9L3, Q96CW1, P62979	1774	71	20163	2.7214	0.303977	0.00233747	0.00186904
GOTERM_CC_DIRECT	GO:0005813-centrosome		72	4.03814	0.000397346	Q14204, Q6IMN6, Q14203, Q9Y6W3, Q5VYK3, P0DMV9, P50570, P40925, O43237, P13861, P15531, P63167, P42025, P17987, Q9Y6G9, Q9UJW0, Q9NTK5, P49810, P63208, P43034, Q7Z7A1, P22694, Q9Y230, P61421, P48643, P29966, Q13561, Q00839, O75935, P06748, Q13409, P10644, Q9ULC3, Q8N0Z3, P63096, Q14980, P50990, P50991, P04899, Q9UN37, Q02241, Q13618, P36405, P53985, P61163, Q5TZA2, Q96Q89, P61006, Q92597, Q9NZM3,…	1774	540	20163	1.51545	0.328752	0.00255473	0.00204277
GOTERM_CC_DIRECT	GO:0015630-microtubule cytoskeleton		31	1.73864	0.00040004	Q05193, Q15019, Q8IUW5, Q14203, Q15555, Q13813, P50570, P68363, Q9P0L0, Q9UHD8, P36405, P61163, Q99426, P42025, Q9BVA1, Q92597, P46940, Q9BQE3, P31689, Q9NVA2, P20591, P04406, Q9Y696, P30153, P34897, Q16181, P67775, Q99653, P68366, Q9NZN4, P02511	1774	178	20163	1.97944	0.330565	0.00255567	0.00204352
GOTERM_CC_DIRECT	GO:0005802-trans-Golgi network		32	1.79473	0.000476929	P98198, O43493, Q13637, Q9Y2Q0, O14672, P50570, Q12846, P13473, P63000, Q9Y5X1, Q02818, Q15582, P28838, Q96EC8, P61026, Q8NFP9, Q5T9L3, Q15063, P63027, P28799, P61106, Q9BTU6, P53675, P11717, Q9UL25, P51153, P20645, P84077, O15126, P08473, P20340, P21333	1774	188	20163	1.93461	0.380272	0.0030276	0.00242087
GOTERM_CC_DIRECT	GO:0005868-cytoplasmic dynein complex		9	0.504767	0.000517204	Q14204, P51808, P63167, Q9Y6G9, Q9UJW0, Q96FJ2, Q9NP97, Q13409, O43237	1774	23	20163	4.4475	0.404819	0.00326261	0.00260879
GOTERM_CC_DIRECT	GO:0090543-Flemming body		11	0.616938	0.000636734	Q9H0H5, P62330, P53990, Q9UN37, Q96A65, Q02241, Q99816, Q7Z7A1, Q8WUM4, O75351, P11233	1774	35	20163	3.57212	0.472099	0.00399152	0.00319163
GOTERM_CC_DIRECT	GO:0005796-Golgi lumen		21	1.17779	0.000659833	P30533, Q9H1J7, P50281, Q14118, O00461, P34741, P13611, Q9Y625, O00468, P35052, Q06828, P41221, Q6UVK1, P18827, Q9BRK5, P01137, P00742, P20774, P05067, P98160, P00740	1774	104	20163	2.29503	0.484197	0.00411063	0.00328687
GOTERM_CC_DIRECT	GO:0030136-clathrin-coated vesicle		16	0.897364	0.000693597	P53675, P51572, Q15836, O14672, Q8WXE9, O43747, Q07954, Q00610, Q9Y5X1, O15126, Q13492, P98082, O60493, Q96RF0, Q9UM54, P63027	1774	68	20163	2.67432	0.501384	0.00429431	0.00343373
GOTERM_CC_DIRECT	GO:0036464-cytoplasmic ribonucleoprotein granule		18	1.00953	0.000778644	P07437, Q07065, P60709, P26196, P11940, P35998, Q6P2E9, Q08211, Q02878, P63000, P62701, P46940, P62753, Q15365, P60953, P46779, Q00839, P06730	1774	83	20163	2.46488	0.542182	0.00476207	0.00380776
GOTERM_CC_DIRECT	GO:0005643-nuclear pore		18	1.00953	0.000778644	Q96FZ7, P46060, Q14974, Q14764, O00505, P62826, Q9H444, O43633, O00410, Q9NZZ3, P55735, O95373, O00159, P63241, Q9UIA9, P0DJD0, P43487, Q9HD42	1774	83	20163	2.46488	0.542182	0.00476207	0.00380776
GOTERM_CC_DIRECT	GO:0030665-clathrin-coated vesicle membrane		8	0.448682	0.000783798	Q15836, Q10567, Q8WUJ3, Q9NVZ3, P98082, Q9UM54, Q9UJU6, O43747	1774	19	20163	4.78562	0.544545	0.00476454	0.00380973
GOTERM_CC_DIRECT	GO:0005634-nucleus		574	32.1929	0.000793926	Q7KZF4, Q96TA1, Q9Y265, O14672, P67809, Q96JN0, Q71UI9, O00148, Q9BVA1, P60174, Q92973, O15511, P63208, Q00839, P52565, Q9Y277, P48047, Q8NFZ0, Q9H7R5, P52209, Q8IZP0, Q12959, Q6P2E9, P16234, P62241, Q92841, O15523, P61158, P20962, O15525, O14558, P28300, Q9H8S9, Q9NRY6, Q06124, Q99471, P18621, Q8IVF2, Q96Q89, Q9Y2Z0, P61160, Q99584, P40429, P48147, P63104, P62136, P62258, P49593, P31943, P49591,…	1774	5848	20163	1.11559	0.549152	0.00479704	0.00383572
GOTERM_CC_DIRECT	GO:0005916-fascia adherens		6	0.336511	0.000903423	P17302, P18206, P12814, P19022, P14923, P35222	1774	10	20163	6.8195	0.596082	0.00542595	0.00433859
GOTERM_CC_DIRECT	GO:0031201-SNARE complex		13	0.729108	0.00106183	Q9BV40, P32856, Q86Y82, Q15836, Q12846, O75396, P54920, O00161, O15498, O15400, P63027, Q99747, Q6PUV4	1774	50	20163	2.95512	0.655472	0.00633937	0.00506897
GOTERM_CC_DIRECT	GO:0005811-lipid particle		20	1.1217	0.00117239	P04114, O43760, P51572, Q07065, Q9NP72, P04406, Q03135, P17405, P51148, P51149, O60488, O60664, P09455, Q7L5N7, P61224, P55072, P00387, P07355, Q9H4M9, O75508	1774	101	20163	2.25066	0.691672	0.00695801	0.00556363
GOTERM_CC_DIRECT	GO:0005654-nucleoplasm		388	21.7611	0.00136484	Q92859, Q6IMN6, Q16629, Q96TA1, Q9Y265, Q5VYK3, Q9Y266, P67809, P30085, Q04760, P10599, Q96JN0, Q9Y3I0, Q6NZI2, Q9Y4K0, O00148, P15374, P13073, P22695, P63208, P22694, P62913, Q00839, Q9HAV7, O75828, P08962, Q13126, P09936, Q13489, O43681, O43324, P55036, P62805, P46782, P46781, O00154, Q9NRX4, Q8NE71, Q86VP6, O75131, P13631, Q6P2E9, O00159, P16234, P62244, Q6P9B6, O00161, P14174, P62241, Q92841,…	1774	3851	20163	1.14514	0.74586	0.00805257	0.00643884
GOTERM_CC_DIRECT	GO:0042589-zymogen granule membrane		6	0.336511	0.0015366	Q9UGM3, O00194, O15126, Q15363, P49755, P63027	1774	11	20163	6.19955	0.786132	0.00890873	0.00712343
GOTERM_CC_DIRECT	GO:0016460-myosin II complex		6	0.336511	0.0015366	P35580, P05976, P60660, P24844, P19105, Q7Z406	1774	11	20163	6.19955	0.786132	0.00890873	0.00712343
GOTERM_CC_DIRECT	GO:0019773-proteasome core complex, alpha-subunit complex		6	0.336511	0.0015366	P28066, O14818, P25789, P25788, P60900, P25786	1774	11	20163	6.19955	0.786132	0.00890873	0.00712343
GOTERM_CC_DIRECT	GO:0030141-secretory granule		19	1.06562	0.00162189	Q15836, P11532, O00186, O76024, P38606, O60911, Q8NI99, P63167, O00194, P41250, Q16563, P61764, P01137, Q13177, P00750, P63027, P10809, P60953, P07996	1774	96	20163	2.24949	0.803694	0.00934919	0.00747562
GOTERM_CC_DIRECT	GO:0030122-AP-2 adaptor complex		5	0.280426	0.00167809	O94973, P63010, P53680, Q96CW1, O95782	1774	7	20163	8.11846	0.814469	0.00953819	0.00762675
GOTERM_CC_DIRECT	GO:0016272-prefoldin complex		5	0.280426	0.00167809	O15212, Q99471, O60925, Q9UHV9, Q9NQP4	1774	7	20163	8.11846	0.814469	0.00953819	0.00762675
GOTERM_CC_DIRECT	GO:0005869-dynactin complex		7	0.392597	0.00169272	P61163, O75935, P42025, Q9UJW0, P62736, P68032, Q13561	1774	16	20163	4.97255	0.817177	0.00953819	0.00762675
GOTERM_CC_DIRECT	GO:0098797-plasma membrane protein complex		7	0.392597	0.00169272	Q92859, P60903, Q07954, Q09666, P31641, P98160, P07355	1774	16	20163	4.97255	0.817177	0.00953819	0.00762675
GOTERM_CC_DIRECT	GO:0031528-microvillus membrane		9	0.504767	0.00170416	P15311, P05106, P06756, O00592, Q8WTV0, P35222, Q01650, P31641, P26038	1774	27	20163	3.78861	0.819266	0.00954901	0.0076354
GOTERM_CC_DIRECT	GO:0030017-sarcomere		12	0.673023	0.00175102	P05976, P49257, P84077, Q9UJW0, P09493, P0DP25, P08253, P68032, Q13418, P60900, Q9ULV4, P47756	1774	46	20163	2.965	0.827578	0.00975705	0.00780175
GOTERM_CC_DIRECT	GO:0000781-chromosome, telomeric region		28	1.57039	0.00205286	P12956, P62805, O75367, Q09028, P78527, P12004, P22626, P13010, P62140, Q13185, Q15185, Q16576, P62136, Q92878, P09874	1774	171	20163	1.86107	0.872691	0.0113758	0.0090961
GOTERM_CC_DIRECT	GO:0031234-extrinsic component of cytoplasmic side of plasma membrane		15	0.841279	0.00208439	Q9H0H5, P07947, P06703, P07948, P16615, Q9Y4F1, P12931, Q96AC1, P63000, Q9Y5X1, P01116, P46940, P61586, Q96RF0, Q9BSJ8	1774	68	20163	2.50717	0.876662	0.0114871	0.00918508
GOTERM_CC_DIRECT	GO:0043209-myelin sheath		10	0.560852	0.00213001	Q15149, P07900, Q8TBF2, O94832, P0DP25, P31150, P04350, P02689, Q16555, P06396	1774	34	20163	3.34289	0.88219	0.0116743	0.00933482
GOTERM_CC_DIRECT	GO:0005741-mitochondrial outer membrane		30	1.68256	0.0022354	Q13637, O00429, Q8WWI5, P45880, O00264, Q99623, P15531, Q9NS69, P15153, O60488, P00966, Q9Y371, P01116, P62979, Q14410, P00167, P00387, Q9Y6C9, Q15149, O43169, Q9Y277, P11532, P10620, P19367, P17302, Q99536, Q07812, P09543, P55084, P21796	1774	189	20163	1.8041	0.894032	0.0121853	0.00974342
GOTERM_CC_DIRECT	GO:0031092-platelet alpha granule membrane		7	0.392597	0.00242293	P08514, P05106, O60245, P21926, Q6YHK3, P09486, Q96JJ7	1774	17	20163	4.68005	0.91224	0.0130656	0.0104473
GOTERM_CC_DIRECT	GO:0099524-postsynaptic cytosol		7	0.392597	0.00242293	P62166, P11142, Q01970, Q13526, Q14118, Q16643, P06730	1774	17	20163	4.68005	0.91224	0.0130656	0.0104473
GOTERM_CC_DIRECT	GO:0097452-GAIT complex		4	0.224341	0.00253669	P07814, P04406, P40429, O60506	1774	4	20163	11.3658	0.921726	0.0136059	0.0108793
GOTERM_CC_DIRECT	GO:0032588-trans-Golgi network membrane		19	1.06562	0.00290906	P53367, P11717, P51151, Q15836, O43795, Q10567, Q969E2, O43747, P20645, O14828, Q9HC07, Q00610, O15126, P61006, O15127, P09496, P20340, Q5JWF2, P05067	1774	101	20163	2.13813	0.946176	0.0155201	0.0124099
GOTERM_CC_DIRECT	GO:0043197-dendritic spine		27	1.5143	0.00299421	Q14247, O14672, P18085, P12814, Q12846, Q9NYB9, P35998, P21964, P41594, O14908, P63000, P61006, P61586, P27824, P46821, P62136, P60953, Q9NVA2, P05556, P51674, P32418, Q9Y4F1, Q7L576, O60716, P46934, P02511, P05067	1774	167	20163	1.83759	0.950595	0.0158899	0.0127056
GOTERM_CC_DIRECT	GO:0002199-zona pellucida receptor complex		5	0.280426	0.00312279	P50990, P17987, P50991, P78371, P49368	1774	8	20163	7.10365	0.95659	0.0163987	0.0131125
GOTERM_CC_DIRECT	GO:0008541-proteasome regulatory particle, lid subcomplex		5	0.280426	0.00312279	O43242, P48556, O00231, Q9UNM6, O00232	1774	8	20163	7.10365	0.95659	0.0163987	0.0131125
GOTERM_CC_DIRECT	GO:0031143-pseudopodium		7	0.392597	0.00336667	P17655, Q08043, O43707, P28482, P12814, P09543, P26038	1774	18	20163	4.42005	0.966036	0.017406	0.0139179
GOTERM_CC_DIRECT	GO:0015934-large ribosomal subunit		7	0.392597	0.00336667	P06748, P61254, P30050, P62906, P40429, P46776, P18621	1774	18	20163	4.42005	0.966036	0.017406	0.0139179
GOTERM_CC_DIRECT	GO:0043034-costamere		7	0.392597	0.00336667	Q14315, P18206, Q15149, Q14118, P11532, Q09666, Q13418	1774	18	20163	4.42005	0.966036	0.017406	0.0139179
GOTERM_CC_DIRECT	GO:0071013-catalytic step 2 spliceosome		17	0.953449	0.0035109	P07910, P51991, Q15029, P31943, P52272, Q9H307, P11940, Q9UNP9, O60506, P22626, Q07955, P62316, Q6P2Q9, P62306, P09651, P61978, Q00839	1774	87	20163	2.22091	0.970625	0.0180586	0.0144397
GOTERM_CC_DIRECT	GO:0042641-actomyosin		6	0.336511	0.00368639	P35580, Q9Y5S2, Q8WUM4, Q16643, Q5VT25, Q7Z406	1774	13	20163	5.24577	0.975382	0.0187688	0.0150075
GOTERM_CC_DIRECT	GO:0030126-COPI vesicle coat		6	0.336511	0.00368639	P53621, P35606, Q9Y678, Q9Y3B3, P53618, P48444	1774	13	20163	5.24577	0.975382	0.0187688	0.0150075
GOTERM_CC_DIRECT	GO:0005759-mitochondrial matrix		51	2.86035	0.00402214	Q9Y305, O75306, P23396, P40926, P31937, P30044, P36542, P50213, P30048, P38646, Q04837, Q02218, O75390, P00505, P41250, P49419, P25325, Q9HAV7, P07954, Q07021, Q969S9, P36776, O75251, P30084, Q16762, P10809, Q7L8L6, P07203, P09622, Q99714, P04179, P13804, Q9Y2Q3, P32322, P42765, P42126, P25705, P24539, P04181, P47897, P00367, P61604, Q15046, P00441, P36957, P53597, P34897, Q99497, P49748, P48735,…	1774	388	20163	1.49396	0.982444	0.0203748	0.0162917
GOTERM_CC_DIRECT	GO:0031966-mitochondrial membrane		25	1.40213	0.00417787	O15294, Q05193, P10606, O00429, P20591, P50570, P45880, P22392, P0DP25, O00483, P55916, P14854, B7ZC32, Q00796, Q02218, P13073, P04083, P00403, O14786, Q9BWM7, P49748, P21796, P20674, P06576	1774	154	20163	1.8451	0.984992	0.0210573	0.0168375
GOTERM_CC_DIRECT	GO:0009897-external side of plasma membrane		57	3.19686	0.00426586	P08758, P08514, P13747, O75787, P56199, P23229, P21926, P13591, Q5ZPR3, P01834, P01876, P15291, P07996, P07237, P25445, P30511, P08648, Q9H6X2, Q08431, P16234, P15144, P08575, P02679, P42892, P27797, P02671, P04216, Q9HCU0, P06756, O75326, Q9BQ51, P17693, P01857, Q9NZQ7, P21589, P61769, P02786, P01893, P55290, P05556, O75955, Q13740, P07858, Q14118, P11279, Q9ULI3, P13612, O60911, P17655, P17301,…	1774	446	20163	1.45258	0.986265	0.0213933	0.0171061
GOTERM_CC_DIRECT	GO:0036020-endolysosome membrane		7	0.392597	0.00455876	O94973, P63010, P53680, Q00610, Q96CW1, P09496, O95782	1774	19	20163	4.18741	0.989775	0.0227484	0.0181897
GOTERM_CC_DIRECT	GO:0016600-flotillin complex		5	0.280426	0.00523144	O75955, P35221, P35222, Q9ULV4, Q14254	1774	9	20163	6.31436	0.994809	0.0257212	0.0205667
GOTERM_CC_DIRECT	GO:0042824-MHC class I peptide loading complex		5	0.280426	0.00523144	P04439, O15533, P61769, P30101, P27797	1774	9	20163	6.31436	0.994809	0.0257212	0.0205667
GOTERM_CC_DIRECT	GO:0005915-zonula adherens		5	0.280426	0.00523144	P18206, P35221, Q92692, P14923, O60716	1774	9	20163	6.31436	0.994809	0.0257212	0.0205667
GOTERM_CC_DIRECT	GO:0044295-axonal growth cone		9	0.504767	0.00544012	Q92859, P51674, P07900, Q07954, P33176, Q7L576, P08238, Q02790, P21333	1774	32	20163	3.19664	0.995794	0.0266168	0.0212828
GOTERM_CC_DIRECT	GO:0097180-serine protease inhibitor complex		4	0.224341	0.00592608	P00749, P05121, P00750, P35237	1774	5	20163	9.09267	0.997424	0.0287197	0.0229643
GOTERM_CC_DIRECT	GO:0005751-mitochondrial respiratory chain complex IV		8	0.448682	0.0059272	P10606, P13073, P00403, O00483, P22695, P14854, P20674	1774	26	20163	3.49718	0.997427	0.0287197	0.0229643
GOTERM_CC_DIRECT	GO:0032585-multivesicular body membrane		8	0.448682	0.00740527	Q96FZ7, O00194, Q9H444, O43633, O14964, Q9NZZ3, P08962, Q9HD42	1774	27	20163	3.36766	0.999422	0.0352402	0.0281781
GOTERM_CC_DIRECT	GO:0045178-basal part of cell		6	0.336511	0.00741343	Q12884, P17301, Q96N67, P56199, P02787, O75508	1774	15	20163	4.54634	0.999426	0.0352402	0.0281781
GOTERM_CC_DIRECT	GO:0031461-cullin-RING ubiquitin ligase complex		6	0.336511	0.00741343	Q13620, Q14999, Q13619, Q13618, Q86VP6, Q13616	1774	15	20163	4.54634	0.999426	0.0352402	0.0281781
GOTERM_CC_DIRECT	GO:0008180-COP9 signalosome		6	0.336511	0.00741343	Q9BT78, Q7L5N1, P62993, Q92905, P61201, Q99627	1774	15	20163	4.54634	0.999426	0.0352402	0.0281781
GOTERM_CC_DIRECT	GO:0030315-T-tubule		11	0.616938	0.00795069	P15311, Q8IVF2, P00505, P30626, P32418, P35241, P23634, O75298, Q09666, P05023, P05026	1774	48	20163	2.60467	0.999667	0.0376158	0.0300776
GOTERM_CC_DIRECT	GO:0030137-COPI-coated vesicle		5	0.280426	0.00811678	P61163, P84077, Q15363, P49755, O75396	1774	10	20163	5.68292	0.999718	0.0378657	0.0302775
GOTERM_CC_DIRECT	GO:0033018-sarcoplasmic reticulum lumen		5	0.280426	0.00811678	Q12797, O43852, P55145, P14625, P27797	1774	10	20163	5.68292	0.999718	0.0378657	0.0302775
GOTERM_CC_DIRECT	GO:0000220-vacuolar proton-transporting V-type ATPase, V0 domain		5	0.280426	0.00811678	Q13488, Q93050, O75787, P27449, P61421	1774	10	20163	5.68292	0.999718	0.0378657	0.0302775
GOTERM_CC_DIRECT	GO:1904115-axon cytoplasm		13	0.729108	0.00915799	Q9UL25, P46060, P09936, Q14204, P33176, P63167, O00194, Q92572, Q9NVJ2, P43034, P43487, P04792, P00441	1774	64	20163	2.30869	0.999902	0.0425253	0.0340033
GOTERM_CC_DIRECT	GO:0030425-dendrite		56	3.14077	0.0106118	Q14642, O14672, P78509, P63244, P0C0L5, P42224, P21964, P02649, P23588, Q96HE7, Q16555, P46821, P62873, P62753, Q9BTU6, P46060, Q15149, Q13641, P32418, Q9P265, P30153, O76024, P31641, Q9Y639, P62166, Q9C0B5, P11142, Q8NFM4, P08172, Q16643, P46779, Q6SZW1, Q14980, Q6PUV4, P04216, P04899, Q9NQS3, P12277, P20339, O60941, Q00535, O95816, P27448, Q9UJU6, Q96QD8, Q13740, Q7Z3B1, Q13509, P11279, P15559,…	1774	457	20163	1.39275	0.999977	0.0489577	0.0391466
GOTERM_CC_DIRECT	GO:0016459-myosin complex		11	0.616938	0.0106409	P42765, P35580, Q9H6N6, P60660, O43795, O94832, Q9HD67, Q9UM54, P19105, O00159, Q7Z406	1774	50	20163	2.50048	0.999978	0.0489577	0.0391466
GOTERM_CC_DIRECT	GO:1904949-ATPase complex		4	0.224341	0.0110791	Q16576, Q09028, Q15257, P55072	1774	6	20163	7.57723	0.999986	0.0491694	0.0393159
GOTERM_CC_DIRECT	GO:0045261-proton-transporting ATP synthase complex, catalytic core F(1)		4	0.224341	0.0110791	P25705, P48047, P36542, P06576	1774	6	20163	7.57723	0.999986	0.0491694	0.0393159
GOTERM_CC_DIRECT	GO:0030427-site of polarized growth		4	0.224341	0.0110791	Q14247, O94915, Q16643, Q9UJU6	1774	6	20163	7.57723	0.999986	0.0491694	0.0393159
GOTERM_CC_DIRECT	GO:0070937-CRD-mediated mRNA stability complex		4	0.224341	0.0110791	P67809, O60506, Q00839, Q08211	1774	6	20163	7.57723	0.999986	0.0491694	0.0393159
GOTERM_CC_DIRECT	GO:0098556-cytoplasmic side of rough endoplasmic reticulum membrane		4	0.224341	0.0110791	P61353, P62273, P62857, P62854	1774	6	20163	7.57723	0.999986	0.0491694	0.0393159
GOTERM_CC_DIRECT	GO:0035748-myelin sheath abaxonal region		4	0.224341	0.0110791	P05556, Q96A65, P09543, Q12959	1774	6	20163	7.57723	0.999986	0.0491694	0.0393159
GOTERM_CC_DIRECT	GO:0005784-Sec61 translocon complex		4	0.224341	0.0110791	P61619, P51571, Q15041, P60468	1774	6	20163	7.57723	0.999986	0.0491694	0.0393159
GOTERM_CC_DIRECT	GO:0034363-intermediate-density lipoprotein particle		4	0.224341	0.0110791	P04114, P02649, P02656, P05067	1774	6	20163	7.57723	0.999986	0.0491694	0.0393159
GOTERM_CC_DIRECT	GO:0000776-kinetochore		22	1.23388	0.0116957	Q96FZ7, O75935, Q15019, P46060, Q14203, O14980, Q9H444, O43633, O43237, Q9NZZ3, P55735, Q16181, P51808, P63167, Q9Y6G9, Q9Y2Z0, Q9UJW0, P49810, P43034, Q13561, Q00839, Q9HD42	1774	141	20163	1.77339	0.999992	0.0516776	0.0413215
GOTERM_CC_DIRECT	GO:0032432-actin filament bundle		5	0.280426	0.0118769	P13796, P02511, P29966, P13797, P21333	1774	11	20163	5.16629	0.999994	0.0517936	0.0414142
GOTERM_CC_DIRECT	GO:1904930-amphisome membrane		5	0.280426	0.0118769	Q96FZ7, Q9H444, O43633, Q9NZZ3, Q9HD42	1774	11	20163	5.16629	0.999994	0.0517936	0.0414142
GOTERM_CC_DIRECT	GO:0000813-ESCRT I complex		5	0.280426	0.0118769	Q96EY5, Q9UK41, Q9H9H4, Q99816, A5D8V6	1774	11	20163	5.16629	0.999994	0.0517936	0.0414142
GOTERM_CC_DIRECT	GO:0043296-apical junction complex		7	0.392597	0.0125173	Q96NE9, P63261, P60709, Q92692, P61586, Q9NQS3, Q07157	1774	23	20163	3.45917	0.999997	0.05435	0.0434584
GOTERM_CC_DIRECT	GO:0031091-platelet alpha granule		6	0.336511	0.0131766	P02671, P02679, P61764, O00186, P09486, P07996	1774	17	20163	4.01147	0.999998	0.0564792	0.0451608
GOTERM_CC_DIRECT	GO:0099059-integral component of presynaptic active zone membrane		6	0.336511	0.0131766	P51674, P19022, P20020, P23634, P27824, Q9Y639	1774	17	20163	4.01147	0.999998	0.0564792	0.0451608
GOTERM_CC_DIRECT	GO:0071782-endoplasmic reticulum tubular network		6	0.336511	0.0131766	Q14974, Q6DD88, Q9NP72, Q00765, P61026, Q9NQC3	1774	17	20163	4.01147	0.999998	0.0564792	0.0451608
GOTERM_CC_DIRECT	GO:0005795-Golgi stack		9	0.504767	0.0134939	Q9BZG1, O00194, Q10469, Q8IWU6, Q7Z5G4, Q7L5N7, P61106, P46459, Q10471	1774	37	20163	2.76466	0.999999	0.0575931	0.0460515
GOTERM_CC_DIRECT	GO:0005774-vacuolar membrane		7	0.392597	0.0154755	P31946, Q9UN37, Q9NVJ2, P27449, O00754, Q99747, P54920	1774	24	20163	3.31504	1	0.0657709	0.0525905
GOTERM_CC_DIRECT	GO:0030285-integral component of synaptic vesicle membrane		9	0.504767	0.0158096	Q86Y82, Q15836, O15126, Q16563, P11279, P20020, O76024, P63027, Q13332	1774	38	20163	2.69191	1	0.0667327	0.0533595
GOTERM_CC_DIRECT	GO:0010494-cytoplasmic stress granule		15	0.841279	0.0158876	Q13148, Q14974, P67809, Q9Y520, P26196, P11940, Q9NR56, Q04637, Q9NUU7, Q92499, P05198, P61978, P55072, Q13310, P06730	1774	85	20163	2.00574	1	0.0667327	0.0533595
GOTERM_CC_DIRECT	GO:0031252-cell leading edge		11	0.616938	0.0159014	Q9H2G2, O15144, P84077, P08670, Q9Y5S2, P11940, P43034, Q9BR76, P31146, Q5VT25, Q8NFZ8	1774	53	20163	2.35895	1	0.0667327	0.0533595
GOTERM_CC_DIRECT	GO:0097060-synaptic membrane		8	0.448682	0.016108	O14672, P04083, Q12959, Q92982, P02511, P09104, O75251, P26006	1774	31	20163	2.93312	1	0.0673178	0.0538274
GOTERM_CC_DIRECT	GO:0030904-retromer complex		5	0.280426	0.0165932	Q9UBQ0, O60493, Q13596, Q96QK1, O60749	1774	12	20163	4.73577	1	0.0684895	0.0547643
GOTERM_CC_DIRECT	GO:0001931-uropod		5	0.280426	0.0165932	P15311, O75955, Q10588, P26038, Q14254	1774	12	20163	4.73577	1	0.0684895	0.0547643
GOTERM_CC_DIRECT	GO:0001527-microfibril		5	0.280426	0.0165932	Q14766, Q6ZMP0, O95967, P55001, Q13361	1774	12	20163	4.73577	1	0.0684895	0.0547643
GOTERM_CC_DIRECT	GO:0097433-dense body		4	0.224341	0.0181298	Q7KZF4, P63261, P60709, P02787	1774	7	20163	6.49477	1	0.0742211	0.0593473
GOTERM_CC_DIRECT	GO:0030130-clathrin coat of trans-Golgi network vesicle		4	0.224341	0.0181298	P53675, Q00610, P09496, O95782	1774	7	20163	6.49477	1	0.0742211	0.0593473
GOTERM_CC_DIRECT	GO:0016342-catenin complex		8	0.448682	0.0190949	P26232, P35221, P55287, P19022, P14923, P35222, O60716, P55290	1774	32	20163	2.84146	1	0.0778546	0.0622526
GOTERM_CC_DIRECT	GO:0031233-intrinsic component of external side of plasma membrane		3	0.168256	0.0218271	Q13443, P13726, P00742	1774	3	20163	11.3658	1	0.0851853	0.0681142
GOTERM_CC_DIRECT	GO:0035868-alphav-beta3 integrin-HMGB1 complex		3	0.168256	0.0218271	P09429, P05106, P06756	1774	3	20163	11.3658	1	0.0851853	0.0681142
GOTERM_CC_DIRECT	GO:0034666-integrin alpha2-beta1 complex		3	0.168256	0.0218271	P05556, P17301, P07948	1774	3	20163	11.3658	1	0.0851853	0.0681142
GOTERM_CC_DIRECT	GO:0048269-methionine adenosyltransferase complex		3	0.168256	0.0218271	Q9NZL9, Q00266, P31153	1774	3	20163	11.3658	1	0.0851853	0.0681142
GOTERM_CC_DIRECT	GO:0008247-1-alkyl-2-acetylglycerophosphocholine esterase complex		3	0.168256	0.0218271	P68402, P43034, Q15102	1774	3	20163	11.3658	1	0.0851853	0.0681142
GOTERM_CC_DIRECT	GO:0098637-protein complex involved in cell-matrix adhesion		3	0.168256	0.0218271	P04004, Q03405, P00749	1774	3	20163	11.3658	1	0.0851853	0.0681142
GOTERM_CC_DIRECT	GO:0071062-alphav-beta3 integrin-vitronectin complex		3	0.168256	0.0218271	P04004, P08648, P05106	1774	3	20163	11.3658	1	0.0851853	0.0681142
GOTERM_CC_DIRECT	GO:0070381-endosome to plasma membrane transport vesicle		3	0.168256	0.0218271	Q13492, P20340, P05067	1774	3	20163	11.3658	1	0.0851853	0.0681142
GOTERM_CC_DIRECT	GO:0043259-laminin-10 complex		3	0.168256	0.0218271	P07942, O15230, P11047	1774	3	20163	11.3658	1	0.0851853	0.0681142
GOTERM_CC_DIRECT	GO:0045259-proton-transporting ATP synthase complex		3	0.168256	0.0218271	P25705, P00846, P06576	1774	3	20163	11.3658	1	0.0851853	0.0681142
GOTERM_CC_DIRECT	GO:0034668-integrin alpha4-beta1 complex		3	0.168256	0.0218271	P05556, Q9Y6C2, P13612	1774	3	20163	11.3658	1	0.0851853	0.0681142
GOTERM_CC_DIRECT	GO:0044327-dendritic spine head		5	0.280426	0.0223295	Q05193, P35637, P20591, P50570, O75044	1774	13	20163	4.37148	1	0.0861405	0.068878
GOTERM_CC_DIRECT	GO:0031680-G-protein beta/gamma-subunit complex		5	0.280426	0.0223295	Q9UBI6, P50151, P63218, P61952, P59768	1774	13	20163	4.37148	1	0.0861405	0.068878
GOTERM_CC_DIRECT	GO:0046930-pore complex		5	0.280426	0.0223295	Q9Y277, O14672, P45880, Q07812, P21796	1774	13	20163	4.37148	1	0.0861405	0.068878
GOTERM_CC_DIRECT	GO:0070971-endoplasmic reticulum exit site		8	0.448682	0.0261882	P04114, Q15436, O94855, P04439, Q9NR31, Q8WUM4, O94979, O75340	1774	34	20163	2.67432	1	0.100639	0.080471
GOTERM_CC_DIRECT	GO:0070160-occluding junction		6	0.336511	0.0264884	P17302, Q9BX67, P60709, P29317, Q07157, O75508	1774	20	20163	3.40975	1	0.101019	0.0807745
GOTERM_CC_DIRECT	GO:0044233-ER-mitochondrion membrane contact site		6	0.336511	0.0264884	P51572, Q13637, Q96N66, O60488, O43865, P27824	1774	20	20163	3.40975	1	0.101019	0.0807745
GOTERM_CC_DIRECT	GO:0061202-clathrin-sculpted gamma-aminobutyric acid transport vesicle membrane		4	0.224341	0.027134	Q9H3Z4, P11142, P20336, P63027	1774	8	20163	5.68292	1	0.10155	0.0811994
GOTERM_CC_DIRECT	GO:0030055-cell-substrate junction		4	0.224341	0.027134	P18206, Q86UX7, Q96AC1, P11532	1774	8	20163	5.68292	1	0.10155	0.0811994
GOTERM_CC_DIRECT	GO:0005577-fibrinogen complex		4	0.224341	0.027134	P02671, P02679, P07996, P02751	1774	8	20163	5.68292	1	0.10155	0.0811994
GOTERM_CC_DIRECT	GO:0030132-clathrin coat of coated pit		4	0.224341	0.027134	P53675, Q00610, Q13492, P09496	1774	8	20163	5.68292	1	0.10155	0.0811994
GOTERM_CC_DIRECT	GO:0008290-F-actin capping protein complex		4	0.224341	0.027134	P52907, P58546, P47755, P47756	1774	8	20163	5.68292	1	0.10155	0.0811994
GOTERM_CC_DIRECT	GO:0035861-site of double-strand break		13	0.729108	0.0272929	P07954, Q92747, O15144, O15145, P59998, P61160, O15511, P61158, Q8NG08, P02545, P55072, Q92878, P09874	1774	74	20163	1.9967	1	0.101765	0.0813715
GOTERM_CC_DIRECT	GO:0031253-cell projection membrane		5	0.280426	0.0291321	Q16658, P55011, Q15286, Q12959, Q96J84	1774	14	20163	4.05923	1	0.107821	0.0862138
GOTERM_CC_DIRECT	GO:0031089-platelet dense granule lumen		5	0.280426	0.0291321	Q13103, Q08380, Q92520, Q16610, P35625	1774	14	20163	4.05923	1	0.107821	0.0862138
GOTERM_CC_DIRECT	GO:0032839-dendrite cytoplasm		8	0.448682	0.0303306	P28482, Q5T9L3, P33176, P27824, Q00839, Q14254, P23246, P00441	1774	35	20163	2.59791	1	0.111844	0.0894307
GOTERM_CC_DIRECT	GO:0000421-autophagosome membrane		10	0.560852	0.0321735	Q96FZ7, P04844, O75787, Q9H444, Q9Y371, P11279, O43633, Q9NZZ3, P51149, Q9HD42	1774	51	20163	2.2286	1	0.118205	0.094517
GOTERM_CC_DIRECT	GO:0005581-collagen trimer		15	0.841279	0.0323467	P02462, P05997, P28300, P12109, Q9Y6Z7, P20908, P50454, P12111, P13674, Q9Y6C2, P12110, P08123, Q99715, P62269, Q15113	1774	93	20163	1.8332	1	0.118408	0.0946792
GOTERM_CC_DIRECT	GO:0043198-dendritic shaft		9	0.504767	0.0359779	P41594, P32418, O14908, P49810, Q13418, P05067, Q96J84, P46459, P21333	1774	44	20163	2.32483	1	0.131221	0.104925
GOTERM_CC_DIRECT	GO:0016471-vacuolar proton-transporting V-type ATPase complex		5	0.280426	0.0370298	Q13488, Q93050, O75348, O75787, P61421	1774	15	20163	3.78861	1	0.134083	0.107213
GOTERM_CC_DIRECT	GO:0099092-postsynaptic density, intracellular component		5	0.280426	0.0370298	Q99961, P50570, P35222, O60716, Q92974	1774	15	20163	3.78861	1	0.134083	0.107213
GOTERM_CC_DIRECT	GO:0042584-chromaffin granule membrane		4	0.224341	0.0380852	Q9H3Z4, P20073, P30626, Q9Y2Q0	1774	9	20163	5.05148	1	0.136427	0.109087
GOTERM_CC_DIRECT	GO:0042564-NLS-dependent protein nuclear import complex		4	0.224341	0.0380852	Q14974, O00505, O00629, P52292	1774	9	20163	5.05148	1	0.136427	0.109087
GOTERM_CC_DIRECT	GO:0008091-spectrin		4	0.224341	0.0380852	Q13813, Q01082, O43491, P05771	1774	9	20163	5.05148	1	0.136427	0.109087
GOTERM_CC_DIRECT	GO:1904090-peptidase inhibitor complex		3	0.168256	0.0411176	P04004, P07858, P05121	1774	4	20163	8.52438	1	0.143198	0.114501
GOTERM_CC_DIRECT	GO:0070418-DNA-dependent protein kinase complex		3	0.168256	0.0411176	P13010, P12956, P78527	1774	4	20163	8.52438	1	0.143198	0.114501
GOTERM_CC_DIRECT	GO:0005862-muscle thin filament tropomyosin		3	0.168256	0.0411176	P09493, P67936, P06753	1774	4	20163	8.52438	1	0.143198	0.114501
GOTERM_CC_DIRECT	GO:0099091-postsynaptic specialization, intracellular component		3	0.168256	0.0411176	P07947, P07948, P12931	1774	4	20163	8.52438	1	0.143198	0.114501
GOTERM_CC_DIRECT	GO:0045252-oxoglutarate dehydrogenase complex		3	0.168256	0.0411176	Q02218, P36957, P09622	1774	4	20163	8.52438	1	0.143198	0.114501
GOTERM_CC_DIRECT	GO:0030478-actin cap		3	0.168256	0.0411176	P61160, P06396, Q05682	1774	4	20163	8.52438	1	0.143198	0.114501
GOTERM_CC_DIRECT	GO:0005853-eukaryotic translation elongation factor 1 complex		3	0.168256	0.0411176	P68104, P29692, P24534	1774	4	20163	8.52438	1	0.143198	0.114501
GOTERM_CC_DIRECT	GO:0051286-cell tip		3	0.168256	0.0411176	P15311, P35241, Q92930	1774	4	20163	8.52438	1	0.143198	0.114501
GOTERM_CC_DIRECT	GO:0016529-sarcoplasmic reticulum		9	0.504767	0.0454078	P54289, P23297, P30626, P28161, P35443, P16615, P07996, P27797, P62942	1774	46	20163	2.22375	1	0.157592	0.126011
GOTERM_CC_DIRECT	GO:0043204-perikaryon		23	1.28996	0.0479113	Q9BTU6, P35637, P28482, O94832, P56199, Q9P265, P11169, O60911, P11387, P63244, P00505, Q00535, P00966, P53041, P02511, P46821, P62136, P05067, Q13332, Q9UJU6, P09104, P21333, Q6PUV4	1774	172	20163	1.51985	1	0.165707	0.1325
GOTERM_CC_DIRECT	GO:0005819-spindle		20	1.1217	0.0483556	Q9H0H5, P53675, O75935, Q15019, Q14203, P23396, Q9Y266, O95834, Q8IYT4, Q02241, P50995, Q16181, Q8N0Z3, Q00610, Q13185, P43034, P09496, P04792, Q14980, Q92974	1774	144	20163	1.57859	1	0.166669	0.133269
GOTERM_CC_DIRECT	GO:0097197-tetraspanin-enriched microdomain		4	0.224341	0.0509289	Q8NG11, O75954, P60033, O14672	1774	10	20163	4.54634	1	0.173747	0.138928
GOTERM_CC_DIRECT	GO:0033179-proton-transporting V-type ATPase, V0 domain		4	0.224341	0.0509289	Q13488, Q93050, P27449, P61421	1774	10	20163	4.54634	1	0.173747	0.138928
GOTERM_CC_DIRECT	GO:0042582-azurophil granule		4	0.224341	0.0509289	O00161, O15400, P07686, P50995	1774	10	20163	4.54634	1	0.173747	0.138928
GOTERM_CC_DIRECT	GO:0072686-mitotic spindle		17	0.953449	0.0538586	Q9H0H5, P46060, Q14203, P23396, Q9Y266, O95834, P28482, Q02241, Q13618, Q53H96, P63167, O60610, P11171, Q00610, P60953, Q00839, Q14980	1774	118	20163	1.63745	1	0.183119	0.146422
GOTERM_CC_DIRECT	GO:0005743-mitochondrial inner membrane		50	2.80426	0.0560527	P31930, O75947, O75306, P23396, Q6NUK1, P12931, P36542, Q9NX63, O96000, P13073, P00505, O14949, P07195, P49810, P22695, Q9Y6C9, P20674, P40763, P10606, P48047, P55916, O75251, P08574, P05141, P09543, P55084, P10809, P56134, P82909, P12236, Q9NRY6, O00483, P14854, Q9BPX6, Q99623, P00846, Q9Y6M9, P25705, P24539, P18859, P00403, Q16891, P54886, P40939, P34897, P17931, P35232, Q00325, Q9UJZ1	1774	443	20163	1.28283	1	0.189935	0.151873
GOTERM_CC_DIRECT	GO:0051233-spindle midzone		6	0.336511	0.0631598	Q9H0H5, Q96Q89, Q15555, Q9NVJ2, P05067, P60953	1774	25	20163	2.7278	1	0.212582	0.16998
GOTERM_CC_DIRECT	GO:0030057-desmosome		6	0.336511	0.0631598	Q9BX67, Q9H307, P14923, P15291, Q99959, P22314	1774	25	20163	2.7278	1	0.212582	0.16998
GOTERM_CC_DIRECT	GO:0090724-central region of growth cone		3	0.168256	0.0645786	P43034, Q7L576, P62258	1774	5	20163	6.8195	1	0.213539	0.170746
GOTERM_CC_DIRECT	GO:0098835-presynaptic endocytic zone membrane		3	0.168256	0.0645786	Q05193, O00429, P09496	1774	5	20163	6.8195	1	0.213539	0.170746
GOTERM_CC_DIRECT	GO:0098826-endoplasmic reticulum tubular network membrane		3	0.168256	0.0645786	Q8NHH9, Q6DD88, Q9NQC3	1774	5	20163	6.8195	1	0.213539	0.170746
GOTERM_CC_DIRECT	GO:0005850-eukaryotic translation initiation factor 2 complex		3	0.168256	0.0645786	P20042, P05198, P41091	1774	5	20163	6.8195	1	0.213539	0.170746
GOTERM_CC_DIRECT	GO:0098844-postsynaptic endocytic zone membrane		3	0.168256	0.0645786	Q05193, P20591, P50570	1774	5	20163	6.8195	1	0.213539	0.170746
GOTERM_CC_DIRECT	GO:0005875-microtubule associated complex		7	0.392597	0.0650495	P61163, Q14203, O95834, P49023, Q15121, P43034, P46821	1774	33	20163	2.41094	1	0.213539	0.170746
GOTERM_CC_DIRECT	GO:0005881-cytoplasmic microtubule		10	0.560852	0.0653469	P13693, Q14204, Q15555, Q7Z4W1, Q9H6B4, P68363, P43034, Q9Y5M8, P36405, Q9BQE3	1774	58	20163	1.95963	1	0.213539	0.170746
GOTERM_CC_DIRECT	GO:0005797-Golgi medial cisterna		4	0.224341	0.0655733	Q16706, Q9BXS4, P04439, Q96EC8	1774	11	20163	4.13303	1	0.213539	0.170746
GOTERM_CC_DIRECT	GO:0000815-ESCRT III complex		4	0.224341	0.0655733	Q96FZ7, Q9H444, O43633, Q9HD42	1774	11	20163	4.13303	1	0.213539	0.170746
GOTERM_CC_DIRECT	GO:0000221-vacuolar proton-transporting V-type ATPase, V1 domain		4	0.224341	0.0655733	O75348, P21281, P36543, P38606	1774	11	20163	4.13303	1	0.213539	0.170746
GOTERM_CC_DIRECT	GO:0005828-kinetochore microtubule		5	0.280426	0.0673443	Q96FZ7, Q9H444, O43633, Q9NZZ3, Q9HD42	1774	18	20163	3.15718	1	0.217891	0.174226
GOTERM_CC_DIRECT	GO:0005798-Golgi-associated vesicle		5	0.280426	0.0673443	O14672, Q8WVM8, Q02818, P53618, P05067	1774	18	20163	3.15718	1	0.217891	0.174226
GOTERM_CC_DIRECT	GO:0031430-M band		6	0.336511	0.0727761	P06733, P23297, Q14192, P04075, Q01082, P02511	1774	26	20163	2.62289	1	0.234385	0.187415
GOTERM_CC_DIRECT	GO:0031594-neuromuscular junction		12	0.673023	0.0731925	O43760, Q9H3Z4, P05556, Q00535, O15230, P49810, Q12959, P10644, Q15063, P05067, P21246, P25116	1774	77	20163	1.7713	1	0.234385	0.187415
GOTERM_CC_DIRECT	GO:0044853-plasma membrane raft		7	0.392597	0.0733769	P15311, O94832, Q14118, P19022, Q06124, P10644, P13861	1774	34	20163	2.34003	1	0.234385	0.187415
GOTERM_CC_DIRECT	GO:0030016-myofibril		7	0.392597	0.0733769	P05976, P63261, Q6IBS0, P24844, P60900, Q12792, Q05682	1774	34	20163	2.34003	1	0.234385	0.187415
GOTERM_CC_DIRECT	GO:1990062-RPAP3/R2TP/prefoldin-like complex		4	0.224341	0.0819001	Q9Y265, O15212, Q9Y230, Q9UHV9	1774	12	20163	3.78861	1	0.259955	0.20786
GOTERM_CC_DIRECT	GO:0048787-presynaptic active zone membrane		4	0.224341	0.0819001	P78357, P32856, P61764, Q12846	1774	12	20163	3.78861	1	0.259955	0.20786
GOTERM_CC_DIRECT	GO:0035749-myelin sheath adaxonal region		3	0.168256	0.0913283	P09543, Q12846, P07355	1774	6	20163	5.68292	1	0.281853	0.22537
GOTERM_CC_DIRECT	GO:0071439-clathrin complex		3	0.168256	0.0913283	P53675, Q00610, P09496	1774	6	20163	5.68292	1	0.281853	0.22537
GOTERM_CC_DIRECT	GO:0030118-clathrin coat		3	0.168256	0.0913283	P11717, Q00610, P09496	1774	6	20163	5.68292	1	0.281853	0.22537
GOTERM_CC_DIRECT	GO:0097443-sorting endosome		3	0.168256	0.0913283	P53675, O14786, Q07960	1774	6	20163	5.68292	1	0.281853	0.22537
GOTERM_CC_DIRECT	GO:0005956-protein kinase CK2 complex		3	0.168256	0.0913283	P68400, P67870, P19784	1774	6	20163	5.68292	1	0.281853	0.22537
GOTERM_CC_DIRECT	GO:0031088-platelet dense granule membrane		3	0.168256	0.0913283	P13473, O00194, P08962	1774	6	20163	5.68292	1	0.281853	0.22537
GOTERM_CC_DIRECT	GO:0031597-cytosolic proteasome complex		3	0.168256	0.0913283	P62333, P62195, P43686	1774	6	20163	5.68292	1	0.281853	0.22537
GOTERM_CC_DIRECT	GO:0097227-sperm annulus		3	0.168256	0.0913283	Q16181, Q15019, P26196	1774	6	20163	5.68292	1	0.281853	0.22537
GOTERM_CC_DIRECT	GO:0000015-phosphopyruvate hydratase complex		3	0.168256	0.0913283	P06733, P13929, P09104	1774	6	20163	5.68292	1	0.281853	0.22537
GOTERM_CC_DIRECT	GO:0032433-filopodium tip		5	0.280426	0.0928813	Q8IZP0, Q9HD67, Q9NYB9, Q7L576, O95782	1774	20	20163	2.84146	1	0.284893	0.227801
GOTERM_CC_DIRECT	GO:0044305-calyx of Held		5	0.280426	0.0928813	P62166, P63261, P60709, P05771, Q6PUV4	1774	20	20163	2.84146	1	0.284893	0.227801
GOTERM_CC_DIRECT	GO:0019897-extrinsic component of plasma membrane		6	0.336511	0.0942443	P60903, Q9UJZ1, Q15075, P07355, Q08431, Q14980	1774	28	20163	2.43554	1	0.288192	0.230439
GOTERM_CC_DIRECT	GO:0005622-intracellular		9	0.504767	0.0983562	Q13884, P37837, P07858, Q8IZP0, Q7Z478, Q8NG08, Q92882, Q08211, Q9BPX6	1774	54	20163	1.89431	1	0.299852	0.239762
GOTERM_CC_DIRECT	GO:0031965-nuclear membrane		28	1.57039	0.0988728	P29972, Q12765, P56134, P67809, O00629, O00560, Q5XPI4, Q9P0L0, Q99829, Q9NZM1, P43034, P02545, P46060, Q14974, Q96AM1, P20591, O14980, P04406, O00299, P50148, Q8NFQ8, P61970, Q96RT1, P49888, P00533, O15427, Q9UM54, P09525	1774	237	20163	1.3428	1	0.300514	0.240291
GOTERM_CC_DIRECT	GO:0000276-mitochondrial proton-transporting ATP synthase complex, coupling factor F(o)		4	0.224341	0.0997712	O75947, P24539, P18859, P56134	1774	13	20163	3.49718	1	0.301417	0.241014
GOTERM_CC_DIRECT	GO:0042581-specific granule		4	0.224341	0.0997712	O00161, O00186, Q12846, P50995	1774	13	20163	3.49718	1	0.301417	0.241014

## Sheet: fullProteome
Category	Term	Count	%	PValue	Genes	List Total	Pop Hits	Pop Total	Fold Enrichment	Bonferroni	Benjamini	FDR
GOTERM_CC_DIRECT	GO:0005829-cytosol	5365	26.2913	2.99741e-150	Q9NXB0, Q9UKT9, Q9UKT8, Q9UKT7, P54851, Q9UKT6, Q9H4M3, Q8WXC3, Q6YHU6, O60447, Q86XE0, O60443, Q5JSS6, Q8N461, O14544, Q8N3U4, O14543, Q9UL63, Q9H4L5, P48163, Q8WXB1, P30874, Q9NXC5, Q9NP31, Q8NDV3, P52209, Q8NE71, Q8NDV7, Q8IWJ2, P15259, P19623, P42858, P39210, P16591, Q9UKV3, P61158, P33908, Q86XD5, O14556, Q9UKV5, O14559, O14558, Q9NXD2, A4D1P6, Q9UKV8, Q6NZ67, P61163, P62495, P61160, P62491,…
Q9NR81, O00167, Q9NQW6, Q9NQW7, Q8NFY9, Q5T0N5, P14136, O00170, P20810, O60664, Q6ZMZ0, Q6ZVK8, O60662, Q2VIQ3, P40429, P63104, Q5TAP6, P27448, O95347, Q9NZI7, Q9NZI8, Q9C004, Q9NQX3, P99999, Q13948, O00178, Q13946, Q7Z713, Q3MIN7, O95340, Q676U5, Q9C000, O60678, Q5TAQ9, Q659A1, O60674, O00182, P19838, Q9NZJ0, Q3B8N2, Q8N5V2, P07864, P41743, Q9NZJ5, P11926, Q13950, Q9NZB2, Q8IZ41, Q717R9, O95359,…	18804	5388	20163	1.06769	5.30541e-147	5.30541e-147	5.0926e-147
GOTERM_CC_DIRECT	GO:0005886-plasma membrane	4937	24.1939	1.23287e-112	P54852, P28566, P54851, Q9H4M7, A6NDB9, P40200, Q8NE79, A0A0A0MS04, A0A0A0MS03, O60443, P21926, A0A0A0MS00, P16581, Q9UL62, P48169, Q9UKU0, A0A0A0MS06, Q9UKU6, A6NM45, A0A0A0MS05, P08962, Q9H4L5, P48163, Q496F6, P30874, P48167, P48165, Q8NDV2, Q7Z4N2, P30872, Q96QZ7, P16591, P15260, Q9UKV3, P0C0E4, P06310, O14559, P06312, P07602, Q8WXA8, Q96QZ0, O60423, Q99102, Q9UKW4, Q6NZ63, A6NM62, Q8N441, Q49…
10, Q8NH16, Q8NGP6, Q8NGP4, Q8IZD2, Q02413, O94827, Q8NH18, Q8NGP8, Q8NH19, Q8NGP9, Q8IZD9, A0A1B0GX49, O15294, Q9BX84, P26992, O15296, O94832, Q7Z7H3, Q6EIG7, Q9UNG2, Q8NH01, Q8NH02, Q6U736, P11021, Q8NH00, P63096, Q8NH05, Q8NH06, Q8NH03, Q8NH04, Q8NH09, Q8IZC4, Q8NH07, Q9BX79, Q8NH08, Q13177, Q9NRD5, Q6UXU4, Q9NRD8, Q96LC9, Q96D31, A0A1B0GX78, Q9NRD9, Q9BWV1, O94844, P12318, Q16206, P12319, Q7Z…	18804	4979	20163	1.06323	2.18218e-109	1.09109e-109	1.04732e-109
GOTERM_CC_DIRECT	GO:0005634-nucleus	5761	28.2319	3.15935e-102	Q9UKT9, Q9UL59, Q9UL58, Q9UKT7, P54851, Q9UKT6, P28562, Q8NDW4, Q8WXC6, Q8WXC3, Q96IK5, O60447, Q5JSS6, Q8N3U4, P40205, Q9H4L4, Q9UL68, Q9H4L7, P30876, Q8NDV3, P52209, P53539, Q8WXB4, P15259, P19622, P0CJ79, P0CJ78, P62487, P42857, P42858, P16591, Q9UKV3, P61158, Q9UKV0, O14556, Q9UKV5, O14558, Q9UKV8, Q9H4K1, Q5BKY1, Q8NE63, Q8WXA3, O60427, Q8NE65, A6NDE4, P61160, O60422, P48147, Q9UKW6, O95104,…
U7, Q9NSI8, P09016, P25963, P09017, P20290, Q96MB7, Q9BXU1, O43680, Q9BY66, O43687, Q5JNZ3, Q86SJ2, Q6P9B9, Q9NSJ1, Q9BXT8, Q8NHM5, Q14586, Q14585, Q13255, Q14584, P11309, Q14588, Q14587, Q13257, Q9BXT5, Q8N7K0, P62937, P11308, P32242, P32243, P32245, P49918, P49917, P49916, Q96E09, Q02556, Q14593, P49910, Q14592, Q9BXS6, Q96MA1, Q14590, P83876, Q13263, O43660, Q32M78, Q13268, O43665, Q9BY43, O43…	18804	5848	20163	1.05632	5.59205e-99	1.86402e-99	1.78924e-99
GOTERM_CC_DIRECT	GO:0005654-nucleoplasm	3833	18.7837	1.10723e-99	Q9UKT9, Q8WXC6, Q5QP82, Q8N3U4, P08962, Q9UL63, Q9H4L4, Q8WXB1, Q9H4L7, P30876, Q9NXC5, O14561, Q8NDV3, Q8NE71, Q8NDV1, P53539, Q8NDV7, Q8WXB4, Q8IWJ2, P19622, P62487, Q96QZ7, P42858, Q8IWI9, Q8WXA9, Q9UKV3, Q9UKV0, Q86XD5, Q9UKV8, Q6NZ67, A6NLU0, Q9Y6A4, O95104, Q9NXE8, Q5BKZ1, Q8NDT2, Q9NP58, Q9NP59, P21912, Q9Y6B2, Q9H4I9, P27216, O14579, Q9NXF1, Q9UKX7, P51784, P50453, Q9UL18, Q9UL16, Q8IX01,…	18804	3851	20163	1.06726	1.9598e-96	4.89949e-97	4.70296e-97
GOTERM_CC_DIRECT	GO:0005737-cytoplasm	5297	25.9581	1.16784e-93	Q9NXB0, Q9UKT9, P54851, Q9H4M7, P28562, Q9H4M3, A6NDB9, Q8WXC6, P0CJ69, P0CJ68, P40200, Q96IK1, O60443, Q6ZTI6, Q9UL62, O14544, P40205, Q9UKU6, Q567V2, Q9UL63, P0CJ77, Q9H4L4, Q2TAC6, Q8WXB1, P0CJ76, P0CJ75, P0CJ74, P48167, Q9NXC5, P0CJ73, P0CJ71, P0CJ70, Q9NP31, Q8NE71, P30872, Q96IJ6, Q5VVW2, P42857, Q96QZ7, P42858, P39210, P16591, P61158, Q9UKV0, P0C0E4, O14559, O14558, Q8N456, Q9NXD2, Q9UKV8,…
90, Q9C004, Q9NQX3, Q9NQX4, Q9NR96, P18510, Q8IYL2, O60678, P20823, P19835, O60676, Q5TAQ9, P18505, O60674, O00182, P19838, P63119, P48378, Q9NZJ4, P07864, Q9NZJ5, P11926, Q8IZ41, O95359, Q6KB66, Q8IYS4, Q9NR20, Q9H6U6, Q7Z6W7, Q8IYS8, Q9NR23, O95352, Q5T160, Q6PI48, Q6ZNA4, Q92772, O14744, O14746, O14745, Q5TB80, Q92769, Q8IYR0, Q8IYR2, P26196, P09619, Q9NZC7, O95361, Q3MJ13, P23919, O95365, O95…	18804	5375	20163	1.05671	2.06708e-90	4.13417e-91	3.96834e-91
GOTERM_CC_DIRECT	GO:0016020-membrane	2499	12.2464	1.57001e-54	Q9NXB0, P54852, Q9Y265, P30405, P13073, O60443, P21926, Q8N3U4, Q9UKU0, Q9Y275, Q9UKU6, P26378, Q00839, Q9H0D6, Q9Y271, Q9H4L5, Q9BPU9, Q92968, P30876, Q9UGM3, Q9Y277, P25063, Q8NE71, Q06136, Q8IWJ2, P19622, A6NDD5, Q96QZ7, P15260, Q9Y283, P61158, Q9Y285, P33908, Q9UKV5, O15403, P10809, Q92963, Q9Y282, Q9NXD2, Q92959, Q12840, Q9H0C2, Q5H8A4, Q9UKV8, Q9UGN4, P06756, Q9Y287, Q9Y289, Q12846, O95573,…	18804	2518	20163	1.06418	2.77891e-51	4.63152e-52	4.44573e-52
GOTERM_CC_DIRECT	GO:0005576-extracellular region	2096	10.2715	1.62119e-41	P04114, Q9H0E2, Q06141, P04118, Q5H8C1, P0CJ69, P15248, P0CJ68, P21926, O00391, Q9Y275, P05452, P08962, P0CJ77, Q9NXC2, P0CJ76, Q9UGM5, P0CJ75, P0CJ74, P25067, Q9UGM3, P0CJ73, P06307, P0CJ72, P0CJ71, P0CJ70, Q96MS3, Q12836, Q9BYF1, P16112, P06310, P06312, O14558, P07602, Q12841, Q5H8A3, Q9Y287, Q96A99, Q96A98, Q9BQ51, P17405, Q8WXA2, P14384, P61160, P16562, Q96N23, Q99584, Q9H0B8, Q92954, Q496H8,…	18804	2116	20163	1.06214	2.86951e-38	4.09931e-39	3.93487e-39
GOTERM_CC_DIRECT	GO:0005887-integral component of plasma membrane	1438	7.04695	2.15756e-31	Q96TA0, P28566, P51582, P30408, O60449, P40200, P37288, P21926, P16581, Q96P88, Q9HCJ1, P49019, Q9UL62, P48169, O14788, Q9UKU6, Q9UGM1, Q9H2H9, Q9Y271, P08962, P30874, P28335, Q9UIQ6, P48167, Q9NZG7, P48165, Q9NR71, Q92729, P16109, Q8NFZ3, O00398, Q8NFZ4, O00155, Q7Z4N2, P30872, P15260, Q5NUL3, Q9Y286, O15403, Q92959, P06756, Q9Y289, Q9NR82, Q8NFY4, Q07699, Q8WXA8, Q13936, P56817, Q7L5Y9, O00168,…	18804	1448	20163	1.06487	3.81889e-28	4.77361e-29	4.58212e-29
GOTERM_CC_DIRECT	GO:0000785-chromatin	1032	5.05734	5.49133e-31	P05204, P28324, Q12824, Q9BRZ2, Q8WXC6, P17676, Q8TDD2, P0CW01, P0CW00, P84022, Q92731, O60682, Q8N3U4, Q7Z6R9, Q12830, Q9UL68, Q8NFZ0, Q12837, P53539, Q9NQV6, P19622, P37275, O60216, O15409, Q8IWI9, P16591, Q8N693, Q96EB6, P0CL85, P0CL84, Q9H2G4, P0CL83, A6NLU0, Q99593, Q99594, Q8IUE0, Q8IUE1, Q9BYE0, P13056, O60663, Q6PJQ5, O60422, Q9Y294, A8MTQ0, P40426, P40425, P40424, Q9UKW6, Q6IQ32, Q17R98,…	18804	1032	20163	1.07227	9.71966e-28	1.07996e-28	1.03664e-28
GOTERM_CC_DIRECT	GO:0016021-integral component of membrane	5194	25.4533	7.22505e-28	P54852, P54851, Q9NXB9, Q674R7, Q8NE86, O60449, Q6YHU6, P54855, Q86XE3, P40200, Q76MJ5, Q8NE79, O60443, P21926, Q96IK0, P16581, P48169, A4D1S0, Q9UKU0, A6NM45, Q567V2, O14548, Q8N468, Q86XE5, P08962, Q496F6, P48165, Q8NDV1, Q8NDV2, Q7Z4N2, P42857, A6NDD5, P39210, P15260, Q8N3T1, P33908, Q9UKV5, Q8N3T6, Q96QZ0, Q6YI46, O60427, Q9Y6A1, O60423, Q9Y6A2, Q99102, P61165, Q6NZ63, Q9Y6A9, A6NM62, Q8N441,…
41, Q8N608, Q9UMR7, Q9UN36, P13688, P13686, Q9BVX2, B7Z8K6, Q5TAH2, Q8NG11, O14727, Q9H6F2, Q9BVW6, Q9UMS5, Q6ZN44, A6NJZ3, Q587I9, Q9NQP4, Q01974, Q96T54, Q9NR16, Q96T53, Q96T55, Q6UX68, P59025, Q96T52, Q01973, O14735, Q6UX65, Q6UWU4, Q4G0N8, Q19T08, Q5R372, Q8NG83, Q5VXU1, Q8NG80, Q8NG81, Q8NG84, Q5VXU3, Q8NG85, Q96KK3, Q8NG77, Q8NG78, Q96KK4, P60891, Q4G0N0, Q8N661, P60893, Q8N5U1, Q96BZ4, P41…	18804	5395	20163	1.03232	1.27883e-24	1.27883e-25	1.22754e-25
GOTERM_CC_DIRECT	GO:0005794-Golgi apparatus	1079	5.28766	7.10486e-24	P25054, P54851, Q9H6Q3, Q9Y266, O14792, O00144, Q8TDD1, Q9BYG0, O00391, Q9Y274, P28799, Q92974, P49257, Q9NR71, Q9Y278, Q9C029, Q9P1Q0, Q8NDV1, Q8NDV7, Q8IWJ2, Q8IYM9, A6NDD5, P42858, Q99598, O14795, Q8N3T1, Q9H2G9, P33908, Q9UMZ2, Q9UKV5, O14558, Q5S007, Q9UJ37, Q9Y287, Q8NFY4, Q96P71, P56817, O95573, Q8NFY9, Q8NBP7, P62491, O60664, Q5JT25, Q9Y296, Q8N441, Q86SZ2, Q9C005, Q6IQ49, Q9NXE4, Q8N3R9,…	18804	1086	20163	1.06536	1.25756e-20	1.14324e-21	1.09738e-21
GOTERM_CC_DIRECT	GO:0032991-macromolecular complex	691	3.38626	2.38755e-20	Q9H0E2, Q9H7S9, A0A3B3IS91, Q92736, Q8N108, Q12824, Q9UBB5, O00268, P51587, Q7Z624, Q2HXU8, Q6ZSG1, P21926, Q9BYG5, O00273, Q9BYG4, Q07108, P05451, P27348, Q8N344, Q96DA6, Q00839, Q92974, Q9QC07, Q8WXB1, Q9BQ67, Q12834, O95568, Q9Y279, Q6K0P9, P27361, Q9P2S2, Q9NR77, Q9BPU6, P16234, Q6ZVN7, P42858, Q92844, O15527, P10809, Q9UKV5, Q96EB6, O14559, Q9H0C5, Q92600, Q7Z3K6, O75920, O95219, Q9GZY8, Q99…	18804	691	20163	1.07227	4.22596e-17	3.52164e-18	3.38037e-18
GOTERM_CC_DIRECT	GO:0009986-cell surface	634	3.10693	1.3451e-18	Q92859, P54851, Q075Z2, O14672, P10912, O00144, P21802, Q8IZP9, O60687, O60565, Q9ULW2, O14786, Q92614, Q00839, P07996, P08962, P30511, P27487, Q92847, Q12955, P25063, Q8NFZ3, Q8NFZ4, Q06495, Q9HBG7, Q6ZVN8, Q9BYF1, Q8NBQ7, P21810, P16473, Q96NT5, P14174, P16471, P15382, O15520, Q9NZH0, O14798, P10809, Q8N2Q7, Q9UHP7, P06756, P04216, P30989, Q8NFY4, P56817, Q12846, P46092, Q8NBP7, P37023, P14384,…	18804	634	20163	1.07227	2.38082e-15	1.71371e-16	1.64497e-16
GOTERM_CC_DIRECT	GO:0043231-intracellular membrane-bounded organelle	892	4.37126	1.35548e-18	P04114, P30405, Q9H6Q3, Q12824, P54855, P51589, O00391, Q92730, O95319, Q9Y275, Q8N1Q1, Q92734, P08962, Q9H4L5, Q08AM6, Q9H714, P25063, P53539, Q8NDV7, A6NDD5, Q567U6, P49247, Q9NZH0, Q8N699, Q59EK9, P07602, Q5S007, Q9NZH6, Q9Y287, Q6VVX0, O60427, P62491, P20815, P20813, Q9Y6A5, Q9H2F5, Q9NZI5, Q5BKZ1, P55735, O00180, Q96P53, O60671, Q9H0A8, Q4G0S4, Q6NUS8, Q9NR20, Q86XI6, P15056, P21964, O00590,…	18804	899	20163	1.06392	2.3992e-15	1.71371e-16	1.64497e-16
GOTERM_CC_DIRECT	GO:0005783-endoplasmic reticulum	1097	5.37587	5.96179e-18	Q7Z2K6, D6RBM5, Q9BPV8, Q9H720, Q96MT1, Q9NXB9, Q96L12, O95793, Q96EC8, Q9UKU0, Q8N5Y8, P28799, Q7Z4N8, P49257, Q08AM6, Q06136, P37268, Q96GF1, Q8NBQ7, P42857, P20848, P42858, P62241, P33908, P0CW18, Q9H0C3, Q6Y1H2, Q9UKV5, Q9Y282, Q5S007, P27695, Q5H8A4, O00165, Q96P71, P56817, O95573, Q6YI46, Q8NBQ5, Q9Y6A1, Q8NBP7, P39687, Q9Y6A2, P20810, Q6ZMZ0, P61165, Q9Y296, Q86SZ2, Q8N3S3, O14569, Q8N1N5,…	18804	1112	20163	1.05781	1.05524e-14	7.03492e-16	6.75272e-16
GOTERM_CC_DIRECT	GO:0005789-endoplasmic reticulum membrane	1005	4.92502	1.11584e-17	Q7Z2K6, P04114, Q96MT1, Q9NR63, Q9NXB9, Q96L12, O00144, Q674R7, P54855, P51589, Q76MJ5, P37287, P60059, Q9UKU0, Q8N5Y8, Q6IPT4, Q9H4L5, P49257, Q06136, P37268, Q7Z4N2, Q96GF1, Q8NBQ7, P42857, Q6Y1H2, Q9UKV5, Q9Y282, Q5S007, A8CG34, Q5H8A4, P30626, Q6VVX0, Q9NQW1, Q58HT5, Q96P71, O95573, Q6NUM9, O60427, Q9Y6A1, O60423, Q9Y6A2, P20815, Q6ZMZ0, P20813, O60662, Q9Y6A9, Q6V0L0, O14569, P29401, Q9NXE4,…	18804	1017	20163	1.05962	1.97504e-14	1.2344e-15	1.18488e-15
GOTERM_CC_DIRECT	GO:0005739-mitochondrion	1376	6.74311	7.27333e-14	O75947, A0A3B3IS91, Q96TA2, P30405, Q6YFQ2, Q96IL0, Q8NE86, A6NK06, P13073, Q92731, Q9UMY1, P27469, Q567V2, Q8N465, Q86XE5, O14548, P48163, Q9UGM6, O75936, P28330, Q9Y276, A6XGL0, P28331, Q9Y277, P0CJ72, Q9NR71, O14561, Q5FVE4, O00154, Q7L3V2, P53778, P55957, P54868, Q9NR77, O95563, P53779, P38117, O60218, O00161, Q99595, P39210, P0C0E4, Q9H4K7, Q96EB6, P10809, Q5S007, Q9H0C2, P27695, P30626, Q7L…	18804	1410	20163	1.04642	1.28714e-10	7.57282e-12	7.26905e-12
GOTERM_CC_DIRECT	GO:0048471-perinuclear region of cytoplasm	746	3.65579	8.9193e-14	Q9H0E2, P25054, Q9UBB4, O75821, Q969L2, Q9UK39, P51460, O00144, A0MZ66, Q8IZ07, Q12829, O60566, P16581, Q9Y272, O14662, P61026, Q9Y275, P05451, P59190, A1A4S6, P27105, O75935, Q12830, Q9UIQ6, Q12834, P30518, Q9P1Q0, Q9UBC9, Q12959, Q07343, Q684P5, O95684, P51114, Q06495, Q9HCI5, P18405, Q8NBQ7, Q6ZRF8, Q99598, P42858, Q8IVG9, Q17RY0, Q9UMZ2, O15400, Q9UKV5, Q9H2G2, Q12840, Q12962, P27695, Q8NEW0,…	18804	754	20163	1.06089	1.57797e-10	8.77065e-12	8.41883e-12
GOTERM_CC_DIRECT	GO:0070062-extracellular exosome	2143	10.5018	2.6406e-13	P04114, Q9H0E2, Q9Y265, O60449, P21926, O00391, Q9BYG5, Q92973, Q9Y274, P05451, Q9UKU6, P05452, P08962, O75936, Q12830, Q9UGM5, Q9UKU9, Q9UGM3, Q9Y277, P52209, O95562, P15259, P16104, Q9BYF1, Q96IJ6, P61158, P49006, P33908, O15400, P06310, Q9Y281, P10809, P07602, Q5S007, Q12841, O75923, Q9H8S9, Q9UKV8, Q9UGN4, P06756, Q9Y287, Q9BYE9, Q12846, P17405, P61163, P14384, P61160, Q99102, P62491, Q9H0B8,…	18804	2217	20163	1.03648	4.673e-10	2.45993e-11	2.36125e-11
GOTERM_CC_DIRECT	GO:0005813-centrosome	538	2.63648	2.85898e-13	Q9NXB0, P25054, Q6IMN6, Q5VT06, P16219, Q9NS87, P50135, Q6QNY1, P51587, Q9BVA0, Q9P219, P61266, Q96IK1, Q96HI0, P63208, P49137, Q00839, Q9BPU9, O75935, O75934, Q9H5N1, Q9Y2X7, Q9NS91, Q8NF91, Q12834, Q96PY6, Q53EZ4, Q07343, Q9P2S5, O00399, Q684P5, O95684, P16104, Q8TDC3, Q2KHM9, Q86YF9, Q92845, Q9Y2Y0, P30622, Q9UJT9, P27695, Q9BR77, Q6NZ67, Q9NWB7, Q96M11, P61163, Q96Q89, Q5TZA2, Q8IUD2, Q3YEC7,…	18804	540	20163	1.0683	5.06012e-10	2.5302e-11	2.42871e-11
GOTERM_CC_DIRECT	GO:0005925-focal adhesion	421	2.06312	5.96433e-11	Q2M1Z3, O14672, P49023, Q6WCQ1, P52799, Q7L0Q8, P21926, O00151, O15511, O14662, O14786, P61026, Q9Y275, P27348, Q92974, P27487, O75815, O15530, Q9Y2X7, Q9UI08, P27361, O00161, O60331, P62241, P61158, P0CW19, P67936, P62249, P50395, P06756, P04216, Q9BR76, Q05397, P53667, P61160, P40429, P27449, P63104, P62258, P26012, P05556, Q9C004, P31946, P08708, P07737, P50281, P26010, Q9NQ75, Q7L576, P56945,…	18804	422	20163	1.06973	1.05569e-07	5.02708e-09	4.82543e-09
GOTERM_CC_DIRECT	GO:0016324-apical plasma membrane	369	1.80829	1.42045e-10	Q9H607, Q13237, P54851, Q969L2, P27352, Q8TEW0, O95436, P51582, Q9NQ40, Q16625, O75146, P13866, Q8NBS3, Q03431, Q8TEW8, Q8IZP9, P21926, Q9BYG5, Q9BYG4, P49810, Q9NSI5, Q99808, P27487, Q8TF72, Q13488, B3SHH9, P04920, Q9UBC5, O43687, C9J069, Q9UQQ1, Q12959, Q01484, Q5IJ48, Q9UKE5, Q9H0T7, Q06495, Q9BYF1, Q9HBG4, Q96NT5, P15382, P46531, Q8N695, P00533, Q13131, Q6UQ28, P04216, Q9UBD6, O75800, Q9Y289,…	18804	369	20163	1.07227	2.5142e-07	1.14282e-08	1.09698e-08
GOTERM_CC_DIRECT	GO:0045202-synapse	474	2.32285	1.63202e-10	P28566, P10915, O00264, Q7Z5Q1, P17787, O60687, P48169, P07510, P27348, Q9UGM1, P28335, P52565, P25189, P48167, Q8NFZ3, Q9GZZ6, Q8NFZ4, P50148, O00161, Q96PX8, Q17RY0, O14795, P28329, P61278, Q9NYF0, Q8N2Q7, Q12840, P50395, P46098, P29992, Q8WXA8, Q12846, Q8IUD2, Q8IVF5, P63220, O00294, Q9Y296, Q9UJU6, Q92952, O75912, P48145, Q13702, Q70Z44, P21918, Q9NP56, P21917, Q7L576, Q7Z5N4, P19835, P62266,…	18804	477	20163	1.06553	2.88868e-07	1.25595e-08	1.20557e-08
GOTERM_CC_DIRECT	GO:0043025-neuronal cell body	397	1.94551	2.94267e-10	P04114, Q9UBB4, P48058, O14672, P10912, O00264, Q9NR64, Q9UBB6, O95793, Q9BVA0, P20711, Q9UL62, O14786, Q9H2H9, P09936, O14682, Q76B58, Q9BPU6, P51114, P51116, P18405, P61278, Q9UKV5, Q5S007, P54750, P46098, P56817, P54756, P37023, Q9UQB8, P06881, Q92953, Q7LC44, Q92952, Q9NZI8, O75912, Q86SX6, O15431, Q9H814, Q7L576, P54646, P17655, Q99574, P04350, Q9ULZ3, O14578, O15305, O15547, P0CG47, Q6UXD5,…	18804	398	20163	1.06958	5.20852e-07	2.17022e-08	2.08316e-08
GOTERM_CC_DIRECT	GO:0005759-mitochondrial matrix	387	1.8965	5.70742e-10	Q8N1Q8, A0A3B3IS91, P30405, O00142, P16219, Q9P2R7, Q8IVH4, P13196, P16220, Q5U5X0, Q8N465, Q86XE5, Q9UGM6, Q9UKU7, P28330, P28331, O14561, Q7L592, P54868, P38117, Q9Y2Y0, Q9H4K7, O15527, P10809, Q5S007, Q9UI17, Q6P4F2, Q5T2R2, Q9BQ52, O95571, Q9P0P8, Q68CK6, Q8N442, Q9Y2Z4, Q8N4T8, Q9H3H1, Q92947, Q86SX6, Q13825, P49590, Q6IB77, Q6UB35, Q7L3T8, Q9UI32, Q6NUN0, Q9H4I9, Q53R41, Q9Y2S7, Q9UL12, P31…	18804	388	20163	1.06951	1.01021e-06	3.91738e-08	3.76025e-08
GOTERM_CC_DIRECT	GO:0030425-dendrite	454	2.22484	5.75435e-10	P28566, Q9Y2W7, Q9UBB4, Q9H845, O14672, Q9NR64, Q9UBB6, Q3SXY7, O95793, Q9UL62, P26378, Q12830, P28335, Q9C026, P48167, Q12955, P06307, O95206, Q76B58, Q9BPU6, P17677, Q9HCI5, Q8NBQ7, P42857, O60333, P42858, Q17RY0, Q17R89, P63215, Q9UKV5, Q8N2Q7, P54753, Q5S007, O95696, Q9UKV8, P04216, P56817, Q13936, P54756, P37023, Q9Y6A2, Q9UQB3, Q9Y296, Q2Y0W8, P27448, Q9NZI2, Q9UJU6, Q92953, P54764, P54762,…	18804	457	20163	1.06523	1.01852e-06	3.91738e-08	3.76025e-08
GOTERM_CC_DIRECT	GO:0000139-Golgi membrane	616	3.01872	8.51597e-10	P54851, O14672, Q9NRW1, Q9NS84, P0CG08, Q9P212, Q9NRW7, Q674R7, Q7L1S5, Q9P0N8, Q96DA2, Q9BYG0, Q7L0Q8, O00391, O14662, Q96EC8, Q9Y274, P61026, Q92614, Q9ULW5, P30511, P49257, Q9Y397, Q9NR71, Q08AM6, Q9Y278, Q8NDV1, Q9NRX6, Q9P109, P38484, Q8N3T1, Q8N4V1, Q9H2G9, P33908, Q5S007, Q9UJ37, Q6P4F1, Q9Y287, Q9BS91, Q8IXK2, Q8IUD2, P16442, Q99466, Q5JT25, O15533, Q9Y296, Q9UJU6, Q9NYG2, Q12851, Q9NXE4,…	18804	625	20163	1.05683	1.50733e-06	5.58269e-08	5.35875e-08
GOTERM_CC_DIRECT	GO:0098978-glutamatergic synapse	367	1.79849	2.13654e-09	O15083, Q14444, Q969L2, Q16623, O14672, P19174, P18085, P51582, Q9BTN0, Q99250, O00144, O75145, P52799, O95793, Q9UBS5, Q9HCJ2, O14786, Q96QK1, Q13002, P26378, Q13363, Q92974, P38919, Q15303, Q92847, Q13003, O43566, Q13009, O95206, P10124, Q12959, Q96GW7, Q9UKE5, Q9Y2H0, P51114, P53779, Q9H1V8, Q9H156, P16112, Q9UD71, P42857, P08172, Q96PX8, Q17R89, P23435, Q16643, Q13255, Q9P1A6, Q5S007, Q9HBW1,…	18804	368	20163	1.06936	3.78167e-06	1.3506e-07	1.29642e-07
GOTERM_CC_DIRECT	GO:0016607-nuclear speck	416	2.03862	6.15409e-09	Q9H0E3, Q9NSY1, O75940, Q9UBB9, O00148, Q00839, Q92733, O15514, O75934, Q969K3, Q6K0P9, Q12837, Q06495, P16104, Q8IYM9, Q6PJT7, Q8WXA9, Q92841, Q9UKV3, Q8N693, Q86YF9, O15527, Q9ULX6, O75925, O95696, Q9UK58, Q66PJ3, P27695, Q6NSI4, Q9NYF8, O15541, Q9NR83, Q99592, Q9NQ66, O00287, O95453, P53667, O75928, Q96JK9, Q12972, Q6IQ49, Q9UIS9, Q9NXE8, Q8NDT2, Q9HCG8, Q96N21, Q99581, P54646, Q99459, Q96PV7,…	18804	419	20163	1.06459	1.08927e-05	3.75611e-07	3.60545e-07
GOTERM_CC_DIRECT	GO:0005856-cytoskeleton	528	2.58747	6.41697e-09	P10916, P10911, P49023, Q9NR64, Q9P0N5, Q9HBH0, O00151, Q92730, Q6NZY7, P61026, P26378, Q92974, P27105, P52564, P52565, Q9C026, Q8NF91, P08727, Q9UI08, O14682, P27361, Q92608, Q8IZP0, Q5T124, P52566, Q7Z736, Q6PGN9, P16591, P49006, P49368, P67936, P29536, P52333, Q92838, Q8N568, Q9UI15, Q92835, Q12965, Q13813, Q5BKY1, Q8IYM1, Q9BR76, Q7L5Y9, Q8NFY9, Q5T0N5, Q05397, Q9BXC9, P53667, O00291, Q5SYB0,…	18804	535	20163	1.05824	1.1358e-05	3.78601e-07	3.63414e-07
GOTERM_CC_DIRECT	GO:0016604-nuclear body	328	1.60737	2.74558e-08	Q9H0E2, Q9UKT7, Q96TA2, O43313, Q9NYD6, P15927, Q969L4, Q9BWT3, Q9H840, O95551, Q6ZTZ1, Q6P2D8, Q9HBH9, Q9C0C9, P33240, Q96JM3, Q6NZY4, P07199, Q16637, Q13487, O43566, Q9NS91, Q16513, Q969K3, Q9NRX4, Q9ULG1, Q9H2X6, O00159, Q8IYM9, Q5UIP0, Q9UBT6, Q96RL1, Q15554, Q92966, Q13495, Q9ULX5, Q8TF63, Q8N328, Q9UBD5, Q9BVP2, Q8WVM7, O75489, P12755, Q99590, P18615, Q9NX46, Q9UBU7, Q9NPE2, Q9NPE3, Q9HC78,…	18804	329	20163	1.06901	4.85956e-05	1.56764e-06	1.50475e-06
GOTERM_CC_DIRECT	GO:0005768-endosome	310	1.51916	8.83026e-08	Q658P3, Q13114, P27352, Q13239, Q9P2R3, Q99490, Q12829, P61020, Q6ZVM7, P37288, Q86XE0, Q7L804, Q9NUM4, O15511, Q9UK41, A5D8T8, P61026, Q99805, Q8WUM4, Q9BQG1, P08842, Q96QK1, Q9NQE7, P59190, Q9ULW5, P22455, P28799, Q14699, Q14457, Q8TE54, Q16512, P47871, Q9UNK0, O95208, O75379, P30518, Q8NCT1, Q8N3D4, Q9H0T7, Q06495, Q9HBG4, P42857, Q9H270, Q96AJ9, P0C0E4, O15400, P00533, Q9ULX5, P52333, O95214,…	18804	311	20163	1.06882	0.000156283	4.88424e-06	4.68831e-06
GOTERM_CC_DIRECT	GO:0005788-endoplasmic reticulum lumen	306	1.49956	1.14365e-07	Q9BV10, P04114, P08833, P55268, O14791, P55145, O14672, Q96L12, Q2UY09, Q9NYU1, Q96D15, Q9NYU2, Q8IXL6, O60568, Q9P218, Q5JU69, Q9UBS4, O00391, Q6UY14, Q9UBS3, P08842, P07996, Q7Z4N8, Q14697, P25067, Q14213, P55157, Q8N4F0, Q5JRA6, P27361, Q9Y4L1, Q08431, Q9BYF1, P27918, P20849, P09382, Q9UK55, Q06481, P00450, Q12841, P53420, P05546, P56817, P10451, Q9UBU3, Q8NBP7, P19823, Q03405, Q8TED1, Q8NEV9,…	18804	307	20163	1.06878	0.000202406	6.13413e-06	5.88807e-06
GOTERM_CC_DIRECT	GO:0043005-neuron projection	361	1.76909	1.77913e-07	Q14203, Q16623, P49146, O00264, Q7Z5Q1, Q9H169, P50135, P17787, O75150, Q96DA2, Q99928, P46663, O14786, P43034, P48169, Q9BY67, P07510, Q96QK1, Q9UGM1, Q6P597, Q8WXS3, Q16637, P30874, Q8IWZ6, Q15788, Q9HB71, Q92847, Q6ZS82, P47870, P48167, O94910, Q12955, Q12959, Q9GZZ6, Q01484, Q86UN3, P53779, Q7LDG7, Q9H2X9, O75251, P30872, Q9NZ72, P47869, O60333, O00161, Q9Y2H9, Q17RY0, P28329, Q9ULX5, P54753,…	18804	364	20163	1.06343	0.000314857	9.26196e-06	8.89043e-06
GOTERM_CC_DIRECT	GO:0031012-extracellular matrix	256	1.25453	3.0252e-07	P26022, P10915, Q53RD9, Q8TE60, Q6UY18, Q9UBB9, Q2UY09, Q9NZW4, Q6UY14, Q8N2S1, P45452, Q8WXS8, Q96FE5, Q8WWQ2, P80108, P07996, Q9UGM3, P25067, Q6EMK4, Q6ZMM2, P03956, Q6UXA7, Q8TE59, P59510, Q96GW7, Q86UN3, Q8TE56, Q86UN2, Q8TE57, Q8TE58, Q68BL8, Q68BL7, P16112, P21810, P20849, Q3B7J2, P22105, P53420, Q9HC84, P28300, P25391, Q53GQ0, Q8TF66, O95450, Q99467, Q99102, Q8N6Y2, Q9H0B8, P22792, P09238,…	18804	256	20163	1.07227	0.000535318	1.52989e-05	1.46852e-05
GOTERM_CC_DIRECT	GO:0030424-axon	349	1.71028	3.66268e-07	Q14203, Q16623, O14672, Q9BTN0, Q8IZQ1, Q99250, O75385, Q8N2C7, A0MZ66, P20711, P22459, P61266, P16220, Q9NY46, Q96BM9, P07196, P47874, P07197, O14786, P26378, Q9H2H9, Q16637, P23560, Q13003, O94910, P06307, P13637, P12429, Q96MS0, Q9GZZ6, P58546, Q8N5H7, Q86UN3, Q7Z4N2, P51114, P51116, Q9Y2H2, P47869, O60333, Q01118, P42858, Q9Y2H9, P43146, Q13131, Q5S007, Q13136, O75128, P46098, O43896, P30988,…	18804	352	20163	1.06313	0.000648085	1.76924e-05	1.69827e-05
GOTERM_CC_DIRECT	GO:0015629-actin cytoskeleton	253	1.23983	3.69842e-07	Q6ZS72, P10916, O43312, Q15417, O43795, Q6WCQ1, Q9UPN3, Q9Y2G0, P33241, P09493, O15511, Q92730, Q9P2B4, Q9NPC6, Q15542, P47755, Q9C0C2, Q5T3F8, P47756, P03950, Q9UBC5, Q9UQ03, Q9Y2H1, O00159, Q8TDC0, O00160, P16591, Q96KN3, P61158, Q16643, P60981, Q9Y281, Q14587, Q12965, Q96IZ0, O75369, Q9NRY4, O00165, O75366, Q9NQW6, Q13939, Q5TZA2, P61160, Q96M02, Q6F5E8, P23528, Q9UQB8, O94929, Q7LC44, Q9NQX4,…	18804	253	20163	1.07227	0.000654406	1.76924e-05	1.69827e-05
GOTERM_CC_DIRECT	GO:0045121-membrane raft	251	1.23003	4.22816e-07	Q8WWA0, Q9ULV8, P54851, Q969L2, P22460, Q6NZI2, O15519, Q9UBS5, P16581, P07195, Q9NWQ8, Q9UL62, P49810, O94905, Q8WXS3, P27105, P27487, Q14699, Q13489, O43561, Q92847, P13639, Q9NR71, P25063, Q12959, Q01484, Q86UN3, Q86UN2, O00159, Q06495, Q9BYF1, P08174, P15382, P56373, Q13491, Q13490, P00533, Q9HAU4, Q17RY6, P10809, P78380, P49802, Q5S007, Q92835, P04216, P30989, P22681, Q9GZY6, P68363, P56817,…	18804	251	20163	1.07227	0.000748105	1.96943e-05	1.89043e-05
GOTERM_CC_DIRECT	GO:0031965-nuclear membrane	237	1.16142	1.07698e-06	Q13237, Q16623, Q8IU68, P67809, Q9NQ40, Q8IZQ1, Q96MT3, Q8IXM6, Q9BW27, O94901, P43034, Q16873, Q5VWG9, Q9NRG9, Q8WUM0, Q14693, Q9H4L5, O14681, Q8NF91, P20292, Q9UJC5, Q684P5, P50148, Q86WB0, Q5UIP0, Q6P9B9, Q5JTV8, P00533, A8CG34, P56134, Q9UPP1, O00165, Q8N5G2, Q6ZMZ3, Q9NQ66, Q6NUM9, P42167, P42166, O60783, Q13261, P83876, Q13023, Q9H2F5, Q8N201, O15417, Q8NFH5, Q3YBM2, O43660, P09917, Q6NSJ0,…	18804	237	20163	1.07227	0.00190444	4.88783e-05	4.69176e-05
GOTERM_CC_DIRECT	GO:0016323-basolateral plasma membrane	235	1.15162	1.2305e-06	P51582, P15924, Q8NBS3, Q03431, O43315, P48050, Q99808, Q9BY67, Q9H2H9, Q15303, P25189, P04920, Q8TE54, Q9UBC5, P55157, O94911, Q12955, Q8TF71, Q12959, P15813, Q01484, Q9H0T7, O75493, Q96NT5, P16473, Q9NPD5, P00533, Q8WZ55, Q9UBD6, Q9Y289, P32121, Q12846, Q7RTT9, P57105, Q96Q91, Q9BXS9, Q12851, Q9Y6R1, Q14118, Q5T3U5, Q9NR96, Q9NP59, Q9NUP9, P20020, P27216, O15427, Q14244, P02730, O95907, P26006,…	18804	235	20163	1.07227	0.00217562	5.44497e-05	5.22656e-05
GOTERM_CC_DIRECT	GO:0005929-cilium	233	1.14182	1.4058e-06	Q86VQ0, Q96MC4, P56597, P49146, Q6ZT98, Q3SXY8, Q96BN6, O75386, Q9UPN4, Q8NDW8, Q86X45, Q9P0N5, P48729, Q5JU67, Q92973, P61026, P59190, Q2TAC6, C9J069, Q9UQ07, Q9HBG6, P16234, Q9BYF1, Q9HAE3, Q13371, Q9Y283, Q9UJT1, Q5NUL3, Q9BYV8, Q92845, Q9Y2Y0, P22681, P30988, Q9NWB7, Q6ZQR2, Q96FT9, Q96M11, O60308, Q8TAM1, Q8TAM2, Q96AJ1, Q9BZG1, Q8IVF4, Q9Y2I9, O00295, O00294, Q96RK4, Q92834, Q9P2D7, Q9Y6A4,…	18804	233	20163	1.07227	0.00248517	6.06894e-05	5.8255e-05
GOTERM_CC_DIRECT	GO:0014069-postsynaptic density	263	1.28884	1.79824e-06	Q16623, O14672, Q15417, P62917, O75146, Q9H165, Q6ZSG2, Q9UEY8, Q70EL3, Q9BY67, P49815, Q9C0C4, Q8WXS5, Q96QK1, Q13002, Q8WXS3, P47756, O94910, O43566, O15530, Q9Y2X7, Q8IZP0, Q07343, P51114, P51116, P17677, Q17RY0, Q17R89, Q16643, P63215, Q9P1A6, Q9ULX5, Q8N2Q7, Q9HAU0, Q9UPP2, P32121, Q13936, P57103, Q9UQ16, O75363, Q01469, P61160, Q9UQB3, Q9NRI5, Q9UJU6, Q13387, O75914, P54764, Q14114, O75912,…	18804	264	20163	1.06821	0.00317783	7.57831e-05	7.27432e-05
GOTERM_CC_DIRECT	GO:0005667-transcription factor complex	228	1.11732	1.96052e-06	Q96HZ4, Q14686, Q12947, P15923, O43679, Q12946, P56915, Q9HBH7, Q9H161, P16220, Q8IUF8, P84022, Q02577, O00151, Q9ULW3, O15516, Q13485, Q9NPC8, Q7Z6R9, Q15788, Q15545, Q9H0D2, O43680, O00716, Q12837, Q7RTU7, P13631, Q04864, P0DPQ6, Q9UKV0, Q15796, O94916, Q6N069, P35638, P27695, P61968, Q15797, P12757, O00165, Q99594, Q12968, P12755, Q9NY61, O75360, P23769, O60422, P17096, Q15561, Q9UJU2, P03372,…	18804	228	20163	1.07227	0.00346412	8.07006e-05	7.74635e-05
GOTERM_CC_DIRECT	GO:0031410-cytoplasmic vesicle	318	1.55837	2.31169e-06	Q9H607, Q92738, Q9BYX2, P54851, Q5VYK3, Q8N5I2, Q9NRW1, Q16625, Q5VV43, Q8N4G2, Q674R7, Q96DR4, Q96CP6, P21802, P37288, Q9P0N8, Q9P0N9, Q9C0C7, Q9HBH0, Q92730, O14786, P09496, Q92974, P03950, Q9BY60, O15530, Q9H714, Q15669, Q9H2H0, Q96BM1, P52566, Q9Y2H2, O60333, Q9BZH6, Q9HBW9, P33908, O15524, Q16760, Q13137, Q5S007, O75923, Q9Y6Q2, Q9UBD6, Q8NEW0, P32121, P18065, Q9UQ16, Q9Y6Q5, Q5T0N5, P62491,…	18804	321	20163	1.06225	0.00408333	9.29928e-05	8.92626e-05
GOTERM_CC_DIRECT	GO:0043235-receptor complex	216	1.05851	4.34624e-06	Q8WWA0, Q6IMN6, P18084, P10912, Q03431, Q8TDU6, Q8TD46, P21802, P84022, Q14571, Q8NFJ5, O14786, Q14573, Q13241, P22455, Q15303, Q14213, P55157, Q9GZZ7, P16234, P16473, P16471, P46531, P48039, P56373, Q9UMZ3, P00533, Q13133, Q9NZH0, P78380, Q8N2Q7, P54753, Q13018, P32241, P54756, P37023, Q01344, Q96P66, Q9UJ42, Q14596, P05556, P54764, Q9HC73, Q14114, P54762, P54760, P26010, Q13705, Q04721, P20023,…	18804	216	20163	1.07227	0.00766334	0.000170952	0.000164095
GOTERM_CC_DIRECT	GO:0005694-chromosome	244	1.19573	5.97506e-06	Q5FWF5, Q14566, Q92979, Q14565, Q9H165, Q8NEY8, Q9BYG3, Q9H040, Q96IK1, Q6SPF0, Q5TDH0, Q14692, Q9H7B2, Q8N3U4, P07199, Q9UMY1, O15516, Q13123, Q9Y3Z3, P03950, Q9BYW2, Q9BQ67, Q9BXU0, Q9NQV7, Q8TF76, Q8NAP3, O60216, Q9NVP1, Q8NHM5, Q9HB65, P43268, Q15431, Q29RF7, O95696, Q15435, Q9BVP2, Q8WVM7, Q76FK4, Q9NQW5, Q9H147, Q04741, Q86X24, Q8IXJ6, Q8NDD1, Q9BX26, Q9BXS6, Q5VVC0, Q93009, Q96AZ1, Q15326,…	18804	245	20163	1.0679	0.0105202	0.00022991	0.000220688
GOTERM_CC_DIRECT	GO:0005874-microtubule	320	1.56817	9.56012e-06	Q14204, P25054, Q9BW30, O43670, Q14203, P36507, Q8NEY1, Q6ZT98, Q9Y266, Q9UPN3, Q9NS87, A0MZ66, Q9BVA0, Q9BVA1, P43034, Q9ULW0, Q6P597, Q9HC98, Q92974, Q8TF72, O75935, Q2TAC6, Q9BY60, O43566, Q13009, Q12959, Q5JST6, Q9ULG1, Q9P225, Q9UJC3, O60333, Q9NRH3, Q9Y283, Q9UJT1, Q9BSJ2, Q96SN8, Q9UJT0, P49368, A6NHL2, Q9BW19, P30622, Q12840, Q9BYV2, Q15555, Q3ZCM7, Q9BYV6, O43896, P68363, O75122, P57103,…	18804	324	20163	1.05903	0.0167791	0.00036003	0.000345588
GOTERM_CC_DIRECT	GO:0005743-mitochondrial inner membrane	434	2.12683	1.27551e-05	Q5H9E4, O75947, Q96TA2, O95674, Q9H845, P30405, Q69YU5, Q96IL0, Q8IXM3, Q8NCU8, Q8NE86, Q86XE3, P13073, Q9UJS0, Q567V2, Q96DA6, O14548, O95202, Q9Y276, P48047, P28331, Q9NRX2, Q9NQ50, Q9UI09, O14561, Q9Y399, O95563, Q99595, P39210, Q9H4K7, P10809, Q5S007, Q9H0C2, Q8NE62, Q9NRY6, Q9GZY4, P18859, O60783, Q96GE9, Q8N442, Q9Y291, P54886, Q9NVA1, Q9BQ48, Q9H936, P55851, P09912, Q9Y2Z9, P99999, Q9BYD6,…	18804	443	20163	1.05049	0.0223237	0.000470344	0.000451477
GOTERM_CC_DIRECT	GO:0005635-nuclear envelope	193	0.9458	1.98023e-05	Q14203, Q9BUP3, Q8IZQ1, Q96L12, Q9Y3I0, P35658, Q8IXM6, P11684, Q12829, Q5JU69, Q9BW27, O94901, P43034, Q16873, Q8N5Y8, P26378, Q8NEH6, Q9NRG9, Q8WUM0, Q14693, Q8NF91, P20292, P27361, Q8NE71, P49802, Q96EB6, A6NFY4, P36969, A8CG34, O00165, Q6ZMZ3, Q96P70, P42167, P42166, Q8NFH3, Q8NFH4, P24855, Q9NPE6, P40305, Q13023, Q92832, Q8NFH5, Q9NXE4, Q9HCX4, Q13268, Q9UI26, P09917, P62826, Q86T96, Q8TD16,…	18804	193	20163	1.07227	0.0344433	0.000715308	0.000686615
GOTERM_CC_DIRECT	GO:0005911-cell-cell junction	191	0.935999	2.25792e-05	O43155, Q15139, P36507, Q8TEW0, Q9Y6W5, P19174, P12814, P49023, Q16625, P13866, P11168, P0DP72, P15498, Q9NZW5, P62993, Q9UEY8, C0HLS1, Q92692, Q86VI3, Q15262, Q13480, Q9BY67, Q12792, P27986, Q14574, P22455, Q13368, O43561, P78536, P57739, Q13009, Q92729, Q12959, Q08554, Q6ISB3, Q96QZ7, P41240, Q86SJ6, O60330, Q13094, P61158, P05067, P05981, P05787, Q9Y446, P25391, Q9H307, P32926, Q6UWL6, P29350,…	18804	191	20163	1.07227	0.0391775	0.000799303	0.00076724
GOTERM_CC_DIRECT	GO:0005741-mitochondrial outer membrane	189	0.926198	2.57426e-05	O00264, O75385, Q9C0C7, Q9UKU0, Q15785, Q14693, Q9Y277, Q16635, Q96E29, P55957, Q96GF1, O15528, Q8N2A8, Q96RL7, Q92843, Q5S007, Q96PG8, Q9GZY8, O00165, P57103, O95573, Q969Z3, Q9NX47, Q86WA6, Q9NQG6, P40305, O75807, P06401, Q8WY22, P23763, Q53H12, P54764, Q9NRZ5, Q8NAN2, Q9NP58, Q8NCR3, P17302, Q709C8, O60313, Q6P1Q0, Q00005, Q9P2E3, P25713, P27338, P0CG47, Q12983, Q9Y228, Q8WXG1, Q16548, P32189,…	18804	189	20163	1.07227	0.0445425	0.000893419	0.000857582
GOTERM_CC_DIRECT	GO:0005802-trans-Golgi network	188	0.921298	2.74857e-05	Q15139, Q6ICB4, P57729, Q96DZ5, Q13637, Q7Z3E2, O14672, Q6ZVE7, Q9Y2G3, Q9NS84, Q674R7, Q9Y548, Q9BUX1, O60568, P13473, Q8N8F6, Q9Y4C5, Q9NQM4, A4D1B5, O76081, Q96T83, Q9BZQ4, Q9BWS9, P28838, O14662, Q96EC8, P61026, P09497, Q92614, Q71RS6, Q99527, P28799, P22059, Q9BTU6, Q9Y3R5, P57737, Q14457, Q9UNK0, Q9UHG2, O75379, Q9P1Q0, Q658Y4, Q9BT40, Q8IWJ2, P22748, Q9NYV7, Q4J6C6, Q9BZH6, Q8TCI5, O15126,…	18804	188	20163	1.07227	0.0474858	0.00093557	0.000898041
GOTERM_CC_DIRECT	GO:0031901-early endosome membrane	178	0.872292	5.2839e-05	Q8IZY2, C4AMC7, Q96L92, Q96DZ5, Q13636, P13747, Q6BDI9, Q7Z3U7, Q5VV43, Q9Y2G3, Q8IV08, Q96L93, Q8TC26, P61020, Q96PQ0, P04083, Q9UMY4, O94907, Q8TDD5, Q969T3, P32019, P30511, Q9BTU6, Q9Y3R5, Q6VEQ5, Q7Z6J4, Q08AM6, Q8IZP1, Q7Z3T8, Q86YV9, O43688, Q7Z614, Q9Y2H2, P01903, Q92562, P42857, Q9Y4D2, Q9HC07, Q8N4V1, P00533, O15400, Q8N697, P49768, Q15276, Q9Y5W8, A4D1P6, Q8TCQ1, O95219, O75886, P13569,…	18804	178	20163	1.07227	0.0892871	0.00176462	0.00169384
GOTERM_CC_DIRECT	GO:0031982-vesicle	168	0.823287	0.000101266	P57729, O95436, O43795, P13987, Q9H444, Q96DA2, P04083, Q8NFJ5, P62879, P07355, Q75V66, Q9HBX8, Q92974, P27105, Q13402, Q9UBC5, P55157, Q9UNK0, P04406, Q13409, O00159, Q06495, Q96FL8, P14174, O00160, Q9Y6H6, P21815, Q13492, O15400, Q8WXI7, P50395, Q12965, Q9UKN7, P62937, Q8NEW0, Q13938, Q96E17, P33176, Q96M98, P10451, P56539, O00443, Q9BZG1, P16442, P62491, Q99102, P23528, P29508, P63104, O14966,…	18804	168	20163	1.07227	0.164103	0.00325892	0.00312819
GOTERM_CC_DIRECT	GO:0005912-adherens junction	168	0.823287	0.000101266	Q9NYL9, P25054, Q13873, Q96TA1, O00548, Q8TEW0, O14672, Q15417, Q13634, P52799, Q8TEW8, Q96AC1, C0HLS1, P04083, O00151, Q6ZTQ4, Q92730, Q8WWI1, P61026, Q15262, P07355, Q9C0C2, Q8TF72, Q15942, C9J069, Q7Z6J6, Q9H159, O96013, Q8WVV4, O00161, Q96QZ7, Q96PX6, O60331, Q86UF1, P22223, P55285, P46531, Q8TCZ2, Q9Y446, Q12965, P55289, P55287, Q15438, P55286, Q15834, Q2M3G4, O00560, P13688, Q9H3Q1, Q9UDY2,…	18804	168	20163	1.07227	0.164103	0.00325892	0.00312819
GOTERM_CC_DIRECT	GO:0030054-cell junction	225	1.10262	0.000107988	Q9BYX2, P18084, Q8TEW0, Q16625, P15924, Q9NQU5, Q9UPN3, Q8TEW8, Q8NB16, Q9P219, Q8NE79, P49019, Q14574, Q8IU60, P09016, Q9BYW1, Q9NXC5, Q8TF71, Q8IZP0, Q12959, O75131, Q5IJ48, P52569, P16234, Q8TDC3, Q96QZ7, P16591, P22223, P55285, Q96SN8, P00533, Q9HB65, Q13813, Q9BYE9, Q6IBW4, Q7Z601, Q9BZG8, Q8TDS4, P57105, O95452, Q9H2W6, O75121, P16444, Q9NV06, Q9UQB3, Q8TED9, P43490, Q12857, Q9H254, Q9Y2J2,…	18804	227	20163	1.06282	0.17399	0.00341318	0.00327627
GOTERM_CC_DIRECT	GO:0036064-ciliary basal body	165	0.808586	0.000123008	Q9NXB0, Q86VQ0, O75665, Q7Z3E5, Q9H3S7, Q9UPN4, P48729, Q9P0N9, Q5JU67, Q495M9, A0A1B0GVM6, Q8NFJ9, Q6IQ55, A4QMS7, Q9BPU9, O75419, Q8IWZ6, Q9H5N1, Q9P1Y5, Q13526, Q9P0W8, Q5JST6, Q9P2S5, Q9HBG6, Q8NHV4, Q3V6T2, Q9BZH6, Q9Y4D1, Q8TCI5, Q15154, Q86YF9, Q96DY2, Q9BYV8, Q92845, Q9UNT1, Q13099, Q6ZTR7, Q08AD1, Q9BV73, Q8IXS2, Q9NWB7, Q8TC84, Q9NRY4, Q5T0N1, Q494V2, Q86SQ7, Q8TAM2, Q05397, Q9P2L0, Q9B…	18804	165	20163	1.07227	0.195664	0.00381973	0.00366651
GOTERM_CC_DIRECT	GO:1990904-ribonucleoprotein complex	162	0.793884	0.000149372	Q5T7N2, P23396, Q4G0J3, Q12789, Q9Y265, P67809, P52272, Q06787, P62081, Q8IXM3, P18124, Q07352, A8MWD9, Q9HC16, Q16630, P46940, O95319, P09651, Q9UK45, P62753, P45973, P26378, P0DJD4, Q00839, P05455, P38919, P51991, Q15029, Q14576, P55795, P13639, P04406, P46782, Q8IXT5, P46781, Q01085, P36578, Q6XE24, P19338, P22626, Q6PJT7, Q9P2K5, Q9BTD8, P62241, Q92841, P46777, Q9ULX6, Q5S007, Q9UKV8, Q15434,…	18804	162	20163	1.07227	0.23234	0.00455843	0.00437558
GOTERM_CC_DIRECT	GO:0030027-lamellipodium	190	0.931099	0.000168715	Q15811, P58418, P25054, C4AMC7, Q2M1Z3, Q14444, Q7Z6K5, Q9Y664, Q9Y6W5, P19174, P49023, P63172, Q9P212, O95398, A0MZ66, Q4VCS5, C0HLS1, O15357, O15511, Q9UH65, Q92574, Q9P2B4, P07237, P47756, P27487, Q7Z6J0, Q8WYL5, Q7Z6J4, Q9Y2X7, Q16513, O94875, Q9UI08, Q8IZP0, Q8N5H3, Q3V6T2, Q99755, Q9Y4D7, Q8WX93, Q9NX38, P16591, P61158, Q16643, P06396, O14713, P98174, P42336, Q8N6Q3, P50552, O15144, O15145,…	18804	191	20163	1.06666	0.258181	0.00506145	0.00485842
GOTERM_CC_DIRECT	GO:0010008-endosome membrane	242	1.18593	0.000177706	P04114, Q658P3, Q9H6Q3, Q14449, O43795, Q9UBB6, Q9P2R3, Q9NRW7, Q9Y4K3, O43318, Q9P0N8, Q7L0Q8, P79483, Q9UK41, Q99805, Q96QK1, P59190, P20036, P08962, Q86XT2, Q14457, Q13488, Q92609, Q08AM6, P15813, Q9HBG4, O60331, Q5NUL3, Q96RL7, P00533, Q6P3W7, Q9BRX9, Q9Y287, Q8IVW8, Q14108, P56817, Q9Y2I7, O60664, Q9BRG1, P27449, P22314, Q9H7P6, P05556, Q86XR7, Q9NR96, Q9NR97, Q9UKG1, O75351, Q9NZZ3, Q9UHA4,…	18804	245	20163	1.05914	0.269896	0.00524233	0.00503205
GOTERM_CC_DIRECT	GO:0045211-postsynaptic membrane	157	0.769382	0.000206307	Q14721, Q7Z2K8, P48058, O94985, O14672, O75787, B8ZZ34, Q06787, P48050, P17787, Q9UBS5, C0HLS1, Q99928, P30926, Q96CX2, Q16478, P07510, Q13002, Q9H4D0, Q9NSA2, Q12791, Q15822, Q15303, Q13003, Q7Z6J2, P47870, P48167, Q15825, Q12955, Q8NF91, O75899, Q9Y3R0, Q01484, Q9GZZ6, Q9Y5F0, Q8NFZ4, Q9HCI5, P47869, P42857, Q86VH4, P46939, Q9Y4D2, P08172, P08173, Q9UPX0, Q92686, P23435, Q13492, Q16643, P47900,…	18804	157	20163	1.07227	0.305943	0.00598628	0.00574616
GOTERM_CC_DIRECT	GO:0005769-early endosome	281	1.37705	0.000281772	P04114, Q9NPB9, C4AMC7, P36507, Q9BZZ2, Q5VYK3, O43795, Q5VV43, P13866, Q9Y2G3, Q9P2R3, O75382, P61020, Q9UMY4, Q9UK41, O14786, P20273, Q96QK1, Q8IVY1, Q8N4W6, Q14694, Q8TBP0, Q14699, A0JNW5, Q9H5N1, Q9UNK0, P27361, Q01484, P15812, Q8NCT1, O43688, Q6ZS81, Q9H0T7, Q9Y2H2, Q8IVG5, P42858, Q9H270, Q13492, Q8N4V1, Q567U6, O15400, Q9BW19, P10809, Q9BUN8, O75923, O95219, O75129, Q9H269, P56817, O75365,…	18804	286	20163	1.05353	0.392745	0.00804414	0.00772147
GOTERM_CC_DIRECT	GO:0030496-midbody	180	0.882094	0.000308692	Q15019, Q15018, O95835, Q9Y266, Q13635, P10114, Q9H444, P11166, Q9BVA0, Q01523, Q9P2J3, Q70EL3, Q96BM9, Q8IWB6, P28838, P46940, P07355, P20794, Q00839, O75935, Q15424, Q8WYL5, Q16512, Q13526, Q16513, O75410, O43325, Q53EZ4, O76064, Q6PGN9, Q96CF2, P55040, Q9Y2Y0, P42338, Q9Y3S2, Q9BVP2, Q9UN37, Q7Z7K6, Q9NQW6, O00562, Q8IYM1, Q96Q89, Q8IXJ6, Q9NR09, Q6PF05, P35241, Q8NDL9, Q9UQB9, Q14194, Q96FC9,…	18804	181	20163	1.06635	0.42101	0.00867279	0.00832489
GOTERM_CC_DIRECT	GO:0005814-centriole	150	0.735078	0.000323712	Q9NXB0, Q5SW79, C4AMC7, Q14203, Q5VT06, O95714, Q96MC4, O75665, Q7Z3E5, O95954, O94986, Q9UPN4, Q7Z591, Q66GS9, Q6IQ55, Q8TD31, Q6VEQ5, Q12798, Q96CW5, Q8NA72, Q53EZ4, Q9P2S5, Q8NHV4, O95684, Q3V6T2, Q8IYE0, P41002, P42858, Q2KHM9, Q9UJT2, Q15154, Q9UJT1, Q86YF9, Q9BYV8, Q9UNT1, Q13099, Q6ZTR7, Q96NL6, Q9BV73, O43379, P53384, O95613, Q96M11, Q96KV7, O60308, O00444, Q86SQ7, P11388, Q8TC05, Q9C099,…	18804	150	20163	1.07227	0.436204	0.00895266	0.00859354
GOTERM_CC_DIRECT	GO:0015630-microtubule cytoskeleton	177	0.867392	0.000369637	Q15019, P58418, Q8IUW5, Q14203, Q96MC5, Q8NEY1, O75665, P10636, Q5T7N3, Q9UPN4, Q9P0V9, P13984, A0MZ66, O00423, Q8NI77, Q9BVA0, Q96M29, P0DPH7, P0DPH8, Q9BVA1, O60285, P46940, Q9ULW0, P78396, P31689, P04406, Q8N4N8, Q9UHG0, Q9P0W8, Q8NF99, Q6PGN9, P67775, Q9BZH6, P11182, Q09FC8, Q9NRH3, Q96KN3, P16591, Q6P0Q8, Q92845, Q96BD8, P30622, Q15555, Q13813, O15265, Q7Z7K6, Q96FT9, P68363, P35236, P31273,…	18804	178	20163	1.06625	0.480235	0.0100655	0.00966174
GOTERM_CC_DIRECT	GO:0005770-late endosome	144	0.705675	0.000475514	P36507, Q9BZZ2, Q5VYK3, Q9H6Q3, P12931, Q8IZ07, P13473, K7EJ46, Q8TAF3, Q9BZQ4, Q9BWS9, Q9BRI3, Q96QK1, P28799, Q6VEQ5, Q13488, Q9UNK0, P27361, P15812, P42857, Q8N7C7, P42858, Q9H270, P0DPQ6, O15400, Q13496, Q9BUN8, Q99758, P07602, Q9Y2Q5, Q9Y5W7, P35638, O75923, Q9ULH0, O75129, Q9UN37, Q9H269, P56817, Q9Y328, Q9H267, Q8NBP7, Q9GZP9, P49754, Q7Z3C6, Q6Q788, P49638, Q14596, Q96JC1, P53675, P11717,…	18804	144	20163	1.07227	0.569092	0.0125621	0.0120582
GOTERM_CC_DIRECT	GO:0042101-T cell receptor complex	144	0.705675	0.000475514	A0A0A6YYK7, A0A075B706, A0A0A6YYK6, A0A0A6YYK4, A0A1B0GX95, A0A0A6YYK1, A0A589, Q6PIZ9, A0A0K0K1B3, A0A0A0MS02, A0A087X0K7, A0A0A0MS01, A0A0A0MS04, A0A0A0MS03, A0A0J9YXM7, A0A5A6, A0A075B6W5, A0A5A2, A0JD32, A0A0A0MS06, A0A0A0MS05, A0JD36, A0A0A6YYJ7, A0JD37, A0A075B6N4, A0A075B6N2, A0A0K0K1C0, A0A075B6N3, A0A578, A0A087X0M5, A0A0K0K1C4, A0A577, A0A576, P20963, A0A584, A0A075B6V5, A0A0A6YYC5, P0D…	18804	144	20163	1.07227	0.569092	0.0125621	0.0120582
GOTERM_CC_DIRECT	GO:0012505-endomembrane system	136	0.666471	0.000792069	O15482, O96005, P57729, Q969L2, Q9NSY0, Q13637, Q13636, Q16623, Q8TEW0, Q9NRW1, O00264, Q9H6Y7, Q96MT1, Q8TEW8, O95398, P61020, P42345, Q9H0U4, P61266, Q9P2J5, Q6NZY7, O14662, O75829, Q86WR0, Q9UBK7, Q92604, Q9UNK0, Q969K3, O94876, Q9H9V4, Q9H0T7, Q8WTR4, O15400, Q9UNT1, Q6UW63, Q9GZQ8, Q9BZ72, Q15437, Q9BZ71, Q8TD20, Q8IWY9, Q96IZ2, Q9BQ51, Q12846, Q9H3Q1, Q9UHY1, Q8WU20, Q8IXB3, Q5JT25, Q8NFP9,…	18804	136	20163	1.07227	0.754023	0.0206171	0.0197901
GOTERM_CC_DIRECT	GO:0030018-Z disc	132	0.646869	0.0010211	Q08043, Q15413, Q92736, P22460, P12814, O95393, O75147, P35498, P11166, O00151, P49810, Q9NPC6, Q96Q27, Q14331, Q16637, P56524, Q13643, Q15149, A4UGR9, Q12955, P32418, O94875, P08727, Q01484, Q9HDC5, Q07343, P19105, Q8TDC0, O14958, P68106, P21817, Q8WX93, P15382, O14950, Q9Y281, P49768, P05787, Q9BYV2, Q16527, Q15831, P30626, O75369, Q13936, P56539, Q86YM7, Q14192, Q6P050, Q8NBH2, Q86TC9, Q8WZ42,…	18804	132	20163	1.07227	0.836062	0.0254556	0.0244345
GOTERM_CC_DIRECT	GO:0055037-recycling endosome	132	0.646869	0.0010211	Q15811, Q9NPB9, C4AMC7, Q6ICB4, Q6BDI9, P10114, Q9Y2G3, O75385, Q96T83, P61026, O94868, P20273, Q8IVY1, P59190, Q99527, Q6VEQ5, O95047, Q9UNK0, Q6WKZ4, P35125, Q01484, Q9UKE5, Q9H0T7, P57735, Q9Y2H2, Q92562, Q17R89, O15400, P05067, Q8NEG7, P45844, Q15276, Q15836, P13569, Q9H269, P56817, Q96CV9, Q9Y2I1, Q9H267, Q5VIR6, Q9Y3C5, P62491, Q9UJ41, Q7Z3C6, Q92673, O14966, P01375, P05556, Q15049, P62826,…	18804	132	20163	1.07227	0.836062	0.0254556	0.0244345
GOTERM_CC_DIRECT	GO:0098793-presynapse	132	0.646869	0.0010211	Q15811, Q86UW7, P48454, O15244, Q9NRW1, Q06787, P11166, Q08289, P22736, C0HLS1, Q6XYQ8, Q8N0W4, Q99808, Q96QK1, P21246, Q9HC10, O95721, Q9Y5N1, Q8WUD1, Q9UPW8, Q9P2S2, Q8NFZ3, Q9UKE5, P51114, P51116, Q8TEV9, Q9H3Z4, O00161, O60331, Q96CW1, O15245, Q14184, Q8N2Q7, Q15833, O15020, Q2LD37, Q9UQ16, Q9UPP5, Q9ULP9, Q7RTT9, O00291, Q7Z570, Q9Y6A2, Q00535, Q2Y0W8, P62136, P35080, Q9UH03, O60260, P22676,…	18804	132	20163	1.07227	0.836062	0.0254556	0.0244345
GOTERM_CC_DIRECT	GO:0005764-lysosome	294	1.44075	0.00122899	P07988, Q5VZM2, P20718, O75140, Q9NUM4, Q9BWS9, P49815, P08842, Q96QK1, Q9NQE7, P28799, Q13488, P25189, Q8N8N0, Q12955, O75379, P15813, Q01484, O60218, Q9H270, P15382, O15400, Q8NCC3, P07602, Q5S007, Q8TCQ1, Q14108, Q96PG8, Q9H269, Q96NT0, P56817, P17405, Q9NX40, Q9H267, P14136, P30740, Q8NBP7, Q9BZG2, P20933, Q8N682, Q9NQG7, Q14596, Q8TDB6, P00441, Q9HAT2, Q9BXS4, P07858, Q9NR96, Q14916, Q9NQX7,…	18804	301	20163	1.04734	0.88658	0.0299376	0.0287367
GOTERM_CC_DIRECT	GO:0030659-cytoplasmic vesicle membrane	129	0.632167	0.00123472	Q86UW7, Q15413, Q8TDU5, Q92736, Q14728, Q96L94, P54219, P48050, Q96DA2, Q7L804, Q92572, Q9BZQ4, Q8NFJ5, Q14571, P61026, Q14573, Q14330, Q99527, Q9UIQ6, Q6ZMU5, Q13520, P47870, Q08AE8, O00159, Q9H310, P47869, Q8NBQ7, O60333, P21817, P42858, P38484, Q9P2K9, Q6UXY1, O94759, Q9NZH0, Q15036, P49407, Q99758, P30622, O75923, P56377, Q9ULP9, Q9Y6Q5, Q9Y328, P62491, Q8WV41, Q9BVG8, Q8IXB3, Q13261, Q9Y5X1,…	18804	129	20163	1.07227	0.887724	0.0299376	0.0287367
GOTERM_CC_DIRECT	GO:0005815-microtubule organizing center	155	0.759581	0.00136238	O95835, Q9Y265, P04637, O94986, P62081, Q8NI77, O60447, O60566, Q96AC6, P61266, Q96IK1, Q8WUM4, Q96KG9, P43034, A6NK89, Q9H5N1, Q9UFC0, Q96CW5, Q9UHG0, O75410, P53814, Q9P2S5, Q8N3D4, Q5JR98, Q96T76, Q96RT7, O60610, Q7Z460, Q99996, Q6IN85, Q5T890, Q02962, P05062, Q2TAL5, Q9BSJ2, Q96SN8, Q9Y2Y0, Q96RT8, Q9BW19, Q5TBA9, Q5T1H1, Q9Y448, Q9BV73, Q13015, Q15555, Q6NZ67, O95613, O75122, Q9NS23, Q9BXC9,…	18804	156	20163	1.0654	0.910458	0.0325866	0.0312795
GOTERM_CC_DIRECT	GO:0000922-spindle pole	127	0.622366	0.00140105	Q15018, Q14203, O95835, O60729, Q9BVA0, Q9Y6G9, Q9Y3A5, Q8NEP3, Q96IK1, A6NK89, Q9ULW0, Q13123, Q00839, Q9NRG9, Q9HC98, Q9UBK9, P07911, O43566, Q6P4I2, Q12834, Q12798, Q96CW5, Q8NHV4, O60216, Q6PGN9, Q96RT7, P67775, Q9BSJ2, Q96SN8, Q96RT8, Q15311, Q14980, Q5TBA9, Q9Y448, Q13257, O43379, Q9UN37, O60308, O00444, Q9NS23, P52732, P13693, P62491, Q9NR09, Q99741, Q96FC9, Q9H4B4, Q9Y6A5, Q96GE4, Q1MSJ5,…	18804	127	20163	1.07227	0.91639	0.0330647	0.0317384
GOTERM_CC_DIRECT	GO:1904813-ficolin-1-rich granule lumen	124	0.607664	0.00169279	Q9BU76, Q13510, P07900, P52790, P20839, P63172, P36871, P04080, O15511, Q14974, Q9Y315, P13639, Q86VP6, P12268, P68104, P14174, P06396, P09668, P02794, O00602, Q16769, P04217, P13727, P62937, P35998, P14780, O14727, P61160, Q7Z6Z7, P68871, Q9H0B8, Q9UJU6, P25787, Q16539, P07339, P53396, P09917, P07858, O75874, Q9P000, Q9UNM6, O00571, P68402, P01009, P04075, Q14764, Q14004, P0DMV8, P06737, P0DMV9,…	18804	124	20163	1.07227	0.950152	0.0394242	0.0378428
GOTERM_CC_DIRECT	GO:0072686-mitotic spindle	118	0.578261	0.00246739	Q5SW79, Q14203, P23396, O95834, Q9Y266, O60729, Q6PIZ9, Q96LZ7, O00423, P63167, Q96AC6, P11171, Q9ULW0, P20794, Q00839, Q9NRG9, Q8N4N8, Q8NAX2, Q9UHG0, Q5JST6, O75376, Q9P2S5, Q8ND56, O00311, Q06495, O60610, Q7Z460, P12270, P55040, Q96BD8, Q14980, Q14188, Q9BW19, Q969S2, O75528, Q9Y448, Q13257, O43379, P35236, O75122, P52732, Q8IXJ6, Q99741, Q9NPE2, Q92830, Q8NDL9, O15379, Q9BXS6, Q9Y6A5, P25025,…	18804	118	20163	1.07227	0.987382	0.0567178	0.0544427
GOTERM_CC_DIRECT	GO:0000781-chromosome, telomeric region	169	0.828188	0.00252527	Q14566, Q14565, Q6P1J9, Q96QC0, P15927, O75943, Q86V81, P33992, P33993, P33991, O95271, P51587, Q96FV9, Q9UBB9, Q9NX24, P25205, P07992, P45973, P05455, O96017, P30876, Q13769, Q9UFC0, P62805, O75771, Q9NZ71, O76064, P16104, Q96S55, P18887, P22626, Q5UIP0, Q2NKJ3, Q15554, O94761, P27694, P27695, P83916, Q9UBD5, Q9H668, Q13416, Q13415, Q13535, O75367, Q6UXN9, P29590, Q3KP22, Q8WXI9, P49917, Q8IXJ6,…	18804	171	20163	1.05973	0.988614	0.0573041	0.0550055
GOTERM_CC_DIRECT	GO:0009897-external side of plasma membrane	431	2.11212	0.00265971	P10912, O60449, P0CG04, Q2HXU8, P17787, A0A0A0MS02, A0A0A0MS01, P21926, P16581, Q07108, P07996, P30511, B9A064, Q9GZZ7, P16109, Q08431, Q9HBG7, P16234, P15144, A0A0A0MS15, A0A0A0MS14, P16471, Q9UIR0, Q6UQ28, Q8N2Q7, P46094, Q9UHP7, Q92956, P06756, P04216, P32927, Q9BQ51, P46092, P54756, Q9ULY5, P49238, P25025, Q4G0T1, P05556, P07858, P48023, Q07325, Q9NR97, Q07444, A0A0G2JMI3, Q9HBE5, P20701, P17…	18804	446	20163	1.03621	0.991031	0.059591	0.0572006
GOTERM_CC_DIRECT	GO:0005819-spindle	143	0.700774	0.00273614	Q15019, O43670, Q14203, P23396, Q5VT06, O95834, Q9Y266, P63172, Q9NS87, Q96L93, Q9BVA0, O60447, P48729, O60566, P61266, Q96BM9, Q9BTE7, Q96JM3, Q9BW27, Q9BVQ7, P43034, P09496, Q9ULW0, Q92974, Q8NB90, O75935, O43566, A9QM74, Q12834, Q8N4N8, Q96CW5, P33981, Q9ULG1, Q8TF76, Q96T76, Q93096, Q6PGN9, O76070, Q9P2K6, Q9NRH3, Q9Y283, Q9UI95, Q9Y2Y0, Q14980, P83916, Q6NZ67, Q8IYM1, Q3KQU3, Q7L5Y9, Q8NFY9,…	18804	144	20163	1.06483	0.992169	0.0597897	0.0573913
GOTERM_CC_DIRECT	GO:0072562-blood microparticle	143	0.700774	0.00273614	P01880, O14791, Q9BY76, P11166, P0CG04, Q6B0I6, P0C0L5, P0C0L4, P62195, Q13360, P01877, P01876, P01599, Q4V328, P07477, P80748, P01597, P01871, P04003, P07357, P27105, P04004, P01594, P01593, P08603, P01591, P02042, Q8NAP3, P07360, P01624, P02679, P06276, P06396, Q9NZP8, P01861, P02675, P06310, P01860, P08697, P06312, P01780, P00450, P04217, Q08380, Q14624, O00560, P19823, P19827, P02748, P68871,…	18804	144	20163	1.06483	0.992169	0.0597897	0.0573913
GOTERM_CC_DIRECT	GO:0005930-axoneme	116	0.56846	0.00279623	Q15019, Q86VQ0, Q8TBY9, Q8IYW2, Q9GZS0, Q3SXY8, O75386, Q8NEY3, P13861, Q6ZNE5, Q9C0C7, Q8NEP3, Q96MC2, Q8NFJ9, P20794, Q8NEH6, Q8IWZ6, Q2TAC6, Q9P1Y5, O95447, Q9UHG0, Q9P0W8, Q86UN6, O43602, Q5JST6, P10644, O95166, Q9P225, P59910, Q5JR98, Q6TDU7, Q96KN7, Q8NDM7, Q9BZH6, Q92845, Q9C0B2, Q9GZQ8, Q96MA6, Q9H0K4, Q8IXS2, Q9NWB7, Q5T0N1, Q8NHU2, Q9P2L0, Q8IVF4, Q96N23, Q9P2D7, Q8TDR0, A6PVC2, Q9UFE4,…	18804	116	20163	1.07227	0.992961	0.0603577	0.0579365
GOTERM_CC_DIRECT	GO:0034774-secretory granule lumen	115	0.56356	0.00297646	Q9BU76, P09769, P07900, Q9BRR9, P52790, Q92619, P20839, P63172, Q01523, P04080, O15511, P06702, Q9Y315, P13639, Q86VP6, P12268, P68104, P14174, P06396, P09668, P01189, O00602, P50395, P04217, P62937, P35998, P30740, Q9UBU3, O14727, Q7Z6Z7, Q9H0B8, Q9UJU6, P25787, P01011, Q16539, P80511, P09917, P29120, O75874, Q9P000, Q9UNM6, O00571, P11678, Q7L576, P68402, P19838, Q99574, P31949, P04075, Q9ULZ3,…	18804	115	20163	1.07227	0.994888	0.0634739	0.0609278
GOTERM_CC_DIRECT	GO:0043197-dendritic spine	165	0.808586	0.00313411	Q15811, Q14689, P48058, P10636, O14672, P18085, Q15417, P12814, Q13239, O75146, Q06787, O75781, Q99767, P22459, Q70EL3, Q96PQ0, Q9UBS5, P46821, P25685, Q9NSA2, O96018, O43166, O43566, Q13009, P32418, Q16515, Q07343, P51114, P51116, P31323, P46934, O60299, Q17RY0, P23677, P56373, Q17R89, P05067, P49407, O14559, Q8N2Q7, Q9UPX8, Q9Y566, Q9HBW1, P30989, P29475, P14416, P32121, P57103, Q12846, Q9UQ16,…	18804	167	20163	1.05943	0.996136	0.0660401	0.0633911
GOTERM_CC_DIRECT	GO:0001650-fibrillar center	140	0.686073	0.00325139	Q9GZS1, Q12824, Q9NQU5, Q96PZ2, Q7Z591, Q5XKR4, O60287, Q13085, O60285, Q9UM82, Q9Y2X3, O00712, Q9BY66, Q14978, Q6ZUU3, Q9Y5N6, P55317, P19622, Q9Y6P5, O75381, Q96GN5, Q09FC8, Q9C0J8, P08579, Q96EB6, Q16881, Q8N9W6, P48552, Q9H668, O00567, P11387, Q9UHH9, Q8TED0, Q86UE4, Q92551, Q9UDY8, O60264, Q96FC9, Q15327, O95863, O43660, O43148, Q13428, Q15329, Q96B26, Q9H410, Q6ZVD7, Q99612, O60832, P68402,…	18804	141	20163	1.06467	0.996863	0.0669182	0.0642339
GOTERM_CC_DIRECT	GO:0000776-kinetochore	140	0.686073	0.00325139	Q15019, P25054, Q9NVF7, Q8IWS0, O43670, Q14203, Q9H444, Q8NI77, P48729, Q9HAF1, P63167, O60566, Q9Y6G9, Q96JM3, Q9BW27, P49810, Q8NCD3, Q8IWB6, P43034, A0A087WXM9, Q9BTE1, P45973, Q00839, Q8WUM0, O43683, O75935, Q96DY7, Q9BU64, Q9UFC0, Q8N4N8, O43684, P33981, Q9H3R5, Q8NG31, O00399, Q9H7Z6, Q7Z460, Q96CF2, P12270, Q8N2Z9, Q6P1K2, Q96BD8, P49768, P30622, Q9Y448, Q13257, Q9BS16, Q96BT3, Q7Z7K6, P57…	18804	141	20163	1.06467	0.996863	0.0669182	0.0642339
GOTERM_CC_DIRECT	GO:0090575-RNA polymerase II transcription factor complex	113	0.553759	0.00337187	O96004, Q14209, P15408, P13349, P15407, P15923, Q01094, Q6XD76, P17676, P52952, P42224, P16220, P17275, P50539, Q99929, P25208, Q16236, Q13485, P42226, Q15788, Q16633, O00716, P48443, Q9H2X6, Q99081, Q7RTU5, Q9H2P0, Q14186, Q16520, Q9BYV9, P0DPQ6, Q13133, Q14188, O15525, P01100, Q16649, P35638, P61968, Q9ULX9, Q9BW11, P19793, O00287, P50553, P23409, P17096, P40424, Q13263, P23246, Q16254, A0AVK6,…	18804	113	20163	1.07227	0.997467	0.0678205	0.0651001
GOTERM_CC_DIRECT	GO:0005681-spliceosomal complex	113	0.553759	0.00337187	Q9BZZ5, O43395, O75940, P52272, Q96E39, O95391, P14678, Q01130, Q9UBB9, Q9NZ63, P63162, Q8WWY3, P09012, P09651, Q15382, P62995, O94906, Q9H2H8, P07910, Q15029, P54105, O75934, Q8IWZ8, Q01081, Q9Y312, O75533, Q15428, Q15427, O43447, Q96I25, Q7L7V1, P19338, P22626, Q9NW13, Q99633, Q8WXA9, Q9Y6Y0, P09661, O43172, P08579, Q9BRX9, O75643, Q02040, O60306, Q9Y3C6, A6NDE4, Q96NC0, P83876, P31942, Q12972,…	18804	113	20163	1.07227	0.997467	0.0678205	0.0651001
GOTERM_CC_DIRECT	GO:0016363-nuclear matrix	112	0.548858	0.0035885	Q9H7S9, Q7RTV0, Q9Y265, P52272, P04637, Q9UPN6, Q9H165, Q96FV9, P17676, Q96IK5, Q96T88, Q8N3U4, Q00839, Q9UPW6, Q9Y6X9, O14682, P10242, Q9H7Z6, O60216, P22626, P60900, O43294, O15527, Q9Y281, Q14980, Q9ULX6, P05787, Q14469, Q6X4W1, O15265, Q8WVM7, O75400, P29590, Q7L5Y9, Q99623, P23528, Q05823, Q2VIQ3, O95619, P61962, Q6ZW49, P23246, Q9BSI4, Q9UIS9, P09917, Q13427, Q9GZX5, Q5BKZ1, Q9Y696, O43823,…	18804	112	20163	1.07227	0.998276	0.0705739	0.067743
GOTERM_CC_DIRECT	GO:0098794-postsynapse	112	0.548858	0.0035885	Q14444, P62917, Q06787, Q9UBB6, O00144, P62195, Q99928, Q99808, Q6MZT1, P48169, P21246, Q16352, Q9UL63, O15130, Q92847, Q9Y2X7, P32418, Q06413, Q9H1V8, Q8TEV9, P47869, Q96RT1, P56373, Q96CW1, Q8N2Q7, Q5S007, Q9UBL9, F7VJQ1, P57103, Q12846, Q9ULP9, Q9NQ66, Q15717, Q8IUM7, Q9UBU3, Q93086, O00291, Q7Z570, Q9Y6A2, P02747, P02746, P02745, Q15042, P35080, Q92558, P42566, Q9UPY6, Q13542, P21917, O43149,…	18804	112	20163	1.07227	0.998276	0.0705739	0.067743
GOTERM_CC_DIRECT	GO:0005938-cell cortex	162	0.793884	0.0036817	Q15019, Q13753, Q5VZ46, Q15139, Q14204, P53365, Q14203, Q9UPV9, Q8TEW0, Q13515, A6NGQ2, P49023, O75146, P81274, Q8TEW8, Q9Y4K3, P21802, Q9UEY8, Q96AC1, Q9BYG5, P11171, Q96RU3, Q9BYG4, Q9HBH0, Q14571, P49810, Q92730, P43034, Q92574, P07355, Q1MX18, Q96PI1, Q9UL63, Q13402, Q9UP65, Q86YV0, Q8NAX2, Q15669, Q08AE8, P19338, P46934, P84095, Q7Z460, P21817, P16591, O94915, O14950, P02675, Q14980, P49768,…	18804	164	20163	1.0592	0.998539	0.071611	0.0687385
GOTERM_CC_DIRECT	GO:0000151-ubiquitin ligase complex	111	0.543958	0.0038188	Q96FV3, Q8N2K1, Q9UKT7, Q9UKT6, Q8IYW5, O00308, O75426, Q8WXK4, O95155, Q96HR3, Q9H0M0, Q9Y3I1, O75150, Q9BTE7, Q9UBS8, Q8WWI1, Q9BSK4, Q96Q27, Q96GG9, Q9UL63, Q969K4, Q6VN20, Q9Y2X8, Q13404, Q8TCJ0, Q5VTR2, Q86VP6, Q6PH85, O76064, P46934, Q7Z6J8, Q92564, Q6ZT12, Q96S59, Q9HAU4, Q9UKV5, Q9BTT4, Q9UJT9, Q6Q0C0, Q7L5Y9, Q7Z569, Q9Y3C5, Q9BYM8, Q9Y2Z0, Q9Y3C7, Q6ZMZ0, Q3C1V9, Q86XK2, Q9BUE0, O60260,…	18804	111	20163	1.07227	0.998855	0.0734704	0.0705233
GOTERM_CC_DIRECT	GO:0005777-peroxisome	110	0.539057	0.0040636	A3KMH1, P28288, O00429, Q96HA9, Q03426, Q99489, Q9NTK1, O60683, Q9BQG2, P43155, Q2QL34, Q92968, Q6YN16, O15254, P53816, P50542, O96011, Q709F0, O75381, P39210, O14832, O14678, P47989, Q13011, P35914, Q9Y2Q3, Q9GZY8, O43933, Q08426, O75521, Q96CN7, P51648, Q9Y6I8, Q969Z3, P20138, P09110, Q86WA8, Q9BY49, P00441, P29401, O75874, Q9BXS1, P0C024, Q9UJM8, P51659, Q8NFP0, P35228, Q9Y3D6, Q9UKG9, P08670,…	18804	110	20163	1.07227	0.999259	0.0773395	0.0742372
GOTERM_CC_DIRECT	GO:0008021-synaptic vesicle	134	0.65667	0.00458055	Q15019, Q16623, O14672, Q9NRW7, P50897, Q12829, Q99767, P20711, P61266, Q9UBS5, Q9NPC2, O95716, P61026, P61421, P49418, P59190, P23560, Q9C026, O75379, Q07343, Q9H1V8, Q8TBG9, Q8TDC3, O60333, Q96AJ9, Q9Y6H5, Q5T5C0, Q8N4V2, Q13492, P0C0E4, O15400, Q9UI14, P05067, P49768, Q9ULX5, Q9Y6Q2, Q9GZY8, Q96E17, O95295, P56817, Q12846, Q9UPP5, Q9NY64, Q9Y4E6, Q00536, Q7L1I2, Q8TDJ6, Q9NRI5, P01138, Q9Y296,…	18804	135	20163	1.06433	0.999704	0.0862508	0.082791
GOTERM_CC_DIRECT	GO:0005882-intermediate filament	133	0.651769	0.00484829	O43790, P78386, Q13515, O95678, P15924, Q3LHN2, Q8N1A0, Q3LHN0, Q3LHN1, Q9UPN3, A0A286YFB4, P15531, Q3LI81, Q3MIV0, P07196, P01911, P07197, A0A286YEX9, Q6A163, Q8NEH6, Q16352, Q6A162, P48681, Q15149, P35527, P08729, P08727, Q3LI67, Q3LI68, Q3LI72, Q3LI73, Q3LI70, Q3LI76, Q7Z4W3, Q3LI77, A0A286YEY9, P0DSO2, P05787, P30622, P08779, A8MZ36, Q6PEX3, Q3SY46, Q9H307, Q86Y46, Q03252, P14136, P20930, Q9N…	18804	134	20163	1.06427	0.999816	0.090237	0.0866173
GOTERM_CC_DIRECT	GO:0034451-centriolar satellite	107	0.524356	0.00489421	O75665, Q9UPN4, Q6PIZ9, Q04759, Q9BZI7, Q70YC4, Q70YC5, Q9HC98, Q96MB7, Q9UHG0, Q53G59, Q6DT37, Q9UIA0, Q96PY6, Q53EZ4, O60733, Q8IYE1, Q2KHM9, Q02962, P05062, Q15154, Q86YF9, O14713, Q15398, Q9Y448, O75923, O43379, O75800, O94886, O95613, Q96FT9, Q719H9, P33176, Q86SQ7, Q02833, Q00013, P62491, Q6UVJ0, Q96RK4, Q9BZ67, Q9Y6A5, O15018, P36957, Q76N32, Q9Y6R9, Q71F23, Q9BUL9, Q4AC94, Q9C0H6, Q96NB1,…	18804	107	20163	1.07227	0.999831	0.090237	0.0866173
GOTERM_CC_DIRECT	GO:0016605-PML body	106	0.519455	0.00520648	O96006, O75427, P15927, Q9UKL3, P04637, Q8IZQ1, Q86Z02, O95551, Q9HBH9, P42345, P63165, P45973, Q9UBK2, O96017, Q5VWP3, O43566, Q9H2X6, Q02447, P33076, P61956, P60228, O43293, Q9UER7, Q9ULX6, Q96EB6, Q13137, O00327, O75925, P27694, P12757, Q13535, P54198, Q9H422, P29590, P12755, P13056, Q9Y4E5, Q96AZ6, Q92794, O75928, Q93009, P06400, P55854, Q9NRA8, O75113, G2XKQ0, Q9H254, P78317, P60484, Q86TB9,…	18804	106	20163	1.07227	0.999903	0.0940354	0.0902634
GOTERM_CC_DIRECT	GO:0001669-acrosomal vesicle	106	0.519455	0.00520648	Q96KX0, Q6SA08, Q16623, P56199, Q8TC29, Q9UPN4, O75145, Q8TDM5, Q86WS5, Q7Z745, B4DZS4, P20155, Q9BXU1, O15496, Q8TC94, Q9UMQ6, Q96KW9, Q9Y2H6, Q8NG31, Q5JR98, Q08397, A6NMN3, Q6UW60, P46531, Q17RY6, C9J3V5, P30988, P12757, P49761, P14416, O95295, Q9Y6A1, Q7L1I2, Q9H4B8, Q7LC44, Q502X0, P78310, O43820, Q8NA54, Q9BS86, Q9Y615, Q96A05, Q6UW49, Q6UWM5, Q9HBM0, Q8IXA5, Q96PF2, O60271, Q6ZU15, Q6UWB4,…	18804	106	20163	1.07227	0.999903	0.0940354	0.0902634
GOTERM_CC_DIRECT	GO:0005796-Golgi lumen	104	0.509654	0.00589077	Q13356, O14792, Q96DR8, P00709, Q01523, Q01524, O60844, P04085, P98160, Q685J3, Q7Z5P9, P07911, Q96GW7, Q9H3R2, P51512, P16112, P21810, P01229, P08294, P05067, Q8WXI7, Q9HC84, Q9UKN1, O15263, O75487, P51888, P51884, P31431, Q99102, Q99983, P01138, P01137, P20774, Q92824, P29122, P50281, Q14118, P04628, P08709, P13611, P56706, P56705, P51654, P56704, P56703, P41221, Q6UVK1, P04070, P24347, P01127,…	18804	104	20163	1.07227	0.999971	0.104267	0.100084
GOTERM_CC_DIRECT	GO:0042383-sarcolemma	104	0.509654	0.00589077	Q14721, Q15413, Q92736, O43556, P11166, Q08289, Q6ZMT1, O76083, Q8NE79, P04083, P07355, P22732, Q9Y2P4, Q15149, Q13884, Q6ZMU5, Q5VWP3, Q12955, P32418, P10767, P08727, P51636, Q12959, Q01484, P35523, P21810, P21817, P46939, P35372, P49768, P05787, O75923, P29475, P57103, Q03135, P12111, P56539, O00168, Q99469, Q8IVF2, Q9UBM1, Q9HBV1, Q13424, Q9NXE4, P05556, Q15842, Q14118, P11279, P19320, P17661,…	18804	104	20163	1.07227	0.999971	0.104267	0.100084
GOTERM_CC_DIRECT	GO:0042470-melanosome	103	0.504754	0.00626523	Q7KZF4, P07900, P57729, Q13637, P14679, P11166, O95670, P61020, P40967, Q8WUM4, Q71RS6, P07355, P07237, P08962, P27105, Q13402, P23284, Q14697, Q9H0T7, Q9H3Z4, P09543, P06396, Q14344, O00560, P55209, Q9NRQ2, Q9HCH5, P30101, P23526, Q15286, P49755, Q9NQG7, P63104, Q8N565, P62258, O14966, P35749, P05556, P07339, Q16655, P62826, P31946, O43147, P50281, P07858, P11279, P36955, P51810, P43007, Q8NFW9,…	18804	103	20163	1.07227	0.999985	0.109797	0.105392
GOTERM_CC_DIRECT	GO:0030176-integral component of endoplasmic reticulum membrane	128	0.627266	0.00643171	Q96A33, Q9NXB9, Q86TM6, Q9BVA6, Q92611, Q12797, Q9Y679, Q9GZR5, Q9UM00, Q9Y2P5, Q9H1N7, P57057, Q6NTF9, Q5UCC4, Q86YN1, Q9BV81, O60337, A5D6W6, Q86XL3, Q9NUN7, Q8N4V1, Q9Y284, P78383, Q8NBI6, Q8NCC5, Q9BSJ8, Q6Y1H2, Q969S0, P28845, Q9UKV5, Q9BUN8, Q15035, Q9HD20, Q9Y282, Q5H8A4, Q8TB61, Q8N609, Q8NHU3, A1L3X0, O76062, Q9NZ01, Q5T4F4, Q9Y6A9, Q9GZP9, Q15041, Q9BQE4, Q9UBM7, Q8TED4, Q9H3H5, P61619,…	18804	129	20163	1.06396	0.999989	0.111609	0.107132
GOTERM_CC_DIRECT	GO:0042995-cell projection	173	0.84779	0.00667181	Q15811, P78423, Q08043, Q5VT06, O15123, O94985, P19174, P12814, Q06787, P11169, Q9UPN3, O60603, Q05209, Q7L0Q8, Q7L804, Q86VI4, Q9HBH0, Q96KG7, Q92730, Q96CX2, O94868, Q14451, Q9HC10, Q9BRQ4, Q9H5N1, O15530, Q15669, O43602, Q01082, Q8NFZ4, Q86UN2, O95684, P59998, Q9H1V8, O00555, P84095, Q8IYE1, P46939, Q96QZ7, Q8NDM7, Q5T9C9, P16591, P61158, P16070, Q6ZTR7, O15020, Q9BZ71, P50552, Q13813, O15144,…	18804	176	20163	1.05399	0.999993	0.114651	0.110052
GOTERM_CC_DIRECT	GO:0030667-secretory granule membrane	101	0.494952	0.00708542	Q86SS6, O15240, Q13636, Q96D96, P11169, O75022, O60603, P61020, Q9Y6G9, Q9HBH0, Q14571, P46940, P61026, Q14573, Q9ULW5, Q0VAF6, Q13488, Q7L591, P48960, O75015, P22748, P84095, P15144, O60610, P16870, P08174, P08571, P08575, P16070, P55160, Q8N6Q3, P35237, Q8TAD4, P51809, Q01469, A6NHM9, P16284, P17927, P49755, P21462, P25025, Q9Y336, P11717, Q86XR7, Q5JV73, Q9UNE2, Q6ZMB5, P20702, P17931, P14151,…	18804	101	20163	1.07227	0.999997	0.118313	0.113567
GOTERM_CC_DIRECT	GO:0032588-trans-Golgi network membrane	101	0.494952	0.00708542	P53367, P34969, Q92738, P53365, Q96DZ5, Q13636, O43795, O14828, P01911, P79483, O14662, Q9BXU9, P09496, Q71RS6, P20036, Q9HBX8, O75379, Q9P1Q0, P01909, P01906, P01903, P42857, Q9HC07, Q96AJ9, O15126, O15127, Q9H9E3, P05067, Q8TCQ1, Q15836, P56377, Q14746, Q9Y6Q5, Q9Y328, Q5VIR6, Q9BXS5, P61966, Q9UP83, P11717, O95467, O94812, Q8N2H4, Q6ULP2, Q96N21, O75110, O75473, Q5SYC1, Q9H4A5, P01920, Q96JB2,…	18804	101	20163	1.07227	0.999997	0.118313	0.113567
GOTERM_CC_DIRECT	GO:0005811-lipid particle	101	0.494952	0.00708542	P04114, Q9Y4K3, Q8WTS1, Q92574, P27469, P15090, Q8N8W4, P00387, P07355, P48448, P48449, Q9UP65, Q07065, Q9Y679, Q9BRQ8, P04406, Q7Z5P4, Q63HN8, Q8NHV1, Q92562, Q96RL7, P41247, Q92838, Q6GMR7, Q0VDE8, P80365, A6NF89, Q03135, O00562, O95573, P17405, Q9HBF4, Q8NBQ5, Q6ZV29, O60543, O60664, Q01105, Q7Z6Z6, Q15042, Q96Q06, Q6UX53, Q8WXH6, P23141, Q8NBX0, O43264, O75911, Q9H2F3, Q9UMS4, Q9H6V9, Q8IZV5,…	18804	101	20163	1.07227	0.999997	0.118313	0.113567
GOTERM_CC_DIRECT	GO:0001726-ruffle	100	0.490052	0.00753405	P53365, O43312, Q9Y6W5, P19174, P12814, Q6UWF3, Q96DR7, Q4VCS5, Q8NI77, A8MT66, P46940, Q9NSI8, Q13882, P07355, Q9UL63, Q7Z6J4, P06703, Q9BT40, O00159, Q8WX93, P06396, Q13496, O14713, P98174, P30622, O00206, Q9Y448, O75128, Q96M96, Q9Y2A7, P20936, Q6F5E8, Q00534, O60662, P35240, Q9Y5X1, Q9UQB8, Q9Y5X3, Q9UJU6, O95467, P05556, Q96BS2, Q8WWN8, Q16658, Q9UKG1, Q7L576, Q9NR12, P56945, Q9NRR6, Q86YL7,…	18804	100	20163	1.07227	0.999998	0.124629	0.119629
GOTERM_CC_DIRECT	GO:0032587-ruffle membrane	99	0.485151	0.00801044	P25054, Q8IZY2, P23396, P09769, P18085, P19174, Q92619, O75146, P12931, Q9UPN3, Q8TE67, Q8TE68, P15531, O76083, P09493, Q12792, P08567, Q92974, P78536, Q13009, Q7Z6J4, Q96QB1, Q8N5H7, Q9BT40, Q7LDG7, O00159, Q99755, O60610, Q9UHX3, P68104, O60331, P00533, Q5T1C6, P06756, Q9NR80, O75122, P23528, P35240, P05556, Q9Y217, Q9C004, Q96BS2, P51813, Q96GD0, Q86YL7, Q8NEU8, Q6ZNL6, Q9BQL6, Q13153, O43597,…	18804	99	20163	1.07227	0.999999	0.131282	0.126016
GOTERM_CC_DIRECT	GO:0043204-perikaryon	169	0.828188	0.00812319	Q14722, Q14721, O95278, Q6ZT98, P56199, Q8IZQ1, Q06787, P11169, Q09019, Q9UBB6, Q3SXY7, A0MZ66, O76083, Q86WK6, Q96PQ0, O60840, Q9HCR9, Q6MZT1, B3EWF7, Q16478, P46821, Q13002, P26378, Q9BTU6, Q16637, O15130, Q15700, Q13003, O15530, P06307, Q9Y3R0, Q9GZZ6, Q86UN3, Q86UN2, P53779, Q9H2X9, P17677, Q9Y6H6, P35372, O94759, P05067, P47901, Q9ULX5, Q96EZ8, Q12840, Q5S007, Q6X4W1, O95696, P35637, P30989,…	18804	172	20163	1.05357	0.999999	0.131909	0.126617
GOTERM_CC_DIRECT	GO:0055038-recycling endosome membrane	98	0.480251	0.00851626	C4AMC7, Q96DZ5, P13747, P10114, Q9Y2G3, Q674R7, Q7L804, Q96PQ0, Q96T83, O14828, P61026, Q4V328, P30511, Q6VEQ5, Q15027, Q8TE54, Q9H0T7, P42857, O15126, O15127, Q9UIJ5, Q15836, P13569, P30101, Q96CV9, O00445, P62491, Q15286, Q5T4F4, Q9NZQ7, Q7Z3C6, Q92673, Q9ULQ1, P01893, O94812, P04629, O95342, O75110, Q9Y3L5, O75084, P01889, P43005, Q8TAC9, Q96PE3, P04439, Q9UNF0, Q86YS3, Q9UEU0, A8K0Z3, P63000,…	18804	98	20163	1.07227	1	0.137034	0.131537
GOTERM_CC_DIRECT	GO:0030426-growth cone	144	0.705675	0.00949229	Q7Z2K8, O15083, Q6ZUT3, P10636, Q06787, Q9H169, A0MZ66, Q9BVA0, Q9BXM7, P07196, Q07866, Q9UL62, O15511, P49810, P46940, O14786, P05451, Q92574, P46821, P26378, P03950, O94910, Q8WYL5, Q8IZP0, P51114, P51116, Q9NZ72, Q8WTR4, Q8WX93, Q9NX38, Q17RY0, Q16643, Q96SN7, P05067, P98171, Q9UKV5, P49768, Q9UPX8, Q5S007, P04216, P22681, Q9UN36, P32243, Q63HK5, Q86UE6, Q96Q89, Q8IXJ6, Q7Z570, Q8IVF5, Q9Y5G3,…	18804	146	20163	1.05758	1	0.151364	0.145292
GOTERM_CC_DIRECT	GO:0030141-secretory granule	96	0.47045	0.00962329	P02452, O95633, P49862, P05408, Q86VI1, O00186, P38606, Q96DR5, P14555, P51587, Q9NRS4, P11684, P63167, O00194, P15692, P23946, P41250, P20396, Q92932, P07996, P08246, Q96C24, O43240, O00559, Q9GZZ8, P10645, Q9UKQ9, Q9UHG2, P51790, P10124, P11532, P10600, O76024, P51159, Q8WU76, O60259, Q9P0G3, P27918, P05060, Q02643, Q9UBX7, Q16563, P07288, P06870, P04054, Q13177, Q9UKR3, P10809, P01189, P22466,…	18804	96	20163	1.07227	1	0.152082	0.145982
GOTERM_CC_DIRECT	GO:0019814-immunoglobulin complex	94	0.460649	0.0108705	A0A0B4J1Y8, P0DSN7, A0A0A0MS00, P01599, P80748, P01597, P01594, P01593, A0A0C4DH73, A0A0C4DH72, A0A0A0MT36, P01624, A2NJV5, P0DP09, P06310, P06312, A0A075B6I0, A0A075B6I7, A0A075B6I6, A0A075B6I3, A0A075B6I4, A0A075B6I1, A0A0C4DH26, A0A0C4DH25, A0A075B6H8, A0A0C4DH24, A0A075B6H9, A0A075B6P5, P0DTW3, A0A075B6H7, A0A0A0MRZ7, A0A0A0MRZ9, A0A0A0MRZ8, A0A075B6S9, P04433, A0A087WSX0, A0A075B6K2, A0A075B…	18804	94	20163	1.07227	1	0.170272	0.163442
GOTERM_CC_DIRECT	GO:0000932-P-body	93	0.455748	0.0115519	Q9UH17, Q14444, Q9UL18, Q5D1E8, Q9UK39, Q9NRW3, Q9C035, Q07352, A5YKK6, Q9UFF9, Q9HBD1, Q93062, Q8IZH2, P62310, Q9HCJ0, Q9HC16, Q8IZD4, Q9Y5A9, O15116, P62312, Q8IYB7, A0A0U1RRE5, Q8IU60, O15514, Q7Z739, Q2Q1W2, Q96F86, Q8NF91, O75534, P26196, Q6NTF7, A2A288, Q8NDV7, Q8ND56, Q9H9Z2, O75175, Q6P2E9, Q96AK3, Q504Q3, Q9HCE1, P62487, Q96IF1, Q9UIV1, Q96LT7, Q9BYJ9, O60573, P60900, Q92600, Q9H0C5, O15…	18804	93	20163	1.07227	1	0.177798	0.170666
GOTERM_CC_DIRECT	GO:0005581-collagen trimer	93	0.455748	0.0115519	P02452, Q6UXH8, Q7Z309, P13942, Q8NFW1, Q86Y22, P50454, Q2UY09, Q9P218, Q9Y6C2, Q96CG8, Q9BXI9, Q9UMD9, Q96P44, B2RNN3, P22894, P08123, P39060, P45452, Q14055, P60827, P01033, Q7Z5L3, P25067, P12109, O75973, P03956, P35247, P12107, Q6AZY7, P13674, P12110, Q01955, P39059, P16671, P20849, A6NMZ7, Q9C0J8, P08572, Q8IZC6, Q99715, Q15113, O00602, Q92838, P53420, P28300, P11226, Q86Z23, P12111, Q96ER3,…	18804	93	20163	1.07227	1	0.177798	0.170666
GOTERM_CC_DIRECT	GO:0005604-basement membrane	92	0.450848	0.0122749	P24043, P07942, Q13753, P55268, O95631, Q16787, Q5H8C1, Q9Y4K0, P11047, O00468, Q2UY09, P16144, Q14050, Q9UMD9, Q6UX39, Q15582, P39060, A6NMY6, Q9UJW2, P98160, P07355, P21246, Q9H8L6, P01033, P03950, O00634, Q6UXI9, Q86XX4, P25067, O00515, O95967, A4D0S4, P52803, Q12959, P35443, Q8IYR6, P35442, Q8IVL5, Q08397, Q6PCB0, Q5SZK8, P16112, Q01955, Q96RT1, P20849, P31371, Q2TAL6, P08572, Q8WTR8, P22303,…	18804	92	20163	1.07227	1	0.187298	0.179785
GOTERM_CC_DIRECT	GO:0005765-lysosomal membrane	350	1.71518	0.0126677	Q5VZM2, Q16625, Q8NEY4, Q9P2R3, Q6QNY1, O75140, Q9P0N8, Q9HBH5, Q96BM9, Q9NUM4, P79483, P49810, Q9BRI3, Q96QK1, Q8TDD5, P80108, Q86WC4, P20036, P28799, P08962, P30511, P27487, Q15546, Q13488, Q8N8N0, Q9UIQ6, Q9NXC5, Q6EMK4, Q9UNK0, Q9HAV0, Q86WA9, P15813, Q86YV9, O43567, P50148, Q9H3Z4, P86790, P15144, Q9HBG4, P86791, Q6P9B6, Q9BZH6, Q9H270, Q9NUN5, Q5NUL3, Q96RL7, O15400, O14678, Q8N697, Q9UI12,…	18804	363	20163	1.03387	1	0.191639	0.183952
GOTERM_CC_DIRECT	GO:0035579-specific granule membrane	91	0.445947	0.0130419	O15120, O14672, Q96D96, O15121, P13987, O00264, P25090, Q08722, P11169, P04839, Q969X1, P00749, P23467, Q96AX2, P62834, P61225, P30926, P43353, P22732, O75907, P27105, Q07065, Q9BV40, Q12913, P11215, Q9H3Z4, Q9NX76, P40198, P16671, O00161, O15126, P30519, Q8IWA5, O94759, Q8N697, Q8N138, P78380, Q9Y2Q5, Q8N6Q3, P31997, Q8TF62, Q8WXI8, Q6GTX8, P78325, P06756, P05107, Q9NPY3, Q10588, Q9Y2Q0, O94886,…	18804	91	20163	1.07227	1	0.193985	0.186203
GOTERM_CC_DIRECT	GO:0035578-azurophil granule lumen	91	0.445947	0.0130419	Q9H0E2, Q14204, P28482, P15848, P20160, Q92619, P59665, P30041, P20839, P59666, P19652, O00584, P10153, P17900, Q70J99, P02766, Q9Y5Z4, P41218, P00387, P61626, P55072, P07355, P24158, P08246, O75629, Q9NZK5, P07478, Q9UQ80, P28799, Q96CS3, P07437, P61916, Q86YZ3, Q9BTY2, Q9H7Z7, P11216, O00754, Q7Z4R8, Q9Y5R8, P15586, P16278, Q9NZ32, Q5JS37, P07686, Q6XQN6, P01024, Q01518, Q9UHL4, P50990, P02792,…	18804	91	20163	1.07227	1	0.193985	0.186203
GOTERM_CC_DIRECT	GO:0031514-motile cilium	113	0.553759	0.0147827	Q15019, Q8TBY9, O75665, Q96C74, Q3SXY8, Q96M32, Q86X45, Q00796, Q96M29, P04083, P43034, Q96MC2, P98161, P20794, Q8NEH6, D6REC4, Q6P597, Q9BRQ4, Q9P1Y5, Q9HBG6, Q9P225, P59910, Q9Y4D1, Q96DY2, Q13099, Q9H0C2, Q8IXS2, Q9BZX4, Q5T0N1, Q494V2, Q8NHU2, Q9BXC9, Q96RK4, O15259, Q9NPE6, Q9BZW7, Q9Y6A4, Q5H9T9, Q9HAT0, Q9BW83, Q8IY31, Q3SXZ7, Q8NA54, Q7Z4T9, Q9Y615, P59537, Q9H095, A8MT70, Q96P56, P10070,…	18804	114	20163	1.06287	1	0.218045	0.209298
GOTERM_CC_DIRECT	GO:0071013-catalytic step 2 spliceosome	87	0.426345	0.0166043	Q15459, Q13435, P52597, Q13356, Q9UJV9, Q9BRR8, Q9UQ35, P52272, Q86V81, Q9P013, O95391, P14678, Q9UBB9, Q96DI7, A8MWD9, P62310, P63162, Q8IYB3, P62316, Q6NZY4, P62318, Q96A72, P09651, Q9UK45, Q8WUQ7, Q14331, P62314, Q00839, Q9H2H8, O94906, P38919, P51991, Q13523, P07910, Q12874, Q15029, O75934, Q01081, O75533, Q15428, Q9UKM9, P38159, Q9Y3B4, Q9H5Z1, P22626, Q6UX04, O43290, O95926, Q6P2Q9, P09661,…	18804	87	20163	1.07227	1	0.242889	0.233146
GOTERM_CC_DIRECT	GO:0098685-Schaffer collateral - CA1 synapse	86	0.421445	0.0176332	Q14643, P19174, P52799, Q9ULB1, Q99962, Q96IG2, Q02410, P00747, Q9UBS5, Q99961, O14908, P07196, Q9HCJ2, Q9BVA1, P23468, Q16352, Q92777, P47756, P08247, P40763, Q9BT88, O00755, Q92847, Q96CW9, Q7Z6J2, P60709, P10124, Q9Y6T7, P31321, Q9Y639, Q08828, Q05513, P63098, Q5T5C0, P56373, P43146, Q13332, Q13255, Q6UXU4, Q9Y566, Q9HBW1, Q9NWF9, P11229, P54792, P55287, P29275, Q9ULH4, Q9Y6M5, Q5JU85, Q96EV8,…	18804	86	20163	1.07227	1	0.255826	0.245564
GOTERM_CC_DIRECT	GO:0031966-mitochondrial membrane	151	0.739978	0.0192364	P00395, Q9H845, O00429, Q9UPV9, O15121, A8MWL7, Q9Y6G1, O43678, O00144, Q96I36, Q6P4H8, Q00796, Q02218, Q6UXP3, P13073, Q9UBS5, Q5U5X0, P04083, O14786, Q9BSK2, Q99527, O15239, P20674, Q9UP65, Q14457, Q96A26, P28330, Q16635, O14561, P53816, B7ZC32, Q9H2X8, Q709F0, Q5K4L6, Q92686, P00414, Q96RL7, P05186, O95847, Q5S007, P03886, Q9Y320, O75489, P03923, Q9UQ16, P10176, Q96H78, Q9BXK5, P17252, Q9NPE2,…	18804	154	20163	1.05138	1	0.276817	0.265713
GOTERM_CC_DIRECT	GO:0044297-cell body	82	0.401843	0.0224034	Q13158, P10636, O75787, Q99571, O00264, P78508, O95793, O60603, P15056, P17987, P21964, Q9BXM7, P62879, P48643, P62873, P41217, P62753, P07437, Q12830, Q9HB71, Q16518, Q9H5V9, Q9HAV0, P68032, O95166, Q9H7V2, Q99832, P12271, P01588, P49368, P47900, P63215, P46779, Q9ULX5, Q9BZ72, P50990, P07766, Q9BZ71, Q8TEY7, P50991, P04899, Q96QE2, P49640, Q9UPT6, P29033, Q9Y5S1, Q8NCW5, Q12923, O00562, Q9UPP5,…	18804	82	20163	1.07227	1	0.317232	0.304507
GOTERM_CC_DIRECT	GO:0008076-voltage-gated potassium channel complex	82	0.401843	0.0224034	Q14722, Q14721, P48051, Q14247, Q9Y2W7, Q16623, P22460, P48050, P51787, Q9BQ31, P16389, Q96KK3, P22459, Q86WK6, P48048, O15554, Q9NSA2, Q12791, Q9ULS6, Q16558, O43526, Q5VT99, O43525, O43448, Q9UQ05, Q9UHC6, Q8TAE7, P42658, Q99996, Q9Y6H6, P15382, P63252, Q96RP8, Q16322, O95259, Q9UNX9, Q09470, P56696, Q8N608, Q9NR82, Q9UK17, Q9NS61, Q9H3M0, Q86W47, Q8N7C0, Q12809, Q6ZSA7, Q2I0M4, Q03721, Q9Y691,…	18804	82	20163	1.07227	1	0.317232	0.304507
GOTERM_CC_DIRECT	GO:0045095-keratin filament	103	0.504754	0.0253626	Q6ZRV2, O43790, P78386, O95678, Q8IUG1, P48729, Q3LI83, P59991, P60331, P59990, Q07627, Q6IQ55, Q99527, P35527, P08729, Q9BQ66, A8MUX0, A8MVA2, P78385, Q701N4, Q9NSB2, Q701N2, Q9NSB4, P05787, Q86Y46, A8MTY7, P48668, P60409, Q8N1N4, P31944, P0C7H8, P26371, P35908, Q9BYU5, Q04695, Q7RTS7, Q14CN4, P60368, Q9BYT5, P60369, Q9BT92, Q8TES7, Q6KB66, Q6L8H4, P19013, Q5XKE5, Q6L8H1, Q6L8H2, P60371, P60370,…	18804	104	20163	1.06196	1	0.356284	0.341992
GOTERM_CC_DIRECT	GO:0030175-filopodium	79	0.387141	0.0267788	C4AMC7, Q14204, Q8N8S7, O43795, Q96EX3, Q96N96, Q8IX05, O95398, O75781, Q6UWF3, Q9ULJ8, P56559, A0MZ66, Q9NT68, P23229, O00592, O15357, P15291, Q96PE1, Q12792, O14745, Q7Z7E8, P51674, Q96SB3, P35609, Q8IZP0, Q9Y4P9, P11532, P68032, P13796, P46939, Q9UM54, Q13496, Q13576, Q92913, P50552, P15309, Q6IBS0, Q96M96, Q8TAM6, Q9NYB9, P15311, P51809, P63267, Q8IVF5, Q00535, P35241, P35240, Q9UQB8, P21583,…	18804	79	20163	1.07227	1	0.373217	0.358246
GOTERM_CC_DIRECT	GO:0005901-caveola	77	0.37734	0.0301429	Q14524, Q13873, P22460, P28482, Q13635, Q9BX97, Q9UNF0, P12931, Q6NZI2, P11166, Q9H244, O75581, Q8NI77, Q8NE79, P16581, Q14254, Q13286, Q12791, P10646, Q9NR71, Q96QB1, P27361, P35368, P52803, P51636, Q9UQ49, P36894, O43688, Q7Z699, Q969G5, P35568, O75052, Q5BKX8, P16671, P54709, Q9UFP1, P23634, P05023, Q99835, P05026, P28223, O14494, P29474, Q96IZ2, Q16647, O95810, Q8WTV0, O60906, Q03135, P35354,…	18804	77	20163	1.07227	1	0.413589	0.396999
GOTERM_CC_DIRECT	GO:0022626-cytosolic ribosome	77	0.37734	0.0301429	Q9Y3U8, P23396, P62917, P62081, P62280, P18124, P39019, P62750, P62277, P05090, P47914, P39023, P30050, P62910, P46783, P83731, P62913, P62753, Q9UBK2, Q07020, P46782, P46781, P36578, P62244, P84098, P63173, P61353, P83881, P62241, Q9P2K8, P62888, P61313, P62847, P05386, P46777, P46776, P62841, P60866, P27635, P46779, P05388, P46778, P49207, P61513, P62249, P61927, P25398, P32969, P18621, P62891,…	18804	77	20163	1.07227	1	0.413589	0.396999
GOTERM_CC_DIRECT	GO:0045171-intercellular bridge	75	0.367539	0.0339127	O95996, Q15019, Q14203, O95235, Q13432, O14593, P28161, Q9BV90, Q9UPN4, O00391, P11171, Q9H4H8, Q8IWB6, Q9ULW0, P23025, Q96CW9, Q13685, Q53HL2, Q8N4N8, Q68CZ6, Q13601, Q9UIA0, Q53EZ4, Q9BQ65, O00311, Q96KN3, Q6UX06, Q8WVJ2, Q14541, O75937, Q9Y247, Q7Z5K2, Q9Y2M0, Q96JC9, Q7RTP6, Q6IBW4, Q719H9, Q96H35, Q03013, Q9Y2I6, Q9H8W5, Q9P0T7, Q9Y2I1, Q96TC7, Q96Q89, Q9HD15, Q99741, Q7Z333, Q9NPE2, P21266,…	18804	75	20163	1.07227	1	0.461735	0.443213
GOTERM_CC_DIRECT	GO:0030670-phagocytic vesicle membrane	74	0.362638	0.0359639	Q14964, P57729, Q96NA2, Q13637, P04439, P13747, Q96D96, P50570, P04839, Q86YS6, Q99570, O60603, Q86T03, P51149, P13473, Q9Y2C9, P61026, P61421, Q01968, Q92930, P32019, Q9UL26, P30511, Q8NHE4, Q13488, Q9UGM3, Q9BV40, P51151, P12429, Q15907, Q6WKZ4, Q9ULC3, P10321, Q99437, Q9HBG4, Q93050, O00161, Q15399, P27797, O15342, Q15836, Q8NEB9, Q9Y487, Q12846, P17693, Q9GZU1, Q9Y2I7, P51809, Q9BZG1, P20339,…	18804	74	20163	1.07227	1	0.478617	0.459418
GOTERM_CC_DIRECT	GO:0019898-extrinsic component of membrane	74	0.362638	0.0359639	Q9BZV1, O75747, P56159, Q8TDY2, P20160, Q15735, Q8IZQ1, O60609, Q9UNF0, O75143, P14598, Q9BZE9, O75150, Q99445, Q99685, P04083, Q8N104, Q14457, Q96C24, P07911, Q9UGM3, P26992, O43521, O15296, Q96BY7, Q9Y4P8, P60022, P12270, Q9Y484, Q96RL7, Q5T9G4, Q9ULX5, Q8WXI7, Q15436, Q5MNZ9, Q10588, Q13615, Q5T7P8, O15068, Q86VW2, O75962, Q5MNZ6, F7VJQ1, Q8WV92, Q02083, O60229, P15311, Q03405, Q8WV41, P21145,…	18804	74	20163	1.07227	1	0.478617	0.459418
GOTERM_CC_DIRECT	GO:0035861-site of double-strand break	74	0.362638	0.0359639	Q8IYW5, Q0D2I5, P15927, P04637, Q53H47, Q9NW82, Q96AH0, Q6B0I6, O60921, Q68E01, O15511, Q9BWK5, Q9UNS1, P55072, Q9Y3Z3, P07954, O94874, Q9NRC8, Q9H4L7, Q8N815, Q9NS91, Q9NZC9, P35244, O95365, P15336, Q8IW19, P59998, Q96SB8, Q8IY18, O76064, P16104, O60934, Q5UIP0, P61158, Q9UI95, Q06609, Q9BQ15, Q9H9Q4, Q86V20, Q12888, O15144, Q8IX21, O15145, Q9NRY2, Q9BUR4, Q6ZNX1, Q8IYI0, Q8NHY5, Q8NCN4, Q56NI9,…	18804	74	20163	1.07227	1	0.478617	0.459418
GOTERM_CC_DIRECT	GO:0030133-transport vesicle	96	0.47045	0.0367001	Q9BT56, O15240, Q9Y3Q3, P13987, Q86VI1, Q15818, Q9P299, Q9Y548, Q6QNY0, Q01523, Q9H0U4, Q92572, O95716, P48444, P22455, Q9Y678, P10645, O75379, P51636, P30990, P21810, P08174, Q9Y3B3, Q8N3T1, O15127, O15260, P05305, O43493, P13727, Q15836, P62491, O60664, Q9BWQ6, P49755, O15498, Q9H0B8, Q8N441, P11717, O95467, Q9GZP1, O15155, P29120, Q8IZ57, Q96FS4, Q8NFW9, P15088, P22607, O14579, Q9BXJ0, Q9UBF2,…	18804	97	20163	1.06122	1	0.48477	0.465325
GOTERM_CC_DIRECT	GO:0016328-lateral plasma membrane	73	0.357738	0.038134	Q14524, Q14721, P25054, Q16827, Q16625, O95832, P81274, Q03113, P35613, O00501, P51787, P16422, Q8NE79, Q9NPG1, Q86VI3, Q02413, P04083, P46940, P98161, Q7KZI7, Q9UBC5, O43687, Q12955, P51153, P14923, Q12959, P11532, Q9ULK5, P30153, P58743, O00159, P42857, Q8TAA9, O15169, P05023, Q14980, P05026, O14910, Q969F2, Q92913, O14493, P54792, P29033, P14416, P12830, P13688, P14415, O95255, P36404, P53985,…	18804	73	20163	1.07227	1	0.492681	0.472918
GOTERM_CC_DIRECT	GO:0001725-stress fiber	73	0.357738	0.038134	Q9H1K6, Q15654, P49023, P12814, Q9UHB6, P35579, O95990, Q4VCS5, Q04912, P35580, O76041, Q96AC1, Q9UJW0, P09493, O00151, Q13643, Q15942, A4UGR9, Q15746, P13796, Q96JY6, P19105, Q93052, Q8WUP2, O14639, Q05513, Q8WX93, Q9Y4D1, Q02763, Q9NPH5, P24844, O14950, O60292, P67936, P06753, Q99439, O14492, O75369, Q9ULL8, Q8NHY3, Q13418, Q8IYM1, Q9UHD8, Q9BR76, Q05397, P50479, Q7Z406, Q99501, O95817, P62736,…	18804	73	20163	1.07227	1	0.492681	0.472918
GOTERM_CC_DIRECT	GO:0070821-tertiary granule membrane	73	0.357738	0.038134	O14672, O75787, P13987, P25090, Q08722, P11169, P04839, P63167, P00749, P23467, P61225, P30926, P01111, Q8N423, P61106, P27105, Q9BV40, P30273, P53618, P11215, O00161, Q6ZNJ1, O94759, P78380, Q9Y2Q5, Q8N6Q3, P31997, P78324, O43451, Q8TF62, Q8WXI8, Q6GTX8, P78325, Q9UGN4, P05107, Q9NPY3, O94886, P19397, Q7Z403, P13688, O95210, Q9NQS5, P10253, P35237, P20138, Q8NG11, Q9NY25, P27449, Q08ET2, Q4KMQ2,…	18804	73	20163	1.07227	1	0.492681	0.472918
GOTERM_CC_DIRECT	GO:0043202-lysosomal lumen	95	0.465549	0.0386655	P04114, Q13510, P07900, P27352, P15848, O14594, O00462, O95196, O00584, Q8IV08, Q9Y625, P50897, O00468, P13473, P17900, P38571, Q9BWS9, P98160, P43235, P06865, P61916, P07711, Q12794, P78333, P09619, P15812, O75056, O60938, Q9NQ11, Q96GW7, Q9UBX1, O00754, P35052, P15586, P16278, P16112, P13284, P11142, P21810, P42857, O60494, Q99519, P07686, P22304, P25774, Q9UIV8, P46976, P07602, Q9UMR5, P10619,…	18804	96	20163	1.0611	1	0.495927	0.476034
GOTERM_CC_DIRECT	GO:0005902-microvillus	72	0.352837	0.0404296	P58418, P27352, B1AK53, O43795, P36543, P38606, Q8IX05, Q12908, O95398, Q9BXI6, O00592, P04085, A6NFK2, Q15389, Q6UWV6, O14745, Q13402, P30559, Q9UBC5, O94832, Q96A65, Q9NZC7, Q9Y4P9, P12104, P13598, P55317, O00159, P16234, Q7Z4W1, O00160, Q02763, P16150, Q6PIF6, Q8N1T3, P09543, P82279, P16070, Q9UM54, Q8N8V4, O43490, Q5S007, Q13576, Q12965, Q9Y365, A8K7I4, P15311, P35241, Q04656, A8MXD5, P01137,…	18804	72	20163	1.07227	1	0.514824	0.494172
GOTERM_CC_DIRECT	GO:0032580-Golgi cisterna membrane	94	0.460649	0.0407295	Q9Y3Q3, A7E2F4, O00461, A6NMD2, Q9BYC5, P0CG08, Q8N6G5, Q08AF8, A6NDK9, P19526, Q9Y3A3, Q8NBN3, Q99523, Q96P48, Q02818, Q4G0N0, P15291, Q9Y231, H3BPF8, Q9UL25, Q8TDX6, O43286, Q0D2H9, P51993, Q76KP1, Q9NYA3, Q6L9W6, Q8NBZ7, H3BQL2, H3BV12, Q96BI3, D6RF30, P21217, P42857, Q9UBX8, I6L899, A6NN73, U3KPV4, A8MQT2, Q96RP7, H3BSY2, P22083, Q6P4F1, P15907, Q10981, Q8IYU2, Q16842, Q96A11, O60909, Q8WVM8,…	18804	95	20163	1.06098	1	0.514937	0.494282
GOTERM_CC_DIRECT	GO:0030666-endocytic vesicle membrane	71	0.347937	0.0428575	P0CG47, Q13555, Q13554, P48058, P53680, Q13635, P50570, Q13557, P07948, P0CG48, P21926, P42263, P01911, P42262, Q8WWQ8, P79483, P78352, Q8WXS5, P04440, P20036, O00755, Q9H1J7, P05538, Q9NQZ7, P42261, Q9UQM7, P01909, Q9BYF1, P01906, P01903, P16671, Q00987, P63010, Q9NY15, Q96CW1, Q9NRD5, Q99835, Q8N6U8, P29474, Q14108, Q8WTV0, Q99075, Q03135, O00401, P13762, Q9UEW3, Q5T9L3, P62979, Q9Y698, O94973,…	18804	71	20163	1.07227	1	0.537998	0.516417
GOTERM_CC_DIRECT	GO:0005884-actin filament	92	0.450848	0.0451714	O95996, Q08043, Q14247, P28289, P07947, Q9BYX7, O43795, P12814, Q9P253, P14317, P12931, P0C1Z6, O43516, Q4VCS5, O00590, P09493, P04083, P63000, P46940, Q92574, Q12792, Q14651, P07951, Q7KZI7, Q8IVT2, Q8TF74, P60709, P35609, Q14019, P68032, Q9NSV4, P13796, P13797, O60610, Q8WVV4, Q8WX93, Q02763, Q9H270, Q16643, P17081, Q9UM54, P67936, O43293, Q14145, P06753, P21333, P29536, O14492, O75128, Q96IZ0,…	18804	93	20163	1.06074	1	0.562249	0.539695
GOTERM_CC_DIRECT	GO:0030669-clathrin-coated endocytic vesicle membrane	70	0.343036	0.0454246	Q86SS6, P04114, P53680, Q5VV43, Q8N9I0, Q99962, P09693, P21926, P02649, P01911, P07550, P79483, P04440, Q14332, O14944, P20036, P98164, Q9BV40, P05538, O75379, P30518, P01909, P17643, P01906, P16871, P21579, P20645, P01903, Q9UJ71, P63010, P08172, Q96CW1, P00533, P01185, Q92637, O43493, Q15836, Q14108, P12314, P13569, Q99075, Q5SW96, P13762, P51809, Q9NY64, P20339, Q00610, Q15286, P02787, P01730,…	18804	70	20163	1.07227	1	0.562249	0.539695
GOTERM_CC_DIRECT	GO:0001750-photoreceptor outer segment	69	0.338136	0.0481385	P43080, P0DN77, P0DN78, A8MTJ3, Q12866, P11488, P35613, P56715, O60840, Q96RY7, A2RUB6, P23942, P46821, P04000, P04001, Q01968, P20794, Q7Z3Z2, Q13402, Q8IWZ6, Q6ZS82, P03999, Q13608, P36575, P10523, P51159, Q8IWN7, P50148, Q02846, O14718, O14830, P82279, O43490, Q5T1H1, Q9UPX8, Q14028, Q9BV73, P29992, Q9NQW8, P35243, Q9H1Y3, Q9NTI2, A6NGG8, O00294, Q96RK4, P08100, P05111, Q92834, P48426, Q8NEZ3,…	18804	69	20163	1.07227	1	0.591702	0.567967
GOTERM_CC_DIRECT	GO:0031902-late endosome membrane	130	0.637068	0.0496793	Q9H444, Q14849, Q8IV08, Q9Y548, P13473, Q86VI4, Q96BM9, Q9NUM4, P01911, P79483, Q9UK41, Q8TDD5, P07355, O15118, P08962, Q86XT2, Q15546, Q9UNK0, Q08AM6, O43567, Q96CF2, P01903, Q92562, Q9H270, Q8NBI2, Q9HC07, Q96AJ9, A4D1P6, Q9Y5W7, Q8TCQ1, Q9UN37, Q14108, Q9H269, Q9UKF2, Q9Y2I7, Q9H267, P51809, Q96SU4, Q9BWQ6, Q15043, P49754, O95858, Q7Z3C6, Q8N565, Q01628, Q96JC1, Q01629, Q9H7P6, Q8N4L2, Q9BXS4,…	18804	133	20163	1.04809	1	0.602276	0.578117
GOTERM_CC_DIRECT	GO:0000786-nucleosome	130	0.637068	0.0496793	P07305, P04554, Q7Z2G1, P06899, Q96L91, Q9Y265, Q05BQ5, Q71UI9, P0C5Z0, Q9HAF1, Q99525, Q96KK5, P57053, P20671, Q9Y230, Q02539, P49450, A0A2R8Y619, P60709, P62805, Q9BTM1, Q15306, O96019, P62807, Q15906, Q99880, O60814, P16104, Q99877, Q8IUE6, Q05952, Q96QV6, Q52LR7, Q92522, Q8N257, Q99878, Q99879, Q5TEC6, P33778, Q6DN03, Q5SSJ5, O75367, P10412, P58876, Q9Y4A5, Q9UG63, P84243, Q71DI3, P23527, P68…	18804	133	20163	1.04809	1	0.602276	0.578117
GOTERM_CC_DIRECT	GO:0031234-extrinsic component of cytoplasmic side of plasma membrane	68	0.333235	0.0510069	Q14722, Q9H4M7, P09769, P07947, A0FGR8, A0FGR9, P07948, Q13239, P16615, P12931, Q6ZMT1, Q96CP6, Q96AC1, P57771, P63000, P01116, P46940, P61586, P78352, Q13882, Q9H0H5, Q13009, P06703, P51636, Q08116, Q9BYB0, P16591, Q9BSJ8, Q96MF2, P06239, O15068, Q15438, O43739, Q9H3Y6, Q05397, Q08188, Q99469, O00291, Q00536, Q6F5E8, P0CAP1, Q9Y5X1, P06241, P07332, Q9Y5X3, Q8IUY3, P42685, Q9NZI2, Q9NQC7, Q9UJM3,…	18804	68	20163	1.07227	1	0.610015	0.585545
GOTERM_CC_DIRECT	GO:0036126-sperm flagellum	68	0.333235	0.0510069	Q96KX0, Q8TBY9, O95995, P08910, Q6SA08, P56597, Q9GZS0, Q658L1, Q8IVU9, Q7Z745, Q8WWU5, Q96M29, B4DZS4, Q8NEH6, Q5H9J9, Q6ICG8, P59910, Q9P225, Q5JR98, Q9H112, P59282, P54709, P21452, Q4G0U5, P23634, P05023, Q5BJF6, Q9HAQ2, Q13099, P05026, Q9UFH2, Q96MA6, P51684, Q9H0K4, P14416, Q13618, Q5JU00, Q5T0N1, Q5T655, Q9H069, Q9C093, P25103, Q92834, O14645, Q9P2D7, Q8WW24, Q9H0F5, Q9BW83, A6PVC2, P62826,…	18804	68	20163	1.07227	1	0.610015	0.585545
GOTERM_CC_DIRECT	GO:0031225-anchored component of membrane	109	0.534157	0.0532633	Q8WWA0, P09923, O60609, P13987, Q8TDM5, P52797, P52798, Q05329, P13591, Q6UWN5, Q7Z5A4, Q14210, O43280, P52961, P07911, Q9GZZ7, P10646, O75015, Q96GW7, Q6ZVN8, Q9H3Z4, P22748, P08174, P05186, Q6UX82, P05187, Q14982, O14798, Q9NPD7, Q17RY6, Q6UQ28, P04216, O43653, O43895, P0DP57, Q6YHK3, P0DP58, F7VJQ1, P10696, Q9P232, P16444, Q03405, Q8NFP4, P14384, Q9H4B8, P21589, P55290, O94772, Q13421, O95868,…	18804	111	20163	1.05295	1	0.632726	0.607345
GOTERM_CC_DIRECT	GO:0031093-platelet alpha granule lumen	67	0.328335	0.054038	P01042, Q9BX10, P12814, P12259, P19652, O43915, Q9UNF1, Q9UEU0, P00747, P15692, O00391, Q8NBF2, P00746, Q9NUQ9, P02768, Q9NTK5, P04085, P02765, P02763, P07996, P01033, Q13201, P05019, P35609, P10124, P10600, P14210, Q8NBM8, P49767, P62328, P02679, P49765, P05067, P01344, P02675, P02751, P08697, P00451, P01023, P02671, Q9NXH8, P04217, Q9Y6I9, O00292, Q14393, P00488, P01137, P05155, P01133, Q6UXV4,…	18804	67	20163	1.07227	1	0.633425	0.608017
GOTERM_CC_DIRECT	GO:0030139-endocytic vesicle	67	0.328335	0.054038	O95477, Q5VYK3, O43312, Q96B97, Q16625, O00461, P51148, Q9ULB1, Q86YS3, Q4VCS5, P61020, Q9Y4G8, P37288, P35462, O14908, P02647, O94827, Q14254, P27487, Q9NYA1, P51153, P30518, P35247, O00750, Q9H0T7, Q9UJ71, Q9H270, O60494, Q8WYP3, Q5NUL3, O15400, Q9UM54, Q15276, Q8TB24, O75923, Q6ZS11, Q9HBW0, Q5VWQ8, O75886, P14416, P32121, P58753, Q9Y5K6, Q14C86, Q8TEU7, Q9H223, P62330, P20339, Q9UJ41, Q9P2D3,…	18804	67	20163	1.07227	1	0.633425	0.608017
GOTERM_CC_DIRECT	GO:0043679-axon terminus	66	0.323434	0.0572402	P08913, Q9Y2W7, Q9UPR5, Q06787, Q13519, P41180, P16389, O75150, P61421, Q6U841, Q99527, Q13324, O15130, Q155Q3, Q13641, P32418, P51790, P30990, O75494, P19419, O76070, P08172, Q14141, P01148, P47901, Q16849, Q09470, Q9BY11, P30626, P11229, P55089, P55286, P14416, P57103, P15104, Q9NZU0, P20339, P17174, O00294, Q2Y0W8, P01213, P01210, P54764, O75912, O43665, Q8NDX2, P29120, O00499, Q969E3, P37840,…	18804	66	20163	1.07227	1	0.66219	0.635628
GOTERM_CC_DIRECT	GO:0000791-euchromatin	66	0.323434	0.0572402	P07305, O43474, Q9GZS3, O15164, P15923, Q9H6U6, Q9Y6K1, P0C5Z0, Q96T88, Q9UHB7, Q8IZL8, P16220, Q8IZD2, P15172, P08047, Q96RI1, Q6NT89, Q9Y230, Q02539, Q9UBK2, P05412, Q7RTU1, Q13686, P55199, Q12837, O00472, Q9GZV1, P38159, Q8N7H5, P24928, Q9NPD3, P04053, Q9HB65, Q8N5P1, Q96EB6, Q9UBL3, Q14781, Q6X4W1, Q02363, Q9C0A6, Q7KZ85, Q00613, Q13185, P03372, Q13263, Q6PD62, P0C0S5, Q01780, O75475, Q9NQT4,…	18804	66	20163	1.07227	1	0.66219	0.635628
GOTERM_CC_DIRECT	GO:1904115-axon cytoplasm	64	0.313633	0.064194	O75506, Q14204, P54257, Q7Z4K8, Q9UPV9, P10636, O95239, Q6QNY1, Q6QNY0, P63167, Q9UH62, O00194, Q92572, Q96BM9, P07196, P43034, Q9Y2T2, Q8TDH9, O60282, P46060, P09936, Q15700, Q9UL25, Q9UPW5, Q13367, Q12756, P78537, Q9NZ32, Q6PJT7, O60333, Q9UBP0, Q9UQ90, O60296, Q9GZM8, Q15554, Q12840, O43896, Q9UPT6, O15066, O95295, Q6UXF1, P33176, Q96EV8, Q9UKB1, O00203, Q8TDB4, P00441, Q9UL45, Q9Y496, Q03001,…	18804	64	20163	1.07227	1	0.729423	0.700164
GOTERM_CC_DIRECT	GO:0001917-photoreceptor inner segment	64	0.313633	0.064194	P43080, A8MTJ3, Q9BVV6, P11488, Q8WXG9, P11166, P35613, P56715, Q70EL2, A2RUB6, P23942, Q9UI40, Q495M9, P62873, P20794, Q7Z3Z2, Q13402, P13637, P03999, P36575, P10523, O75132, P63211, Q9HCM4, Q96NL8, O14830, P82279, P09104, Q9UPX8, Q05193, Q9BV73, P29475, O75445, P14415, Q7L266, Q3B820, Q5TZA2, P35243, Q9NTI2, A6NGG8, O00294, Q96RK4, Q16774, P08100, P05111, O15537, P48426, P19087, Q9P202, Q6ZVD8,…	18804	64	20163	1.07227	1	0.729423	0.700164
GOTERM_CC_DIRECT	GO:0005923-bicellular tight junction	124	0.607664	0.0642882	Q9H607, P25054, Q8IY63, Q8TEW0, P56750, Q9H329, O95832, Q16625, Q8TEW8, Q4VCS5, Q8NE79, Q9BYG5, Q9BYG4, P56880, Q9NSI5, Q8WUM4, A6NM45, Q92974, O95049, P57739, Q12955, Q68DX3, Q12959, P16989, Q8WVV4, Q96QZ7, Q9BUF7, Q96B33, P50552, Q15438, Q0VF96, O43815, Q6T4R5, Q86UE4, Q9UDY2, Q92797, O15259, Q92796, O95500, Q8N3R9, O15551, P78310, Q8IY33, Q86YT9, P35222, Q9Y3L3, C9JDP6, Q9Y3L5, Q9Y2J4, P41586,…	18804	127	20163	1.04694	1	0.729423	0.700164
GOTERM_CC_DIRECT	GO:0099056-integral component of presynaptic membrane	63	0.308733	0.0679644	Q9Y5Y9, Q16623, Q9Y345, Q99250, P52799, Q9ULB1, Q9H0Q3, P16389, P17787, Q9ULB4, Q9UBS5, P21728, P23468, Q16478, P31645, P31644, Q15303, Q15825, Q92806, Q96BI3, O14917, P08172, P35372, P56373, Q16720, Q13332, Q01959, P49768, O95259, P28222, P28223, Q09470, P46098, P11229, P29274, P14416, P30542, P40145, P48664, P48549, P48547, Q16099, Q8N126, Q14832, P54764, P29323, O43581, P48066, P48067, Q15768,…	18804	63	20163	1.07227	1	0.756585	0.726236
GOTERM_CC_DIRECT	GO:0017053-transcriptional repressor complex	63	0.308733	0.0679644	P07305, Q9UKL0, Q5TKA1, Q8N108, Q5TB30, P04637, P29374, Q96T92, Q53H80, Q9NVW2, Q8IX07, Q01201, Q99684, P08047, Q8N3Y7, P45973, P08246, Q13363, P05412, P56524, Q13127, Q92802, Q9HAZ2, O75496, O75376, Q9NQV6, P15976, Q06330, Q02447, Q05516, Q00987, Q9UBP5, Q9NZL3, P09429, P24385, P31274, O60907, P12755, Q01101, Q01664, Q9BZK7, O15379, Q99708, Q99626, O15151, P56545, Q86VZ6, Q13901, P31946, Q9GZX5,…	18804	63	20163	1.07227	1	0.756585	0.726236
GOTERM_CC_DIRECT	GO:0030173-integral component of Golgi membrane	63	0.308733	0.0679644	Q16549, Q9Y227, Q96BZ9, O00587, Q8N6G5, Q9Y5U9, Q96G79, Q96ET8, O75072, Q5QJU3, O00391, Q9NPC4, Q969X5, Q9NYM9, Q8TDX6, Q9Y5Z9, Q9H1N7, Q9NYZ1, Q9Y2D2, Q9NR34, Q96MV8, Q9NUN7, P78382, Q6UW60, P78383, Q969S0, Q9Y282, P78381, Q9Y644, Q96H72, A6NI61, Q8TB61, Q8NHY0, Q9BS91, Q96LT4, Q6UWH6, Q8WZA1, Q8NES3, O60507, Q8NHU3, I3L273, Q5W0Z9, Q00973, P39880, O15258, Q10471, Q9H2B2, P09958, Q92824, Q96PB1,…	18804	63	20163	1.07227	1	0.756585	0.726236
GOTERM_CC_DIRECT	GO:0005903-brush border	62	0.303832	0.0719439	Q07075, Q08043, P29972, P01160, O00429, B1AK53, O95436, O43795, P12814, P35579, P11168, Q9UEY8, O14908, O75908, P48764, Q13045, Q14651, P47755, Q14573, P47756, P98164, Q15149, Q9UBC5, O94832, O00159, Q06495, P18206, Q9HBG4, Q7Z4W1, P60660, Q8N130, Q6PIF6, P61158, P46059, O14950, Q8N8V4, P21333, Q12965, Q9HBB8, Q9Y6U3, O75369, Q9BYE9, Q12967, Q96JP2, Q12929, P14410, Q7Z406, P15311, Q5T2W1, Q9Y5X3,…	18804	62	20163	1.07227	1	0.786054	0.754523
GOTERM_CC_DIRECT	GO:0005791-rough endoplasmic reticulum	62	0.303832	0.0719439	O95237, Q9H9S5, Q5D1E8, P15848, Q5VV42, P04839, O95793, P14598, P11684, O60568, P00748, Q04756, Q99442, Q02818, Q9UBS9, P27824, P61106, Q07020, Q07065, P25189, P04843, P04844, P55157, O94876, P35247, P36578, Q9H9Z2, P22748, P61353, P63252, P01106, P56373, Q5BJF2, P05067, P10809, P49768, P14618, Q6ZMZ3, O43612, P15104, P54756, Q8NBP7, Q02878, P63220, Q9UQB8, Q9UPY5, P47898, Q9H3D4, P61619, P29120,…	18804	62	20163	1.07227	1	0.786054	0.754523
GOTERM_CC_DIRECT	GO:0035580-specific granule lumen	62	0.303832	0.0719439	Q9H0E2, P26022, P49184, P80188, Q8IYS5, P19652, P57764, Q8N2G8, Q12905, P19801, O00391, P22894, P61626, P02763, P08246, Q14974, Q9BS26, Q92608, Q8IUR7, P14923, P54108, P51159, Q9NQR4, Q9BSW2, P18206, P16035, P00738, P36222, P27918, P09341, Q6UX06, Q99519, P02750, Q99439, Q16769, P12838, Q13813, Q9Y2Y8, P20061, P29350, O00764, Q8WVQ1, P17213, P09110, Q96NW7, Q9Y251, P41439, P02788, P61769, P42685,…	18804	62	20163	1.07227	1	0.786054	0.754523
GOTERM_CC_DIRECT	GO:0036464-cytoplasmic ribonucleoprotein granule	82	0.401843	0.0749815	Q9BY77, Q9UL18, P10636, P10912, Q5D1E8, Q06787, O75144, O95793, P23508, P23946, P63000, Q9Y5A9, Q8WV28, Q99728, P46940, O15037, P62753, Q8IU60, Q5HYM0, Q16352, P28358, Q15464, Q00839, P07437, Q16637, Q07065, Q96F86, P60709, P26196, A2A288, Q8ND56, P51114, Q6P2E9, P51116, P19338, Q9HCE1, Q9Y6H5, Q9HAU5, P08579, P09668, P46779, P05388, O15524, Q9H0C5, O75529, P50750, P54278, Q9UKV8, Q5TAX3, P11940,…	18804	83	20163	1.05935	1	0.809252	0.77679
GOTERM_CC_DIRECT	GO:0005643-nuclear pore	82	0.401843	0.0749815	Q96FZ7, Q6IS14, Q9HC62, Q14764, O00505, O43592, P52594, Q53GS7, Q5VU65, Q9H444, Q9NR21, O95271, O43633, P35658, Q9Y3E7, Q99567, P63241, P63165, P0DJD0, P20592, P0DJD1, Q9NRG9, Q8WUM0, Q96HA1, P46060, Q14974, Q9GZV4, Q9H2T7, O75694, Q96KW2, O00159, Q8WUX9, O14715, P37198, Q96CF2, P12270, Q9UIA9, Q8WYP5, Q9BVL2, Q9NZP6, Q9UMR2, A8CG34, A6NF01, P52294, Q9BTX1, Q8TEM1, P57740, Q9H1M0, Q12769, Q9UQN3,…	18804	83	20163	1.05935	1	0.809252	0.77679
GOTERM_CC_DIRECT	GO:0101003-ficolin-1-rich granule membrane	61	0.298932	0.0761429	Q13835, O75787, Q8IV04, P15924, P25090, P11169, P19256, P13473, P63167, Q9Y6G9, Q96BM9, Q02413, P63000, P61586, Q92932, P42785, Q8N423, Q13488, Q7L591, Q9Y6X5, P30273, P53618, Q08554, O60610, Q93050, P08174, Q9BY15, Q6ZNJ1, O94759, P55160, P78324, O43451, Q8WXI8, P78325, Q9UGN4, P05107, Q9NPY3, P48595, O95210, P10253, P35237, P17927, P27449, P21462, Q08ET2, O94973, Q5T4S7, P24071, P49279, O94856,…	18804	61	20163	1.07227	1	0.816806	0.784041
GOTERM_CC_DIRECT	GO:0005905-clathrin-coated pit	60	0.294031	0.0805723	Q15811, Q13873, Q14247, P98155, O00429, Q9P0V3, P50570, O75146, Q9H201, Q99523, O60641, P16581, Q96RU3, Q0JRZ9, O94868, P98082, Q01968, P98164, Q7Z4F1, Q9NYA1, Q5SQI0, Q9Y2H2, O60895, O60494, Q13492, Q9Y561, Q96CW1, Q9UM54, P05067, P49407, P10809, Q16760, Q96D71, P56377, Q9HBB8, Q96PC3, P32121, Q2M2I8, Q9Y6I3, P40145, Q15286, Q9BQI5, P25106, Q9NZM3, P02787, P02786, P61966, O14526, P42566, P49757,…	18804	60	20163	1.07227	1	0.85397	0.819715
GOTERM_CC_DIRECT	GO:0031526-brush border membrane	60	0.294031	0.0805723	Q8WWA0, P29972, Q6P1J6, O43511, O95436, P13866, P15328, Q03431, Q14728, Q03113, Q9UHB6, O76082, P15291, P48764, O14745, Q9BX84, P98164, P55157, O43520, Q96N87, P12821, O00476, Q06495, P22748, Q9BYF1, Q9HBG4, Q9UHC9, P41440, P16671, Q96NT5, Q8N130, O60494, P40879, Q14344, Q92887, Q9UPX8, Q9HBB8, Q9Y289, Q9BYE9, Q695T7, P49281, Q53TN4, Q5T2W1, Q04656, Q9UBM1, Q9UPY5, Q9BXS9, O00337, Q9UNQ0, P21918,…	18804	60	20163	1.07227	1	0.85397	0.819715
GOTERM_CC_DIRECT	GO:0030864-cortical actin cytoskeleton	59	0.289131	0.0852434	Q13875, Q08043, Q14247, Q13796, Q14847, P12814, P14317, Q9H204, Q9NS86, P11166, O95398, Q9ULJ8, O00501, P46940, Q0ZLH3, Q14254, Q8TF72, Q8IVT2, Q96SB3, Q9UBC5, P35609, Q96QB1, Q14019, P19022, P11532, Q01082, P46939, Q765P7, P68104, Q96S97, P60981, Q16643, P06396, Q01518, O15020, Q13813, Q9BV36, Q9ULL8, Q2M3G4, P12830, Q12802, P35241, P35240, P02549, P0CAP1, Q9UJU6, P54840, O75955, Q9H254, P31146,…	18804	59	20163	1.07227	1	0.892786	0.856974
GOTERM_CC_DIRECT	GO:0022625-cytosolic large ribosomal subunit	59	0.289131	0.0852434	Q9Y3U8, Q6DKI1, P62917, Q9NP64, P18124, Q8NHW5, P62750, P47914, P39023, P30050, P62910, P83731, P62913, Q07020, P36578, P51116, P84098, P63173, P61353, P83881, P62888, P61313, P05386, P46777, P46776, P05387, P27635, P46779, P05388, P46778, P49207, P61513, Q9UNX3, P61927, P32969, P18621, P62891, P42766, Q02878, P50914, P62899, P40429, Q92901, P26373, P62906, P62829, Q96L21, Q59GN2, P35268, P18077,…	18804	59	20163	1.07227	1	0.892786	0.856974
GOTERM_CC_DIRECT	GO:0030672-synaptic vesicle membrane	79	0.387141	0.0869589	Q8IV01, O00429, Q8NB66, Q8N9I0, P54219, O43759, A8MWL6, O95473, Q05329, Q99962, P09496, P09497, Q9C0C4, P49418, Q92932, Q92777, Q5T0D9, Q9HC10, P08247, O43760, Q9BTU6, Q05084, O43761, Q9UPW8, Q15907, P42261, Q9H598, P11532, Q9H7V2, Q8NBV8, Q07817, P21579, Q8TBG9, O14795, O15126, Q16563, Q8N4V2, O14994, Q496J9, Q969J3, Q5S007, Q5T7P8, P14416, O95295, Q96EV8, O00445, Q5SQN1, P17600, Q7L1I2, Q8TDJ6,…	18804	80	20163	1.05887	1	0.905396	0.869078
GOTERM_CC_DIRECT	GO:0035577-azurophil granule membrane	58	0.28423	0.090168	P20160, O00462, Q9Y2G3, P39656, P51148, O43759, P13473, Q9H0U3, Q96BM9, P01833, Q96AX2, P15291, P61224, O95716, P42785, P08962, P27105, O95721, Q07065, Q9BV40, Q12912, O75131, Q8NET5, Q9H3Z4, Q9NX76, P40199, P49768, P07602, P31997, O15260, Q9Y2Q0, Q10589, P15309, O95415, Q9P0L0, O95298, O75165, O95497, P10253, Q86UQ4, P51809, Q8NF37, O60784, Q99829, P27449, P21462, P01893, Q6IAA8, Q7Z7N9, P10620,…	18804	58	20163	1.07227	1	0.927891	0.890671
GOTERM_CC_DIRECT	GO:0005881-cytoplasmic microtubule	58	0.28423	0.090168	O95996, Q6ZUX3, P25054, Q14204, Q6NUK4, Q9H0I2, O95999, Q9H6U6, Q9Y5M8, P63172, P43034, P47872, O95716, Q9Y6X1, Q9H6H4, Q8IV36, Q9NYZ3, Q7Z460, Q7Z4W1, Q5JR59, Q9NRH3, Q9P2G4, Q9BSJ2, P0DJI8, Q96HH9, P11509, Q15555, Q9H902, P68363, O75122, Q3SX64, P36405, Q9UKB1, P13693, Q9H6B4, Q99661, Q6NUQ4, Q9BQE4, Q9NQC7, Q9BQE3, O15392, O15079, Q96E40, Q9BRK0, Q96MY7, Q9HBA0, Q9NX95, Q96G01, Q8N4C6, Q9Y4F4,…	18804	58	20163	1.07227	1	0.927891	0.890671
GOTERM_CC_DIRECT	GO:0099061-integral component of postsynaptic density membrane	57	0.27933	0.0953582	P08913, Q16827, O94985, Q9BQT9, Q6PJG9, Q9BTN0, P52799, P35462, Q9HCJ2, Q96NI6, P62955, O15399, Q16478, Q9H4D0, Q15303, Q9ULK0, P42261, Q02297, Q12879, Q9Y639, Q9P0K1, Q08828, Q86VH5, Q86VH4, Q96PX8, P43146, Q13332, Q6UXU4, Q9HBW1, Q8TCU5, P11229, Q9ULH4, Q9Y6M5, Q9NQS3, Q8TDF5, Q6PI25, O14522, Q9Y698, Q9UPU3, O94933, Q7Z2D5, O43300, Q15768, Q9P244, O43424, Q9NT99, O60359, P18825, P20309, P41143,…	18804	57	20163	1.07227	1	0.9643	0.925619
GOTERM_CC_DIRECT	GO:0000502-proteasome complex	57	0.27933	0.0953582	P54578, O43396, Q5VYK3, P51665, P62195, P60896, Q92530, P55072, Q13200, Q15386, O43242, P55036, Q8IWV7, O00231, O00232, Q05086, Q8WV99, Q99436, Q6ZVN7, P48556, P49721, P49720, Q16401, P60900, P28066, P28065, Q9BRP4, P28062, Q8N6M9, Q06323, P35998, O00487, P62333, P20618, P25789, P25788, P40306, P61289, P25787, P25786, Q15008, Q14997, Q9UL46, O75832, P28074, P62191, Q9UNM6, P54727, P28072, P17980,…	18804	57	20163	1.07227	1	0.9643	0.925619
GOTERM_CC_DIRECT	GO:0045111-intermediate filament cytoskeleton	57	0.27933	0.0953582	Q3SXM5, O75469, Q8IY21, Q92817, Q6KB66, P19013, Q9H6U6, Q9UHB4, P07197, Q9Y473, Q6IQ55, Q14694, P48681, Q9UBK8, O43164, Q15149, Q16513, P58107, O60931, Q9NVH0, P05787, P50990, O15061, Q86SQ0, P05109, Q5SY16, Q9H668, P49761, Q86VW0, P13646, Q9UNL4, Q99471, O76013, Q9NU22, P14136, Q6TGC4, Q6F5E8, P52739, Q9NRI5, P48664, O95622, P51531, O75832, P50281, Q8WXH0, Q04695, Q03001, P17661, Q02156, Q8N9N8,…	18804	57	20163	1.07227	1	0.9643	0.925619
GOTERM_CC_DIRECT	GO:0033116-endoplasmic reticulum-Golgi intermediate compartment membrane	77	0.37734	0.0958851	Q9Y3Q3, Q96BZ9, P13987, P12259, Q9P299, P15328, Q9UHF3, Q12907, Q9BZE9, Q9NQQ7, Q96RQ1, Q9Y3A6, Q9H0U4, Q96A70, Q96GC9, Q969X5, Q13445, Q8TF30, P56962, P49257, O95406, Q53F39, P42261, Q9BZD6, Q15904, Q86WV6, Q8NI22, P08174, P01308, Q9Y3B3, P27797, P00451, Q9Y282, O15260, O14495, Q9UBY8, Q6PI25, Q15363, O15533, P49755, O15498, Q9BVK6, P01135, Q3ZAQ7, Q10472, Q9UJQ1, Q92508, P26572, P51572, Q9BQQ3,…	18804	78	20163	1.05852	1	0.9643	0.925619

## Sheet: mitoch
Category	Term	Count	%	exo		ecto
GOTERM_CC_DIRECT	GO:0005739-mitochondrion	1374	100	186		681
GOTERM_CC_DIRECT	GO:0005743-mitochondrial inner membrane	342	24.8908	50	26.8817	276	40.5286
GOTERM_CC_DIRECT	GO:0005759-mitochondrial matrix	314	22.853	51	27.4194	218	32.0117
GOTERM_CC_DIRECT	GO:0005741-mitochondrial outer membrane	121	8.8064	30	16.129	88	12.9222
GOTERM_CC_DIRECT	GO:0031966-mitochondrial membrane	90	6.55022	25	13.4409	72	10.5727
GOTERM_CC_DIRECT	GO:0005762-mitochondrial large ribosomal subunit	54	3.93013	#N/A	#N/A	46	6.75477
GOTERM_CC_DIRECT	GO:0005758-mitochondrial intermembrane space	58	4.22125	#N/A	#N/A	47	6.90162
GOTERM_CC_DIRECT	GO:0042645-mitochondrial nucleoid	40	2.91121	17	9.13978	30	4.40529
GOTERM_CC_DIRECT	GO:0005747-mitochondrial respiratory chain complex I	39	2.83843	#N/A	#N/A	45	6.60793
GOTERM_CC_DIRECT	GO:0005761-mitochondrial ribosome	24	1.74672	#N/A	#N/A	19	2.79001
GOTERM_CC_DIRECT	GO:0031305-integral component of mitochondrial inner membrane	30	2.18341	#N/A	#N/A	23	3.37739
GOTERM_CC_DIRECT	GO:0070469-respiratory chain	25	1.81951	#N/A	#N/A	26	3.81791
GOTERM_CC_DIRECT	GO:0005763-mitochondrial small ribosomal subunit	23	1.67394	#N/A	#N/A	25	3.67107
GOTERM_CC_DIRECT	GO:0005840-ribosome	54	3.93013	61	32.7957	125	18.3554
GOTERM_CC_DIRECT	GO:0031307-integral component of mitochondrial outer membrane	19	1.38282	#N/A	#N/A	15	2.20264
GOTERM_CC_DIRECT	GO:0005753-mitochondrial proton-transporting ATP synthase complex	16	1.16448	10	5.37634	15	2.20264
GOTERM_CC_DIRECT	GO:0005777-peroxisome	37	2.69287	#N/A	#N/A	45	6.60793
GOTERM_CC_DIRECT	GO:0005751-mitochondrial respiratory chain complex IV	18	1.31004	8	4.30108	17	2.49633
GOTERM_CC_DIRECT	GO:0005829-cytosol	476	34.6434	945	508.065	1900	279.001
GOTERM_CC_DIRECT	GO:0045277-respiratory chain complex IV	11	0.800582	#N/A	#N/A	#N/A	#N/A
GOTERM_CC_DIRECT	GO:0005782-peroxisomal matrix	21	1.52838	#N/A	#N/A	22	3.23054
GOTERM_CC_DIRECT	GO:0001401-mitochondrial sorting and assembly machinery complex	11	0.800582	#N/A	#N/A	13	1.90896
GOTERM_CC_DIRECT	GO:0031314-extrinsic component of mitochondrial inner membrane	11	0.800582	#N/A	#N/A	#N/A	#N/A
GOTERM_CC_DIRECT	GO:0035770-ribonucleoprotein granule	11	0.800582	#N/A	#N/A	7	1.0279
GOTERM_CC_DIRECT	GO:0032991-macromolecular complex	86	6.2591	149	80.1075	260	38.1791
GOTERM_CC_DIRECT	GO:0005778-peroxisomal membrane	20	1.4556	#N/A	#N/A	28	4.1116
GOTERM_CC_DIRECT	GO:0005746-mitochondrial respiratory chain	10	0.727802	#N/A	#N/A	8	1.17474
GOTERM_CC_DIRECT	GO:0044233-ER-mitochondrion membrane contact site	11	0.800582	6	3.22581	10	1.46843
GOTERM_CC_DIRECT	GO:0061617-MICOS complex	8	0.582242	#N/A	#N/A	7	1.0279
GOTERM_CC_DIRECT	GO:0000276-mitochondrial proton-transporting ATP synthase complex, coupling factor F(o)	9	0.655022	4	2.15054	8	1.17474
GOTERM_CC_DIRECT	GO:0005757-mitochondrial permeability transition pore complex	7	0.509461	#N/A	#N/A	6	0.881057
GOTERM_CC_DIRECT	GO:0005967-mitochondrial pyruvate dehydrogenase complex	7	0.509461	#N/A	#N/A	6	0.881057
GOTERM_CC_DIRECT	GO:0005740-mitochondrial envelope	8	0.582242	#N/A	#N/A	#N/A	#N/A
GOTERM_CC_DIRECT	GO:0005750-mitochondrial respiratory chain complex III	9	0.655022	#N/A	#N/A	12	1.76211
GOTERM_CC_DIRECT	GO:0097136-Bcl-2 family protein complex	7	0.509461	#N/A	#N/A	#N/A	#N/A
GOTERM_CC_DIRECT	GO:0045254-pyruvate dehydrogenase complex	6	0.436681	#N/A	#N/A	5	0.734214
GOTERM_CC_DIRECT	GO:0005783-endoplasmic reticulum	114	8.29694	198	106.452	440	64.6109
GOTERM_CC_DIRECT	GO:0005742-mitochondrial outer membrane translocase complex	7	0.509461	#N/A	#N/A	#N/A	#N/A
GOTERM_CC_DIRECT	GO:0032592-integral component of mitochondrial membrane	7	0.509461	#N/A	#N/A	6	0.881057
GOTERM_CC_DIRECT	GO:0016234-inclusion body	9	0.655022	#N/A	#N/A	12	1.76211
GOTERM_CC_DIRECT	GO:0005947-mitochondrial alpha-ketoglutarate dehydrogenase complex	5	0.363901	#N/A	#N/A	5	0.734214
GOTERM_CC_DIRECT	GO:0015934-large ribosomal subunit	8	0.582242	7	3.76344	15	2.20264
GOTERM_CC_DIRECT	GO:0046930-pore complex	7	0.509461	5	2.68817	8	1.17474
GOTERM_CC_DIRECT	GO:0030061-mitochondrial crista	6	0.436681	#N/A	#N/A	#N/A	#N/A
GOTERM_CC_DIRECT	GO:0005744-mitochondrial inner membrane presequence translocase complex	6	0.436681	#N/A	#N/A	8	1.17474
GOTERM_CC_DIRECT	GO:0045261-proton-transporting ATP synthase complex, catalytic core F(1)	5	0.363901	4	2.15054	5	0.734214
GOTERM_CC_DIRECT	GO:1990246-uniplex complex	5	0.363901	#N/A	#N/A	5	0.734214
GOTERM_CC_DIRECT	GO:1904115-axon cytoplasm	14	1.01892	13	6.98925	34	4.99266
GOTERM_CC_DIRECT	GO:0005654-nucleoplasm	310	22.5619	388	208.602	866	127.166
GOTERM_CC_DIRECT	GO:0005749-mitochondrial respiratory chain complex II, succinate dehydrogenase complex (ubiquinone)	4	0.291121	#N/A	#N/A	4	0.587372
GOTERM_CC_DIRECT	GO:0045252-oxoglutarate dehydrogenase complex	4	0.291121	3	1.6129	#N/A	#N/A
GOTERM_CC_DIRECT	GO:0048471-perinuclear region of cytoplasm	73	5.31295	165	88.7097	275	40.3818
GOTERM_CC_DIRECT	GO:0031224-intrinsic component of membrane	6	0.436681	#N/A	#N/A	#N/A	#N/A
GOTERM_CC_DIRECT	GO:0097413-Lewy body	4	0.291121	#N/A	#N/A	#N/A	#N/A
GOTERM_CC_DIRECT	GO:0043025-neuronal cell body	43	3.12955	63	33.871	115	16.8869
GOTERM_CC_DIRECT	GO:0016529-sarcoplasmic reticulum	10	0.727802	9	4.83871	#N/A	#N/A
GOTERM_CC_DIRECT	GO:0045121-membrane raft	30	2.18341	75	40.3226	96	14.0969
GOTERM_CC_DIRECT	GO:0043231-intracellular membrane-bounded organelle	83	6.04076	132	70.9677	270	39.6476
GOTERM_CC_DIRECT	GO:0097169-AIM2 inflammasome complex	4	0.291121	#N/A	#N/A	4	0.587372
GOTERM_CC_DIRECT	GO:0042719-mitochondrial intermembrane space protein transporter complex	4	0.291121	#N/A	#N/A	5	0.734214
GOTERM_CC_DIRECT	GO:0005811-lipid particle	15	1.0917	20	10.7527	48	7.04846
GOTERM_CC_DIRECT	GO:0042721-mitochondrial inner membrane protein insertion complex	4	0.291121	#N/A	#N/A	6	0.881057
GOTERM_CC_DIRECT	GO:0015935-small ribosomal subunit	7	0.509461	19	10.2151	29	4.25844
GOTERM_CC_DIRECT	GO:0030678-mitochondrial ribonuclease P complex	3	0.218341	#N/A	#N/A	3	0.440529
GOTERM_CC_DIRECT	GO:0005962-mitochondrial isocitrate dehydrogenase complex (NAD+)	3	0.218341	#N/A	#N/A	3	0.440529
GOTERM_CC_DIRECT	GO:0045259-proton-transporting ATP synthase complex	3	0.218341	3	1.6129	3	0.440529
GOTERM_CC_DIRECT	GO:0099073-mitochondrion-derived vesicle	3	0.218341	#N/A	#N/A	#N/A	#N/A
GOTERM_CC_DIRECT	GO:0030956-glutamyl-tRNA(Gln) amidotransferase complex	3	0.218341	#N/A	#N/A	#N/A	#N/A
GOTERM_CC_DIRECT	GO:0099617-matrix side of mitochondrial inner membrane	3	0.218341	#N/A	#N/A	#N/A	#N/A
GOTERM_CC_DIRECT	GO:0008282-ATP-sensitive potassium channel complex	3	0.218341	#N/A	#N/A	#N/A	#N/A
GOTERM_CC_DIRECT	GO:0000275-mitochondrial proton-transporting ATP synthase complex, catalytic core F(1)	3	0.218341	#N/A	#N/A	#N/A	#N/A
GOTERM_CC_DIRECT	GO:0005776-autophagosome	11	0.800582	#N/A	#N/A	34	4.99266
GOTERM_CC_DIRECT	GO:0034704-calcium channel complex	6	0.436681	#N/A	#N/A	#N/A	#N/A
GOTERM_CC_DIRECT	GO:0033162-melanosome membrane	5	0.363901	#N/A	#N/A	#N/A	#N/A
GOTERM_CC_DIRECT	GO:0005790-smooth endoplasmic reticulum	6	0.436681	12	6.45161	16	2.34949
GOTERM_CC_DIRECT	GO:0009898-cytoplasmic side of plasma membrane	9	0.655022	#N/A	#N/A	21	3.0837
GOTERM_CC_DIRECT	GO:0016020-membrane	194	14.1194	618	332.258	1137	166.96
GOTERM_CC_DIRECT	GO:0000407-pre-autophagosomal structure	6	0.436681	#N/A	#N/A	10	1.46843
GOTERM_CC_DIRECT	GO:0001405-presequence translocase-associated import motor	3	0.218341	#N/A	#N/A	#N/A	#N/A
GOTERM_CC_DIRECT	GO:0030315-T-tubule	8	0.582242	11	5.91398	18	2.64317
GOTERM_CC_DIRECT	GO:1904813-ficolin-1-rich granule lumen	15	1.0917	74	39.7849	92	13.5095
GOTERM_CC_DIRECT	GO:0097386-glial cell projection	4	0.291121	#N/A	#N/A	#N/A	#N/A
GOTERM_CC_DIRECT	GO:0097342-ripoptosome	3	0.218341	#N/A	#N/A	#N/A	#N/A
GOTERM_CC_DIRECT	GO:1990229-iron-sulfur cluster assembly complex	3	0.218341	#N/A	#N/A	5	0.734214
GOTERM_CC_DIRECT	GO:0030424-axon	33	2.40175	56	30.1075	104	15.2717
GOTERM_CC_DIRECT	GO:0030425-dendrite	41	2.98399	56	30.1075	102	14.978
GOTERM_CC_DIRECT	GO:0044295-axonal growth cone	6	0.436681	9	4.83871	#N/A	#N/A
GOTERM_CC_DIRECT	GO:0070765-gamma-secretase complex	3	0.218341	#N/A	#N/A	#N/A	#N/A
GOTERM_CC_DIRECT	GO:0045263-proton-transporting ATP synthase complex, coupling factor F(o)	3	0.218341	#N/A	#N/A	#N/A	#N/A
GOTERM_CC_DIRECT	GO:0043227-membrane-bounded organelle	3	0.218341	#N/A	#N/A	#N/A	#N/A
GOTERM_CC_DIRECT	GO:0043204-perikaryon	18	1.31004	23	12.3656	#N/A	#N/A
GOTERM_CC_DIRECT	GO:0032839-dendrite cytoplasm	6	0.436681	8	4.30108	#N/A	#N/A
GOTERM_CC_DIRECT	GO:0033017-sarcoplasmic reticulum membrane	6	0.436681	#N/A	#N/A	#N/A	#N/A
GOTERM_CC_DIRECT	GO:0042470-melanosome	12	0.873362	71	38.172	77	11.3069
GOTERM_CC_DIRECT	GO:0031430-M band	5	0.363901	6	3.22581	#N/A	#N/A
